# Supplementary material for: Low-cost machine learning prediction of excited state properties of iridium-centered phosphors
Source: Chem Sci. 2023 Jan 5;14(6):1419–33. doi: 10.1039/d2sc06150c (PMC9906783; doi:10.1039/d2sc06150c)
Supplement: SC-014-D2SC06150C-s001 [file SC-014-D2SC06150C-s001.zip]

Archive with 496 entries (485 files):
- ZIP contents/
- __MACOSX/._ZIP contents
- ZIP contents/.DS_Store
- __MACOSX/ZIP contents/._.DS_Store
- ZIP contents/ANN predictions/
- __MACOSX/ZIP contents/._ANN predictions
- ZIP contents/Example TDDFT scripts/
- __MACOSX/ZIP contents/._Example TDDFT scripts
- ZIP contents/CSD ligands/
- __MACOSX/ZIP contents/._CSD ligands
- ZIP contents/xTB features/
- __MACOSX/ZIP contents/._xTB features
- ZIP contents/Data partitions/
- __MACOSX/ZIP contents/._Data partitions
- ZIP contents/HLS ligands/
- __MACOSX/ZIP contents/._HLS ligands
- ZIP contents/Example Python scripts/
- __MACOSX/ZIP contents/._Example Python scripts
- ZIP contents/ANN predictions/predictions_lifetime.csv
- __MACOSX/ZIP contents/ANN predictions/._predictions_lifetime.csv
- ZIP contents/ANN predictions/.DS_Store
- __MACOSX/ZIP contents/ANN predictions/._.DS_Store
- ZIP contents/ANN predictions/predictions_Em5050.csv
- __MACOSX/ZIP contents/ANN predictions/._predictions_Em5050.csv
- ZIP contents/ANN predictions/README
- __MACOSX/ZIP contents/ANN predictions/._README
- ZIP contents/ANN predictions/predictions_spectral_integral.csv
- __MACOSX/ZIP contents/ANN predictions/._predictions_spectral_integral.csv
- ZIP contents/Example TDDFT scripts/.DS_Store
- __MACOSX/ZIP contents/Example TDDFT scripts/._.DS_Store
- ZIP contents/Example TDDFT scripts/geometry_optimization/
- __MACOSX/ZIP contents/Example TDDFT scripts/._geometry_optimization
- ZIP contents/Example TDDFT scripts/README
- __MACOSX/ZIP contents/Example TDDFT scripts/._README
- ZIP contents/Example TDDFT scripts/TDDFT/
- __MACOSX/ZIP contents/Example TDDFT scripts/._TDDFT
- ZIP contents/CSD ligands/OJUSET_ax_lig_0.xyz
- __MACOSX/ZIP contents/CSD ligands/._OJUSET_ax_lig_0.xyz
- ZIP contents/CSD ligands/RANFUJ_ax_lig_0.xyz
- __MACOSX/ZIP contents/CSD ligands/._RANFUJ_ax_lig_0.xyz
- ZIP contents/CSD ligands/YIBGOG_ax_lig_0.xyz
- __MACOSX/ZIP contents/CSD ligands/._YIBGOG_ax_lig_0.xyz
- ZIP contents/CSD ligands/RASGAV_eq_lig_2.xyz
- __MACOSX/ZIP contents/CSD ligands/._RASGAV_eq_lig_2.xyz
- ZIP contents/CSD ligands/SUHLOZ_ax_lig_0.xyz
- __MACOSX/ZIP contents/CSD ligands/._SUHLOZ_ax_lig_0.xyz
- ZIP contents/CSD ligands/ZEBDAN_ax_lig_0.xyz
- __MACOSX/ZIP contents/CSD ligands/._ZEBDAN_ax_lig_0.xyz
- ZIP contents/CSD ligands/VEFPII_eq_lig_0.xyz
- __MACOSX/ZIP contents/CSD ligands/._VEFPII_eq_lig_0.xyz
- ZIP contents/CSD ligands/GINKIA_ax_lig_0.xyz
- __MACOSX/ZIP contents/CSD ligands/._GINKIA_ax_lig_0.xyz
- ZIP contents/CSD ligands/JOFVOS_eq_lig_2.xyz
- __MACOSX/ZIP contents/CSD ligands/._JOFVOS_eq_lig_2.xyz
- ZIP contents/CSD ligands/LUCKOL_ax_lig_0.xyz
- __MACOSX/ZIP contents/CSD ligands/._LUCKOL_ax_lig_0.xyz
- ZIP contents/CSD ligands/QIZCIO_ax_lig_0.xyz
- __MACOSX/ZIP contents/CSD ligands/._QIZCIO_ax_lig_0.xyz
- ZIP contents/CSD ligands/GEQFIU_eq_lig_2.xyz
- __MACOSX/ZIP contents/CSD ligands/._GEQFIU_eq_lig_2.xyz
- ZIP contents/CSD ligands/GENZOQ_ax_lig_0.xyz
- __MACOSX/ZIP contents/CSD ligands/._GENZOQ_ax_lig_0.xyz
- ZIP contents/CSD ligands/RANGOE_ax_lig_0.xyz
- __MACOSX/ZIP contents/CSD ligands/._RANGOE_ax_lig_0.xyz
- ZIP contents/CSD ligands/CUFMAT_ax_lig_1.xyz
- __MACOSX/ZIP contents/CSD ligands/._CUFMAT_ax_lig_1.xyz
- ZIP contents/CSD ligands/ZUNGOG_eq_lig_0.xyz
- __MACOSX/ZIP contents/CSD ligands/._ZUNGOG_eq_lig_0.xyz
- ZIP contents/CSD ligands/UVUJOL_eq_lig_2.xyz
- __MACOSX/ZIP contents/CSD ligands/._UVUJOL_eq_lig_2.xyz
- ZIP contents/CSD ligands/ACURAU_ax_lig_0.xyz
- __MACOSX/ZIP contents/CSD ligands/._ACURAU_ax_lig_0.xyz
- ZIP contents/CSD ligands/LEZHOP_eq_lig_2.xyz
- __MACOSX/ZIP contents/CSD ligands/._LEZHOP_eq_lig_2.xyz
- ZIP contents/CSD ligands/XUMFUJ_ax_lig_1.xyz
- __MACOSX/ZIP contents/CSD ligands/._XUMFUJ_ax_lig_1.xyz
- ZIP contents/CSD ligands/CIGKOV_ax_lig_0.xyz
- __MACOSX/ZIP contents/CSD ligands/._CIGKOV_ax_lig_0.xyz
- ZIP contents/CSD ligands/OMOMAG_ax_lig_0.xyz
- __MACOSX/ZIP contents/CSD ligands/._OMOMAG_ax_lig_0.xyz
- ZIP contents/CSD ligands/DACBIT_ax_lig_0.xyz
- __MACOSX/ZIP contents/CSD ligands/._DACBIT_ax_lig_0.xyz
- ZIP contents/CSD ligands/DONYEN_ax_lig_0.xyz
- __MACOSX/ZIP contents/CSD ligands/._DONYEN_ax_lig_0.xyz
- ZIP contents/CSD ligands/NIWCUU_ax_lig_0.xyz
- __MACOSX/ZIP contents/CSD ligands/._NIWCUU_ax_lig_0.xyz
- ZIP contents/CSD ligands/MEDHUB_ax_lig_0.xyz
- __MACOSX/ZIP contents/CSD ligands/._MEDHUB_ax_lig_0.xyz
- ZIP contents/CSD ligands/RADTEZ_ax_lig_0.xyz
- __MACOSX/ZIP contents/CSD ligands/._RADTEZ_ax_lig_0.xyz
- ZIP contents/CSD ligands/REWDII_eq_lig_0.xyz
- __MACOSX/ZIP contents/CSD ligands/._REWDII_eq_lig_0.xyz
- ZIP contents/CSD ligands/MAMXAC_ax_lig_0.xyz
- __MACOSX/ZIP contents/CSD ligands/._MAMXAC_ax_lig_0.xyz
- ZIP contents/CSD ligands/TESKUA_ax_lig_1.xyz
- __MACOSX/ZIP contents/CSD ligands/._TESKUA_ax_lig_1.xyz
- ZIP contents/CSD ligands/JAWRAD_eq_lig_0.xyz
- __MACOSX/ZIP contents/CSD ligands/._JAWRAD_eq_lig_0.xyz
- ZIP contents/CSD ligands/PEDFEM_eq_lig_2.xyz
- __MACOSX/ZIP contents/CSD ligands/._PEDFEM_eq_lig_2.xyz
- ZIP contents/CSD ligands/MOBBEL_eq_lig_0.xyz
- __MACOSX/ZIP contents/CSD ligands/._MOBBEL_eq_lig_0.xyz
- ZIP contents/CSD ligands/ZOPRII_ax_lig_0.xyz
- __MACOSX/ZIP contents/CSD ligands/._ZOPRII_ax_lig_0.xyz
- ZIP contents/CSD ligands/NIYTAT_ax_lig_0.xyz
- __MACOSX/ZIP contents/CSD ligands/._NIYTAT_ax_lig_0.xyz
- ZIP contents/CSD ligands/PUVZAI_ax_lig_0.xyz
- __MACOSX/ZIP contents/CSD ligands/._PUVZAI_ax_lig_0.xyz
- ZIP contents/CSD ligands/GILWIK_ax_lig_0.xyz
- __MACOSX/ZIP contents/CSD ligands/._GILWIK_ax_lig_0.xyz
- ZIP contents/CSD ligands/ZOVJEB_ax_lig_0.xyz
- __MACOSX/ZIP contents/CSD ligands/._ZOVJEB_ax_lig_0.xyz
- ZIP contents/CSD ligands/GUVRAT_eq_lig_2.xyz
- __MACOSX/ZIP contents/CSD ligands/._GUVRAT_eq_lig_2.xyz
- ZIP contents/CSD ligands/TUZHEE_eq_lig_2.xyz
- __MACOSX/ZIP contents/CSD ligands/._TUZHEE_eq_lig_2.xyz
- ZIP contents/CSD ligands/COWROY_ax_lig_0.xyz
- __MACOSX/ZIP contents/CSD ligands/._COWROY_ax_lig_0.xyz
- ZIP contents/CSD ligands/CIDDAX_eq_lig_0.xyz
- __MACOSX/ZIP contents/CSD ligands/._CIDDAX_eq_lig_0.xyz
- ZIP contents/CSD ligands/VANNIJ_ax_lig_0.xyz
- __MACOSX/ZIP contents/CSD ligands/._VANNIJ_ax_lig_0.xyz
- ZIP contents/CSD ligands/AJIMOX_eq_lig_0.xyz
- __MACOSX/ZIP contents/CSD ligands/._AJIMOX_eq_lig_0.xyz
- ZIP contents/CSD ligands/MAXWIS_ax_lig_0.xyz
- __MACOSX/ZIP contents/CSD ligands/._MAXWIS_ax_lig_0.xyz
- ZIP contents/CSD ligands/ROMHIN_ax_lig_0.xyz
- __MACOSX/ZIP contents/CSD ligands/._ROMHIN_ax_lig_0.xyz
- ZIP contents/CSD ligands/LEZJAD_eq_lig_2.xyz
- __MACOSX/ZIP contents/CSD ligands/._LEZJAD_eq_lig_2.xyz
- ZIP contents/CSD ligands/ACILAC_eq_lig_1.xyz
- __MACOSX/ZIP contents/CSD ligands/._ACILAC_eq_lig_1.xyz
- ZIP contents/CSD ligands/OVALOO_eq_lig_2.xyz
- __MACOSX/ZIP contents/CSD ligands/._OVALOO_eq_lig_2.xyz
- ZIP contents/CSD ligands/ILIHOD_ax_lig_0.xyz
- __MACOSX/ZIP contents/CSD ligands/._ILIHOD_ax_lig_0.xyz
- ZIP contents/CSD ligands/OVALEE_eq_lig_2.xyz
- __MACOSX/ZIP contents/CSD ligands/._OVALEE_eq_lig_2.xyz
- ZIP contents/CSD ligands/TEZYUU_ax_lig_0.xyz
- __MACOSX/ZIP contents/CSD ligands/._TEZYUU_ax_lig_0.xyz
- ZIP contents/CSD ligands/MINVEM_eq_lig_2.xyz
- __MACOSX/ZIP contents/CSD ligands/._MINVEM_eq_lig_2.xyz
- ZIP contents/CSD ligands/TITBIK_ax_lig_0.xyz
- __MACOSX/ZIP contents/CSD ligands/._TITBIK_ax_lig_0.xyz
- ZIP contents/CSD ligands/YUZZOJ_eq_lig_0.xyz
- __MACOSX/ZIP contents/CSD ligands/._YUZZOJ_eq_lig_0.xyz
- ZIP contents/CSD ligands/JUPWIC_ax_lig_0.xyz
- __MACOSX/ZIP contents/CSD ligands/._JUPWIC_ax_lig_0.xyz
- ZIP contents/CSD ligands/MOWMIX_ax_lig_0.xyz
- __MACOSX/ZIP contents/CSD ligands/._MOWMIX_ax_lig_0.xyz
- ZIP contents/CSD ligands/MUTMOF_eq_lig_2.xyz
- __MACOSX/ZIP contents/CSD ligands/._MUTMOF_eq_lig_2.xyz
- ZIP contents/CSD ligands/HALLEO_ax_lig_0.xyz
- __MACOSX/ZIP contents/CSD ligands/._HALLEO_ax_lig_0.xyz
- ZIP contents/CSD ligands/UXUPUZ_ax_lig_1.xyz
- __MACOSX/ZIP contents/CSD ligands/._UXUPUZ_ax_lig_1.xyz
- ZIP contents/CSD ligands/ZUFHIU_ax_lig_0.xyz
- __MACOSX/ZIP contents/CSD ligands/._ZUFHIU_ax_lig_0.xyz
- ZIP contents/CSD ligands/HEBQUB_ax_lig_0.xyz
- __MACOSX/ZIP contents/CSD ligands/._HEBQUB_ax_lig_0.xyz
- ZIP contents/CSD ligands/ANULAZ_ax_lig_0.xyz
- __MACOSX/ZIP contents/CSD ligands/._ANULAZ_ax_lig_0.xyz
- ZIP contents/CSD ligands/YUWWOD_eq_lig_2.xyz
- __MACOSX/ZIP contents/CSD ligands/._YUWWOD_eq_lig_2.xyz
- ZIP contents/CSD ligands/CINQOH_ax_lig_0.xyz
- __MACOSX/ZIP contents/CSD ligands/._CINQOH_ax_lig_0.xyz
- ZIP contents/CSD ligands/CIMSOJ_eq_lig_2.xyz
- __MACOSX/ZIP contents/CSD ligands/._CIMSOJ_eq_lig_2.xyz
- ZIP contents/CSD ligands/PEDFAI_eq_lig_2.xyz
- __MACOSX/ZIP contents/CSD ligands/._PEDFAI_eq_lig_2.xyz
- ZIP contents/CSD ligands/HORGIH_ax_lig_0.xyz
- __MACOSX/ZIP contents/CSD ligands/._HORGIH_ax_lig_0.xyz
- ZIP contents/CSD ligands/GUXZIL_ax_lig_0.xyz
- __MACOSX/ZIP contents/CSD ligands/._GUXZIL_ax_lig_0.xyz
- ZIP contents/CSD ligands/TOTPAW_eq_lig_0.xyz
- __MACOSX/ZIP contents/CSD ligands/._TOTPAW_eq_lig_0.xyz
- ZIP contents/CSD ligands/ZUVNIP_ax_lig_0.xyz
- __MACOSX/ZIP contents/CSD ligands/._ZUVNIP_ax_lig_0.xyz
- ZIP contents/CSD ligands/TUFDEG_ax_lig_0.xyz
- __MACOSX/ZIP contents/CSD ligands/._TUFDEG_ax_lig_0.xyz
- ZIP contents/CSD ligands/RASBOF_ax_lig_1.xyz
- __MACOSX/ZIP contents/CSD ligands/._RASBOF_ax_lig_1.xyz
- ZIP contents/CSD ligands/XETTIB_ax_lig_0.xyz
- __MACOSX/ZIP contents/CSD ligands/._XETTIB_ax_lig_0.xyz
- ZIP contents/CSD ligands/YUWWOD_ax_lig_0.xyz
- __MACOSX/ZIP contents/CSD ligands/._YUWWOD_ax_lig_0.xyz
- ZIP contents/CSD ligands/YUGQAU_ax_lig_0.xyz
- __MACOSX/ZIP contents/CSD ligands/._YUGQAU_ax_lig_0.xyz
- ZIP contents/CSD ligands/FIGPOC_ax_lig_0.xyz
- __MACOSX/ZIP contents/CSD ligands/._FIGPOC_ax_lig_0.xyz
- ZIP contents/CSD ligands/PUNYOO_eq_lig_2.xyz
- __MACOSX/ZIP contents/CSD ligands/._PUNYOO_eq_lig_2.xyz
- ZIP contents/CSD ligands/CIKXOM_ax_lig_0.xyz
- __MACOSX/ZIP contents/CSD ligands/._CIKXOM_ax_lig_0.xyz
- ZIP contents/CSD ligands/CIDDEB_ax_lig_0.xyz
- __MACOSX/ZIP contents/CSD ligands/._CIDDEB_ax_lig_0.xyz
- ZIP contents/CSD ligands/OLOTOA_ax_lig_0.xyz
- __MACOSX/ZIP contents/CSD ligands/._OLOTOA_ax_lig_0.xyz
- ZIP contents/CSD ligands/TORNAR_ax_lig_0.xyz
- __MACOSX/ZIP contents/CSD ligands/._TORNAR_ax_lig_0.xyz
- ZIP contents/CSD ligands/FIKVIH_ax_lig_0.xyz
- __MACOSX/ZIP contents/CSD ligands/._FIKVIH_ax_lig_0.xyz
- ZIP contents/CSD ligands/BOYPAI_ax_lig_1.xyz
- __MACOSX/ZIP contents/CSD ligands/._BOYPAI_ax_lig_1.xyz
- ZIP contents/CSD ligands/ACUROI_eq_lig_0.xyz
- __MACOSX/ZIP contents/CSD ligands/._ACUROI_eq_lig_0.xyz
- ZIP contents/CSD ligands/HIPFET_ax_lig_0.xyz
- __MACOSX/ZIP contents/CSD ligands/._HIPFET_ax_lig_0.xyz
- ZIP contents/CSD ligands/YUGPUN_ax_lig_0.xyz
- __MACOSX/ZIP contents/CSD ligands/._YUGPUN_ax_lig_0.xyz
- ZIP contents/CSD ligands/KAFPEO_eq_lig_0.xyz
- __MACOSX/ZIP contents/CSD ligands/._KAFPEO_eq_lig_0.xyz
- ZIP contents/CSD ligands/DOGJIT_ax_lig_0.xyz
- __MACOSX/ZIP contents/CSD ligands/._DOGJIT_ax_lig_0.xyz
- ZIP contents/CSD ligands/QAYFEE_ax_lig_0.xyz
- __MACOSX/ZIP contents/CSD ligands/._QAYFEE_ax_lig_0.xyz
- ZIP contents/CSD ligands/QOJZEX_eq_lig_2.xyz
- __MACOSX/ZIP contents/CSD ligands/._QOJZEX_eq_lig_2.xyz
- ZIP contents/CSD ligands/COWRIS_ax_lig_1.xyz
- __MACOSX/ZIP contents/CSD ligands/._COWRIS_ax_lig_1.xyz
- ZIP contents/CSD ligands/KASVEH_ax_lig_0.xyz
- __MACOSX/ZIP contents/CSD ligands/._KASVEH_ax_lig_0.xyz
- ZIP contents/CSD ligands/QEQVOA_ax_lig_1.xyz
- __MACOSX/ZIP contents/CSD ligands/._QEQVOA_ax_lig_1.xyz
- ZIP contents/CSD ligands/MIMYEO_eq_lig_0.xyz
- __MACOSX/ZIP contents/CSD ligands/._MIMYEO_eq_lig_0.xyz
- ZIP contents/CSD ligands/KUWYIN_ax_lig_0.xyz
- __MACOSX/ZIP contents/CSD ligands/._KUWYIN_ax_lig_0.xyz
- ZIP contents/CSD ligands/MOSXAV_ax_lig_1.xyz
- __MACOSX/ZIP contents/CSD ligands/._MOSXAV_ax_lig_1.xyz
- ZIP contents/CSD ligands/MEWVUI_ax_lig_0.xyz
- __MACOSX/ZIP contents/CSD ligands/._MEWVUI_ax_lig_0.xyz
- ZIP contents/CSD ligands/CIGKIP_ax_lig_1.xyz
- __MACOSX/ZIP contents/CSD ligands/._CIGKIP_ax_lig_1.xyz
- ZIP contents/CSD ligands/BEYLIC_ax_lig_0.xyz
- __MACOSX/ZIP contents/CSD ligands/._BEYLIC_ax_lig_0.xyz
- ZIP contents/CSD ligands/FEQSEB_eq_lig_2.xyz
- __MACOSX/ZIP contents/CSD ligands/._FEQSEB_eq_lig_2.xyz
- ZIP contents/CSD ligands/QOMFOP_ax_lig_0.xyz
- __MACOSX/ZIP contents/CSD ligands/._QOMFOP_ax_lig_0.xyz
- ZIP contents/CSD ligands/OXOKOD_ax_lig_0.xyz
- __MACOSX/ZIP contents/CSD ligands/._OXOKOD_ax_lig_0.xyz
- ZIP contents/CSD ligands/LISMIK_eq_lig_2.xyz
- __MACOSX/ZIP contents/CSD ligands/._LISMIK_eq_lig_2.xyz
- ZIP contents/CSD ligands/GEMXAZ_eq_lig_2.xyz
- __MACOSX/ZIP contents/CSD ligands/._GEMXAZ_eq_lig_2.xyz
- ZIP contents/CSD ligands/COYMOT_eq_lig_2.xyz
- __MACOSX/ZIP contents/CSD ligands/._COYMOT_eq_lig_2.xyz
- ZIP contents/CSD ligands/YIBGUM_ax_lig_1.xyz
- __MACOSX/ZIP contents/CSD ligands/._YIBGUM_ax_lig_1.xyz
- ZIP contents/CSD ligands/SESKAF_ax_lig_0.xyz
- __MACOSX/ZIP contents/CSD ligands/._SESKAF_ax_lig_0.xyz
- ZIP contents/CSD ligands/ZUNVIP_eq_lig_0.xyz
- __MACOSX/ZIP contents/CSD ligands/._ZUNVIP_eq_lig_0.xyz
- ZIP contents/CSD ligands/SOSCEK_eq_lig_0.xyz
- __MACOSX/ZIP contents/CSD ligands/._SOSCEK_eq_lig_0.xyz
- ZIP contents/CSD ligands/HAWCEQ_eq_lig_2.xyz
- __MACOSX/ZIP contents/CSD ligands/._HAWCEQ_eq_lig_2.xyz
- ZIP contents/CSD ligands/ENIDIR_eq_lig_0.xyz
- __MACOSX/ZIP contents/CSD ligands/._ENIDIR_eq_lig_0.xyz
- ZIP contents/xTB features/experimental_data.csv
- __MACOSX/ZIP contents/xTB features/._experimental_data.csv
- ZIP contents/xTB features/.DS_Store
- __MACOSX/ZIP contents/xTB features/._.DS_Store
- ZIP contents/xTB features/README
- __MACOSX/ZIP contents/xTB features/._README
- ZIP contents/xTB features/hypothetical_complexes.csv
- __MACOSX/ZIP contents/xTB features/._hypothetical_complexes.csv
- ZIP contents/Data partitions/groupedsplit_spectralintegral.csv
- __MACOSX/ZIP contents/Data partitions/._groupedsplit_spectralintegral.csv
- ZIP contents/Data partitions/randomsplit_spectralintegral.csv
- __MACOSX/ZIP contents/Data partitions/._randomsplit_spectralintegral.csv
- ZIP contents/Data partitions/README
- __MACOSX/ZIP contents/Data partitions/._README
- ZIP contents/Data partitions/randomsplit_Em5050_lifetime.csv
- __MACOSX/ZIP contents/Data partitions/._randomsplit_Em5050_lifetime.csv
- ZIP contents/Data partitions/groupedsplit_Em5050_lifetime.csv
- __MACOSX/ZIP contents/Data partitions/._groupedsplit_Em5050_lifetime.csv
- ZIP contents/HLS ligands/NN14.xyz
- __MACOSX/ZIP contents/HLS ligands/._NN14.xyz
- ZIP contents/HLS ligands/CN68.xyz
- __MACOSX/ZIP contents/HLS ligands/._CN68.xyz
- ZIP contents/HLS ligands/CN54.xyz
- __MACOSX/ZIP contents/HLS ligands/._CN54.xyz
- ZIP contents/HLS ligands/CN40.xyz
- __MACOSX/ZIP contents/HLS ligands/._CN40.xyz
- ZIP contents/HLS ligands/CN41.xyz
- __MACOSX/ZIP contents/HLS ligands/._CN41.xyz
- ZIP contents/HLS ligands/CN69.xyz
- __MACOSX/ZIP contents/HLS ligands/._CN69.xyz
- ZIP contents/HLS ligands/NN8.xyz
- __MACOSX/ZIP contents/HLS ligands/._NN8.xyz
- ZIP contents/HLS ligands/CN80.xyz
- __MACOSX/ZIP contents/HLS ligands/._CN80.xyz
- ZIP contents/HLS ligands/CN94.xyz
- __MACOSX/ZIP contents/HLS ligands/._CN94.xyz
- ZIP contents/HLS ligands/CN95.xyz
- __MACOSX/ZIP contents/HLS ligands/._CN95.xyz
- ZIP contents/HLS ligands/CN81.xyz
- __MACOSX/ZIP contents/HLS ligands/._CN81.xyz
[truncated: 196 more entries]
