# Supplementary material for: Low-cost machine learning prediction of excited state properties of iridium-centered phosphors
Source: Chem Sci. 2023 Jan 5;14(6):1419–33. doi: 10.1039/d2sc06150c (PMC9906783; doi:10.1039/d2sc06150c)
Supplement: SC-014-D2SC06150C-s001 [file SC-014-D2SC06150C-s001.zip › ZIP contents/ANN predictions/predictions_lifetime.csv]

ID	prediction (�s)
CN95-TOTPAW_eq_lig_0	10.405351
CN95-YUWWOD_eq_lig_2	10.001643
CN67-RASGAV_eq_lig_2	9.89353
CN95-MIMYEO_eq_lig_0	9.501416
CN95-ACUROI_eq_lig_0	9.388423
CN101-COYMOT_eq_lig_2	9.11214
CN95-MOBBEL_eq_lig_0	8.830635
CN104-RASGAV_eq_lig_2	8.756792
CN95-ZUNVIP_eq_lig_0	8.748534
CN95-GUVRAT_eq_lig_2	8.149524
CN95-PEDFEM_eq_lig_2	8.098178
CN95-UVUJOL_eq_lig_2	8.081822
CN67-JOFVOS_eq_lig_2	8.043232
CN29-FEQSEB_eq_lig_2	7.9427214
CN95-OVALOO_eq_lig_2	7.77834
CN95-KAFPEO_eq_lig_0	7.6671696
CN12-FEQSEB_eq_lig_2	7.6362157
CN101-ZUNGOG_eq_lig_0	7.6327834
HALLEO_ax_lig_0-RASGAV_eq_lig_2	7.5935206
HALLEO_ax_lig_0-FEQSEB_eq_lig_2	7.579265
CN95-RASGAV_eq_lig_2	7.565446
CN101-RASGAV_eq_lig_2	7.549845
XETTIB_ax_lig_0-RASGAV_eq_lig_2	7.5219717
CN95-CIMSOJ_eq_lig_2	7.4386797
CN105-ACUROI_eq_lig_0	7.2159553
CN12-RASGAV_eq_lig_2	7.1817756
CN11-FEQSEB_eq_lig_2	7.0392036
CN29-MIMYEO_eq_lig_0	6.985997
CN34-MIMYEO_eq_lig_0	6.9836507
CN34-YUWWOD_eq_lig_2	6.932979
CN12-MIMYEO_eq_lig_0	6.9287267
CN101-UVUJOL_eq_lig_2	6.864591
OXOKOD_ax_lig_0-NN24	6.8317943
CN105-YUZZOJ_eq_lig_0	6.807018
CN105-YUWWOD_eq_lig_2	6.7921467
CN11-RASGAV_eq_lig_2	6.7750087
OLOTOA_ax_lig_0-FEQSEB_eq_lig_2	6.760808
CN105-ZUNGOG_eq_lig_0	6.7131004
CN13-FEQSEB_eq_lig_2	6.7123933
XETTIB_ax_lig_0-NN24	6.685085
OLOTOA_ax_lig_0-LEZHOP_eq_lig_2	6.549391
HALLEO_ax_lig_0-JOFVOS_eq_lig_2	6.4069448
CN101-ACUROI_eq_lig_0	6.400542
OLOTOA_ax_lig_0-RASGAV_eq_lig_2	6.372204
YUGPUN_ax_lig_0-FEQSEB_eq_lig_2	6.3582807
YIBGUM_ax_lig_1-RASGAV_eq_lig_2	6.341838
YUGPUN_ax_lig_0-NN24	6.3393016
CN101-ZUNVIP_eq_lig_0	6.3086586
CN11-MIMYEO_eq_lig_0	6.3066635
CN105-QOJZEX_eq_lig_2	6.2966285
XETTIB_ax_lig_0-JOFVOS_eq_lig_2	6.2954893
OXOKOD_ax_lig_0-JOFVOS_eq_lig_2	6.2594185
YUGPUN_ax_lig_0-RASGAV_eq_lig_2	6.240117
CN34-ZUNVIP_eq_lig_0	6.201131
CN95-ZUNGOG_eq_lig_0	6.192012
OLOTOA_ax_lig_0-MIMYEO_eq_lig_0	6.157924
CN34-MOBBEL_eq_lig_0	6.088669
NIYTAT_ax_lig_0-MIMYEO_eq_lig_0	6.064118
CN104-JOFVOS_eq_lig_2	6.06031
CN101-YUWWOD_eq_lig_2	6.035459
CN13-RASGAV_eq_lig_2	5.955954
YUGPUN_ax_lig_0-JOFVOS_eq_lig_2	5.9391026
HALLEO_ax_lig_0-MIMYEO_eq_lig_0	5.914729
CN101-GUVRAT_eq_lig_2	5.893732
CN67-YUWWOD_eq_lig_2	5.854412
CN49-FEQSEB_eq_lig_2	5.843181
CN41-RASGAV_eq_lig_2	5.8431253
CN3-FEQSEB_eq_lig_2	5.7935114
CN12-ACUROI_eq_lig_0	5.78326
OLOTOA_ax_lig_0-ACILAC_eq_lig_1	5.767876
CN13-MIMYEO_eq_lig_0	5.743591
MAMXAC_ax_lig_0-NN20	5.7127953
CN7-MIMYEO_eq_lig_0	5.711919
NIYTAT_ax_lig_0-YUWWOD_eq_lig_2	5.7068534
CN102-ZUNGOG_eq_lig_0	5.703813
CN7-RASGAV_eq_lig_2	5.6884236
CN7-FEQSEB_eq_lig_2	5.6834226
CN65-FEQSEB_eq_lig_2	5.6430817
CN101-YUZZOJ_eq_lig_0	5.621242
CN29-YUWWOD_eq_lig_2	5.593242
CN106-JOFVOS_eq_lig_2	5.587041
CN34-GUVRAT_eq_lig_2	5.576326
CN48-RASGAV_eq_lig_2	5.5374765
CN65-LEZHOP_eq_lig_2	5.533466
CN29-ACUROI_eq_lig_0	5.502864
CN73-FEQSEB_eq_lig_2	5.4939914
CN42-MIMYEO_eq_lig_0	5.4939594
CN67-ACUROI_eq_lig_0	5.4709287
COWROY_ax_lig_0-FEQSEB_eq_lig_2	5.4033914
CN34-OVALOO_eq_lig_2	5.393281
CN3-RASGAV_eq_lig_2	5.392191
CN107-RASGAV_eq_lig_2	5.3910427
CN95-HAWCEQ_eq_lig_2	5.37386
CN34-ACUROI_eq_lig_0	5.366148
CN4-MIMYEO_eq_lig_0	5.3420444
CN67-YUZZOJ_eq_lig_0	5.3189225
CN28-MIMYEO_eq_lig_0	5.302401
CN48-FEQSEB_eq_lig_2	5.2823668
CN4-FEQSEB_eq_lig_2	5.2789087
CN37-RASGAV_eq_lig_2	5.2618556
COWRIS_ax_lig_1-FEQSEB_eq_lig_2	5.2509522
CN49-RASGAV_eq_lig_2	5.237708
CN28-QOJZEX_eq_lig_2	5.234959
CN37-FEQSEB_eq_lig_2	5.2241592
CN3-MIMYEO_eq_lig_0	5.2207375
CN42-FEQSEB_eq_lig_2	5.2156305
CN102-MUTMOF_eq_lig_2	5.1960087
DONYEN_ax_lig_0-MIMYEO_eq_lig_0	5.176676
CN73-MIMYEO_eq_lig_0	5.1661744
CN76-MIMYEO_eq_lig_0	5.1658154
CN76-FEQSEB_eq_lig_2	5.15594
CN66-FEQSEB_eq_lig_2	5.142094
NIYTAT_ax_lig_0-ACUROI_eq_lig_0	5.13505
CN65-RASGAV_eq_lig_2	5.13371
CN7-ACILAC_eq_lig_1	5.124515
CN3-LEZHOP_eq_lig_2	5.120369
CN81-FEQSEB_eq_lig_2	5.119082
CN42-RASGAV_eq_lig_2	5.1062036
CN73-RASGAV_eq_lig_2	5.077758
CN29-UVUJOL_eq_lig_2	5.076428
CN29-ACILAC_eq_lig_1	5.0455284
CN29-RASGAV_eq_lig_2	5.0260205
CN102-QOJZEX_eq_lig_2	5.0238056
CN12-JOFVOS_eq_lig_2	5.0153036
CN30-MIMYEO_eq_lig_0	4.981704
CN29-ZUNVIP_eq_lig_0	4.9734836
CN28-RASGAV_eq_lig_2	4.9727626
CN81-MIMYEO_eq_lig_0	4.9455285
CN39-RASGAV_eq_lig_2	4.940769
CN11-JOFVOS_eq_lig_2	4.9401803
NIYTAT_ax_lig_0-NN3	4.9322567
CN34-RASGAV_eq_lig_2	4.931978
CN28-COYMOT_eq_lig_2	4.9309573
CN38-MIMYEO_eq_lig_0	4.9269423
XETTIB_ax_lig_0-NN20	4.923149
DONYEN_ax_lig_0-FEQSEB_eq_lig_2	4.9223084
QOMFOP_ax_lig_0-NN20	4.9089503
CN101-OVALOO_eq_lig_2	4.8957286
CN65-MIMYEO_eq_lig_0	4.875267
CN101-KAFPEO_eq_lig_0	4.861414
CN101-JOFVOS_eq_lig_2	4.851519
CN79-FEQSEB_eq_lig_2	4.8253593
HALLEO_ax_lig_0-NN24	4.822023
DONYEN_ax_lig_0-UVUJOL_eq_lig_2	4.803176
ACURAU_ax_lig_0-MIMYEO_eq_lig_0	4.796344
CN9-FEQSEB_eq_lig_2	4.7726755
CN67-ZUNGOG_eq_lig_0	4.769644
CN104-ACUROI_eq_lig_0	4.7673235
DONYEN_ax_lig_0-YUWWOD_eq_lig_2	4.746271
CN68-FEQSEB_eq_lig_2	4.7403584
CN63-RASGAV_eq_lig_2	4.7312293
HALLEO_ax_lig_0-NN42	4.7299585
OLOTOA_ax_lig_0-JAWRAD_eq_lig_0	4.725696
CN12-YUWWOD_eq_lig_2	4.7192597
DONYEN_ax_lig_0-QOJZEX_eq_lig_2	4.7090282
CN29-ZUNGOG_eq_lig_0	4.7048597
CN4-RASGAV_eq_lig_2	4.6851983
CN39-FEQSEB_eq_lig_2	4.679981
YIBGUM_ax_lig_1-JOFVOS_eq_lig_2	4.6546106
CN5-FEQSEB_eq_lig_2	4.647791
CN73-LEZHOP_eq_lig_2	4.6388116
CN34-CIMSOJ_eq_lig_2	4.6310277
CN21-ACILAC_eq_lig_1	4.6215844
CN34-KAFPEO_eq_lig_0	4.6206374
CN3-ACILAC_eq_lig_1	4.612031
CN72-FEQSEB_eq_lig_2	4.604043
CN79-MIMYEO_eq_lig_0	4.5999856
CN102-YUZZOJ_eq_lig_0	4.5911026
CN38-RASGAV_eq_lig_2	4.5885444
CN28-PEDFEM_eq_lig_2	4.5850925
CN66-RASGAV_eq_lig_2	4.583839
DONYEN_ax_lig_0-ZUNVIP_eq_lig_0	4.578396
CN37-JOFVOS_eq_lig_2	4.5660405
CN37-MIMYEO_eq_lig_0	4.548085
MAMXAC_ax_lig_0-NN27	4.5442276
CN66-MIMYEO_eq_lig_0	4.5187488
FIKVIH_ax_lig_0-NN3	4.505372
CN68-MIMYEO_eq_lig_0	4.494378
CN76-RASGAV_eq_lig_2	4.462958
TUFDEG_ax_lig_0-MIMYEO_eq_lig_0	4.4602222
DONYEN_ax_lig_0-MOBBEL_eq_lig_0	4.4553857
CN29-GUVRAT_eq_lig_2	4.442397
CN67-GEMXAZ_eq_lig_2	4.435057
CN73-ACILAC_eq_lig_1	4.4194374
CN65-ACILAC_eq_lig_1	4.4120893
CN5-MIMYEO_eq_lig_0	4.4058976
COWRIS_ax_lig_1-MIMYEO_eq_lig_0	4.400912
XUMFUJ_ax_lig_1-RASGAV_eq_lig_2	4.3999357
OJUSET_ax_lig_0-RASGAV_eq_lig_2	4.3772354
QOMFOP_ax_lig_0-ZUNGOG_eq_lig_0	4.374725
CN66-LEZHOP_eq_lig_2	4.369326
OLOTOA_ax_lig_0-PEDFAI_eq_lig_2	4.348508
OMOMAG_ax_lig_0-FEQSEB_eq_lig_2	4.3433948
COWROY_ax_lig_0-YUWWOD_eq_lig_2	4.3279443
CIGKIP_ax_lig_1-JOFVOS_eq_lig_2	4.3230495
CN14-GEMXAZ_eq_lig_2	4.3030915
CN104-MUTMOF_eq_lig_2	4.3029118
DONYEN_ax_lig_0-NN3	4.2799435
CN54-FEQSEB_eq_lig_2	4.276769
CN1-FEQSEB_eq_lig_2	4.273237
MAMXAC_ax_lig_0-NN33	4.2591558
HIPFET_ax_lig_0-RASGAV_eq_lig_2	4.256825
FIKVIH_ax_lig_0-NN33	4.247668
CN106-MUTMOF_eq_lig_2	4.2451944
CN30-RASGAV_eq_lig_2	4.243797
DONYEN_ax_lig_0-NN34	4.2426624
NIYTAT_ax_lig_0-NN20	4.2381935
OLOTOA_ax_lig_0-JOFVOS_eq_lig_2	4.234045
CN67-QOJZEX_eq_lig_2	4.216303
YIBGUM_ax_lig_1-NN42	4.1956563
CN31-FEQSEB_eq_lig_2	4.194726
FIKVIH_ax_lig_0-NN6	4.1932955
CN4-ACILAC_eq_lig_1	4.1876655
COWROY_ax_lig_0-QOJZEX_eq_lig_2	4.181009
DONYEN_ax_lig_0-PEDFEM_eq_lig_2	4.1771584
CN103-RASGAV_eq_lig_2	4.172641
MEDHUB_ax_lig_0-RASGAV_eq_lig_2	4.169004
COWROY_ax_lig_0-RASGAV_eq_lig_2	4.1638513
CN3-PEDFAI_eq_lig_2	4.142572
ACURAU_ax_lig_0-RASGAV_eq_lig_2	4.131548
CN21-RASGAV_eq_lig_2	4.128061
NIYTAT_ax_lig_0-NN8	4.12267
CN40-RASGAV_eq_lig_2	4.1205254
BOYPAI_ax_lig_1-QOJZEX_eq_lig_2	4.1180143
CN63-ACUROI_eq_lig_0	4.118003
CN70-FEQSEB_eq_lig_2	4.1137223
CN3-JAWRAD_eq_lig_0	4.10279
ACURAU_ax_lig_0-TITBIK_ax_lig_0	4.099652
FIGPOC_ax_lig_0-QOJZEX_eq_lig_2	4.08733
CN5-ENIDIR_eq_lig_0	4.0864215
CN39-MIMYEO_eq_lig_0	4.082099
CN39-JOFVOS_eq_lig_2	4.0818834
CIGKIP_ax_lig_1-NN20	4.076464
CN80-FEQSEB_eq_lig_2	4.0653157
NIYTAT_ax_lig_0-NN47	4.062157
CN13-JOFVOS_eq_lig_2	4.053547
CN68-LEZHOP_eq_lig_2	4.0496492
CN11-PEDFAI_eq_lig_2	4.041267
NIYTAT_ax_lig_0-RASGAV_eq_lig_2	4.0390325
DONYEN_ax_lig_0-GUVRAT_eq_lig_2	4.027345
CN28-ZUNGOG_eq_lig_0	4.0148582
DONYEN_ax_lig_0-NN8	3.9999292
CN78-FEQSEB_eq_lig_2	3.9921885
CN30-TITBIK_ax_lig_0	3.9728763
CN63-YUWWOD_eq_lig_2	3.9670775
CN49-ACUROI_eq_lig_0	3.96604
COWRIS_ax_lig_1-RASGAV_eq_lig_2	3.9632187
CN2-FEQSEB_eq_lig_2	3.9628
CN63-QOJZEX_eq_lig_2	3.9616363
CN64-JAWRAD_eq_lig_0	3.9587448
HALLEO_ax_lig_0-NN20	3.9538653
CN79-QOJZEX_eq_lig_2	3.951972
CN54-PEDFAI_eq_lig_2	3.9467006
CN103-QOJZEX_eq_lig_2	3.945281
CN31-MIMYEO_eq_lig_0	3.9401937
FIKVIH_ax_lig_0-NN47	3.932752
CN13-ACUROI_eq_lig_0	3.931331
CN76-ACILAC_eq_lig_1	3.9193926
RANFUJ_ax_lig_0-JOFVOS_eq_lig_2	3.9160864
CN12-QOJZEX_eq_lig_2	3.9055426
FIGPOC_ax_lig_0-YUWWOD_eq_lig_2	3.90143
NIYTAT_ax_lig_0-NN33	3.9002929
NIYTAT_ax_lig_0-NN2	3.899649
CN11-LEZJAD_eq_lig_2	3.8921688
CN40-MIMYEO_eq_lig_0	3.892036
CN73-PEDFAI_eq_lig_2	3.888869
CN68-RASGAV_eq_lig_2	3.8867683
CN28-UVUJOL_eq_lig_2	3.884151
CN66-ACILAC_eq_lig_1	3.8830106
CN4-JAWRAD_eq_lig_0	3.8809786
CN104-YUWWOD_eq_lig_2	3.85471
BOYPAI_ax_lig_1-MIMYEO_eq_lig_0	3.8167245
FIGPOC_ax_lig_0-NN34	3.8137615
CN66-PEDFAI_eq_lig_2	3.8108478
DONYEN_ax_lig_0-OVALOO_eq_lig_2	3.8088589
MEDHUB_ax_lig_0-NN42	3.8062239
FIKVIH_ax_lig_0-NN26	3.8051338
NIWCUU_ax_lig_0-YUWWOD_eq_lig_2	3.8047206
GUXZIL_ax_lig_0-MIMYEO_eq_lig_0	3.8006198
XETTIB_ax_lig_0-NN33	3.793089
CN94-MIMYEO_eq_lig_0	3.790026
CN38-TOTPAW_eq_lig_0	3.7822104
CIKXOM_ax_lig_0-FEQSEB_eq_lig_2	3.7769125
NIWCUU_ax_lig_0-NN34	3.776557
CN5-QOJZEX_eq_lig_2	3.7695591
CN75-FEQSEB_eq_lig_2	3.767348
CN29-OVALOO_eq_lig_2	3.766856
CN79-JAWRAD_eq_lig_0	3.766034
CN64-MIMYEO_eq_lig_0	3.7623072
CN71-FEQSEB_eq_lig_2	3.7584193
CN65-PEDFAI_eq_lig_2	3.7526548
CN31-RASGAV_eq_lig_2	3.7486057
CN35-MIMYEO_eq_lig_0	3.7440946
CN107-LEZHOP_eq_lig_2	3.7379432
RANGOE_ax_lig_0-NN24	3.7365496
CN48-YUWWOD_eq_lig_2	3.7325816
CN2-PEDFAI_eq_lig_2	3.729184
TUFDEG_ax_lig_0-ACUROI_eq_lig_0	3.722213
CN37-YUWWOD_eq_lig_2	3.7157972
CN76-QOJZEX_eq_lig_2	3.7137647
CN33-FEQSEB_eq_lig_2	3.7119172
CN33-MIMYEO_eq_lig_0	3.7073777
CN103-ZUNGOG_eq_lig_0	3.7065282
COWROY_ax_lig_0-NN20	3.7016916
COWROY_ax_lig_0-NN34	3.6751244
GILWIK_ax_lig_0-NN20	3.6715803
COWRIS_ax_lig_1-QOJZEX_eq_lig_2	3.6687286
CN81-QOJZEX_eq_lig_2	3.6687067
DONYEN_ax_lig_0-ACUROI_eq_lig_0	3.6627223
CN35-FEQSEB_eq_lig_2	3.6626613
CN38-YUWWOD_eq_lig_2	3.6567032
CN34-ZUNGOG_eq_lig_0	3.6443393
CN35-QOJZEX_eq_lig_2	3.6379287
CN79-COYMOT_eq_lig_2	3.637593
CN66-JAWRAD_eq_lig_0	3.6345787
CN81-ACUROI_eq_lig_0	3.634182
CN48-ACUROI_eq_lig_0	3.6250165
CINQOH_ax_lig_0-NN6	3.6219537
CN13-QOJZEX_eq_lig_2	3.614299
CN49-YUWWOD_eq_lig_2	3.6088269
CN81-YUWWOD_eq_lig_2	3.5984628
CN5-JAWRAD_eq_lig_0	3.5959826
CN70-PEDFAI_eq_lig_2	3.5908282
CN21-MIMYEO_eq_lig_0	3.5890963
CN37-ACUROI_eq_lig_0	3.588467
DONYEN_ax_lig_0-NN47	3.5864658
CN4-QOJZEX_eq_lig_2	3.5845137
CN42-ACUROI_eq_lig_0	3.5842142
BOYPAI_ax_lig_1-ACUROI_eq_lig_0	3.5834193
CN41-YUWWOD_eq_lig_2	3.5816207
DONYEN_ax_lig_0-NN4	3.579103
CN77-FEQSEB_eq_lig_2	3.5784137
CN68-ACILAC_eq_lig_1	3.5777428
CN39-TOTPAW_eq_lig_0	3.577203
HIPFET_ax_lig_0-NN6	3.567901
TESKUA_ax_lig_1-NN20	3.5678065
ZEBDAN_ax_lig_0-NN6	3.5677943
CN72-MIMYEO_eq_lig_0	3.5609138
ACURAU_ax_lig_0-NN3	3.557979
CN101-MOBBEL_eq_lig_0	3.5567214
CN5-COYMOT_eq_lig_2	3.5561476
CN30-ACUROI_eq_lig_0	3.5463114
CN38-ACUROI_eq_lig_0	3.5455194
TUFDEG_ax_lig_0-YUWWOD_eq_lig_2	3.5437255
CN28-YUZZOJ_eq_lig_0	3.5424504
CN70-MIMYEO_eq_lig_0	3.5349832
CN79-RASGAV_eq_lig_2	3.5318797
FIGPOC_ax_lig_0-RASGAV_eq_lig_2	3.53093
CN46-QOJZEX_eq_lig_2	3.528905
DONYEN_ax_lig_0-NN20	3.5261278
SUHLOZ_ax_lig_0-NN20	3.515609
DONYEN_ax_lig_0-NN2	3.5145948
CN42-QOJZEX_eq_lig_2	3.5132082
HIPFET_ax_lig_0-NN3	3.5113492
CN64-RASGAV_eq_lig_2	3.506969
CN28-ZUNVIP_eq_lig_0	3.4995563
CN81-RASGAV_eq_lig_2	3.4994144
CN35-UVUJOL_eq_lig_2	3.48967
RASBOF_ax_lig_1-FEQSEB_eq_lig_2	3.4875984
CN35-ZUNVIP_eq_lig_0	3.4828913
HEBQUB_ax_lig_0-MIMYEO_eq_lig_0	3.4781456
CN14-LISMIK_eq_lig_2	3.477907
SUHLOZ_ax_lig_0-NN24	3.4624581
CN5-RASGAV_eq_lig_2	3.4570186
CN7-JOFVOS_eq_lig_2	3.4489756
YUGQAU_ax_lig_0-NN20	3.4487026
RANGOE_ax_lig_0-JOFVOS_eq_lig_2	3.447319
CN103-JOFVOS_eq_lig_2	3.4455752
CN67-LISMIK_eq_lig_2	3.4439907
ACURAU_ax_lig_0-NN6	3.4438863
ACURAU_ax_lig_0-ACUROI_eq_lig_0	3.4325223
CN33-QOJZEX_eq_lig_2	3.431567
CN35-YUWWOD_eq_lig_2	3.43055
CN68-JAWRAD_eq_lig_0	3.429457
CN76-COYMOT_eq_lig_2	3.4287133
CN42-YUWWOD_eq_lig_2	3.423149
CN30-JAWRAD_eq_lig_0	3.4200065
NIWCUU_ax_lig_0-ZUNVIP_eq_lig_0	3.4178135
CIGKIP_ax_lig_1-QOJZEX_eq_lig_2	3.4166243
CN72-QOJZEX_eq_lig_2	3.4165437
CN2-MIMYEO_eq_lig_0	3.4161487
CN12-KAFPEO_eq_lig_0	3.413118
YUGPUN_ax_lig_0-NN20	3.4126873
CN39-YUWWOD_eq_lig_2	3.4111247
CN106-ZUNGOG_eq_lig_0	3.407456
CN12-COYMOT_eq_lig_2	3.39781
CN42-COYMOT_eq_lig_2	3.3938348
CN74-FEQSEB_eq_lig_2	3.3935418
FIGPOC_ax_lig_0-NN20	3.3932855
HIPFET_ax_lig_0-NN2	3.3913453
CN30-YUWWOD_eq_lig_2	3.3904152
DONYEN_ax_lig_0-KAFPEO_eq_lig_0	3.390231
HIPFET_ax_lig_0-NN8	3.3872242
CN7-QOJZEX_eq_lig_2	3.3865283
OJUSET_ax_lig_0-NN33	3.3834221
CN4-COYMOT_eq_lig_2	3.3813646
GUXZIL_ax_lig_0-ACUROI_eq_lig_0	3.3804429
CN49-QOJZEX_eq_lig_2	3.3783948
CN7-COYMOT_eq_lig_2	3.3756795
GILWIK_ax_lig_0-NN33	3.3672488
BOYPAI_ax_lig_1-NN34	3.3662465
CN9-COYMOT_eq_lig_2	3.3650682
SUHLOZ_ax_lig_0-NN33	3.3632832
CN41-ACUROI_eq_lig_0	3.3628962
XETTIB_ax_lig_0-NN27	3.358121
CN37-GEMXAZ_eq_lig_2	3.3441844
OLOTOA_ax_lig_0-NN20	3.3437486
ACURAU_ax_lig_0-NN2	3.3425105
ACURAU_ax_lig_0-NN8	3.3417745
CN48-JOFVOS_eq_lig_2	3.337158
CN39-ACUROI_eq_lig_0	3.332992
HIPFET_ax_lig_0-YUWWOD_eq_lig_2	3.315125
RANGOE_ax_lig_0-RASGAV_eq_lig_2	3.3093834
CN35-PEDFEM_eq_lig_2	3.3026245
ZEBDAN_ax_lig_0-NN3	3.3023925
ACURAU_ax_lig_0-YUWWOD_eq_lig_2	3.2963073
CN29-KAFPEO_eq_lig_0	3.2953968
CN1-JAWRAD_eq_lig_0	3.290155
CN37-QOJZEX_eq_lig_2	3.2892182
CN33-YUWWOD_eq_lig_2	3.2877238
FIKVIH_ax_lig_0-NN16	3.2822056
HIPFET_ax_lig_0-NN33	3.2810323
CN30-ACILAC_eq_lig_1	3.275495
DONYEN_ax_lig_0-NN33	3.2747288
CN94-TOTPAW_eq_lig_0	3.2727368
CN107-JOFVOS_eq_lig_2	3.272102
ACURAU_ax_lig_0-ACILAC_eq_lig_1	3.269041
CN12-YUZZOJ_eq_lig_0	3.266742
CN54-MIMYEO_eq_lig_0	3.2575471
CN106-COYMOT_eq_lig_2	3.2570953
CN39-JAWRAD_eq_lig_0	3.2543502
CN80-MIMYEO_eq_lig_0	3.2520354
GUXZIL_ax_lig_0-YUWWOD_eq_lig_2	3.2508554
CN11-MUTMOF_eq_lig_2	3.2445064
CN46-MIMYEO_eq_lig_0	3.2392588
CN12-MUTMOF_eq_lig_2	3.238273
COWRIS_ax_lig_1-COYMOT_eq_lig_2	3.233428
CN7-ACUROI_eq_lig_0	3.231922
CN9-QOJZEX_eq_lig_2	3.22896
HIPFET_ax_lig_0-ACUROI_eq_lig_0	3.22845
FIGPOC_ax_lig_0-ZUNVIP_eq_lig_0	3.2273831
CN3-JOFVOS_eq_lig_2	3.2208228
TUFDEG_ax_lig_0-NN3	3.2184606
CN105-GEMXAZ_eq_lig_2	3.2143831
ZEBDAN_ax_lig_0-NN8	3.2133
CN13-COYMOT_eq_lig_2	3.2073505
OLOTOA_ax_lig_0-QOJZEX_eq_lig_2	3.2009835
OMOMAG_ax_lig_0-ACILAC_eq_lig_1	3.200896
CN48-TITBIK_ax_lig_0	3.195981
ZEBDAN_ax_lig_0-NN2	3.1959133
CN39-LISMIK_eq_lig_2	3.1954238
CN28-YUWWOD_eq_lig_2	3.1940699
CN28-ACUROI_eq_lig_0	3.1933193
MAMXAC_ax_lig_0-NN47	3.1929488
CN11-QOJZEX_eq_lig_2	3.192657
FIGPOC_ax_lig_0-NN3	3.1895514
CN64-ACILAC_eq_lig_1	3.1872287
XETTIB_ax_lig_0-GEMXAZ_eq_lig_2	3.17879
CN104-QOJZEX_eq_lig_2	3.177037
CIGKIP_ax_lig_1-ZUNGOG_eq_lig_0	3.1730673
CN11-ACUROI_eq_lig_0	3.1728325
NIWCUU_ax_lig_0-GUVRAT_eq_lig_2	3.1710043
CN33-ZUNVIP_eq_lig_0	3.1684637
CN39-GEMXAZ_eq_lig_2	3.1633627
BOYPAI_ax_lig_1-YUWWOD_eq_lig_2	3.1606088
YIBGUM_ax_lig_1-NN20	3.1583195
DONYEN_ax_lig_0-RASGAV_eq_lig_2	3.1566746
CN35-MOBBEL_eq_lig_0	3.154866
MAMXAC_ax_lig_0-NN34	3.1513755
CN106-QOJZEX_eq_lig_2	3.150064
LUCKOL_ax_lig_0-NN20	3.1468377
GILWIK_ax_lig_0-NN47	3.1460476
COWRIS_ax_lig_1-NN34	3.1457815
CN28-GUVRAT_eq_lig_2	3.144867
CIKXOM_ax_lig_0-MIMYEO_eq_lig_0	3.1430218
OLOTOA_ax_lig_0-ACUROI_eq_lig_0	3.138226
CN106-YUZZOJ_eq_lig_0	3.134951
LUCKOL_ax_lig_0-RASGAV_eq_lig_2	3.1315343
TUFDEG_ax_lig_0-RASGAV_eq_lig_2	3.130039
TESKUA_ax_lig_1-NN33	3.1293986
CN33-PEDFEM_eq_lig_2	3.1283937
CN48-ZUNGOG_eq_lig_0	3.1279886
HIPFET_ax_lig_0-NN26	3.1271458
CN35-GUVRAT_eq_lig_2	3.12714
GILWIK_ax_lig_0-YUWWOD_eq_lig_2	3.12329
CN38-ACILAC_eq_lig_1	3.1212733
CN81-COYMOT_eq_lig_2	3.1199772
HEBQUB_ax_lig_0-RASGAV_eq_lig_2	3.1195984
OXOKOD_ax_lig_0-NN20	3.1194408
CN37-ZUNGOG_eq_lig_0	3.1190052
OJUSET_ax_lig_0-NN26	3.1189208
ACURAU_ax_lig_0-NN33	3.115402
BEYLIC_ax_lig_0-JOFVOS_eq_lig_2	3.1144693
CN79-ACILAC_eq_lig_1	3.1144338
CN76-UVUJOL_eq_lig_2	3.1142309
OMOMAG_ax_lig_0-MIMYEO_eq_lig_0	3.105784
ZEBDAN_ax_lig_0-NN33	3.1028626
CN79-UVUJOL_eq_lig_2	3.1020308
CN78-ACUROI_eq_lig_0	3.100965
CN65-JOFVOS_eq_lig_2	3.0983179
CN67-KAFPEO_eq_lig_0	3.095736
CN31-YUWWOD_eq_lig_2	3.0934958
YUGQAU_ax_lig_0-QOJZEX_eq_lig_2	3.0905724
CN42-JOFVOS_eq_lig_2	3.0896952
OMOMAG_ax_lig_0-RASGAV_eq_lig_2	3.0878792
CN33-RASGAV_eq_lig_2	3.0875556
CN42-ZUNGOG_eq_lig_0	3.079341
TESKUA_ax_lig_1-NN47	3.0792565
CN68-QOJZEX_eq_lig_2	3.077567
KASVEH_ax_lig_0-RASGAV_eq_lig_2	3.0760899
ACURAU_ax_lig_0-JAWRAD_eq_lig_0	3.0739033
MAMXAC_ax_lig_0-LISMIK_eq_lig_2	3.0718677
CN94-RASGAV_eq_lig_2	3.0709164
CN11-COYMOT_eq_lig_2	3.0707247
ZEBDAN_ax_lig_0-NN26	3.0693986
CN109-RASGAV_eq_lig_2	3.0689502
CN31-ACUROI_eq_lig_0	3.06615
HEBQUB_ax_lig_0-NN6	3.0624633
CN48-CIMSOJ_eq_lig_2	3.060997
CN2-ENIDIR_eq_lig_0	3.059488
CINQOH_ax_lig_0-NN8	3.0594795
CN70-RASGAV_eq_lig_2	3.0578027
CN13-YUWWOD_eq_lig_2	3.0577097
COWRIS_ax_lig_1-UVUJOL_eq_lig_2	3.0572302
COWROY_ax_lig_0-ZUNVIP_eq_lig_0	3.0555797
FIGPOC_ax_lig_0-NN47	3.0512192
OLOTOA_ax_lig_0-COYMOT_eq_lig_2	3.0466194
SUHLOZ_ax_lig_0-NN47	3.044667
CN4-UVUJOL_eq_lig_2	3.0436738
CINQOH_ax_lig_0-NN3	3.0434291
CN71-QOJZEX_eq_lig_2	3.043221
CINQOH_ax_lig_0-NN2	3.043043
CN73-QOJZEX_eq_lig_2	3.0415719
CIGKIP_ax_lig_1-ACUROI_eq_lig_0	3.040884
CN37-YUZZOJ_eq_lig_0	3.0379026
CN94-ACUROI_eq_lig_0	3.0357523
CN37-LISMIK_eq_lig_2	3.0353012
CN35-OVALOO_eq_lig_2	3.0342836
CN48-QOJZEX_eq_lig_2	3.031445
MAMXAC_ax_lig_0-NN26	3.0295231
GILWIK_ax_lig_0-NN34	3.0294716
HALLEO_ax_lig_0-YUZZOJ_eq_lig_0	3.0277739
XETTIB_ax_lig_0-ZUNGOG_eq_lig_0	3.0214233
GUXZIL_ax_lig_0-NN3	3.0171347
CN46-UVUJOL_eq_lig_2	3.013866
OJUSET_ax_lig_0-NN20	3.0110297
CN28-JOFVOS_eq_lig_2	3.010797
CN33-ACUROI_eq_lig_0	3.0102587
CN76-ACUROI_eq_lig_0	3.0087445
CN29-MOBBEL_eq_lig_0	3.0084035
GILWIK_ax_lig_0-NN3	3.0064492
GUXZIL_ax_lig_0-NN34	3.0062108
CN37-ZUNVIP_eq_lig_0	3.0057
HEBQUB_ax_lig_0-NN3	3.005467
CN28-KAFPEO_eq_lig_0	3.0051422
CN80-QOJZEX_eq_lig_2	3.0013874
GILWIK_ax_lig_0-NN8	2.9986312
SESKAF_ax_lig_0-NN34	2.9972706
CN33-COYMOT_eq_lig_2	2.9969618
CN3-QOJZEX_eq_lig_2	2.9967654
JUPWIC_ax_lig_0-NN34	2.9957204
CN104-YUZZOJ_eq_lig_0	2.9945066
SUHLOZ_ax_lig_0-NN8	2.9939075
CN7-ZUNGOG_eq_lig_0	2.993821
HIPFET_ax_lig_0-NN47	2.9914792
CIKXOM_ax_lig_0-QOJZEX_eq_lig_2	2.9819374
HIPFET_ax_lig_0-NN20	2.9815955
CN49-COYMOT_eq_lig_2	2.9798985
CN14-ZUNGOG_eq_lig_0	2.978313
CN94-YUWWOD_eq_lig_2	2.975276
CN33-UVUJOL_eq_lig_2	2.9646838
OXOKOD_ax_lig_0-YUZZOJ_eq_lig_0	2.9610417
CN33-GUVRAT_eq_lig_2	2.9610353
CN81-UVUJOL_eq_lig_2	2.957602
ZEBDAN_ax_lig_0-YUWWOD_eq_lig_2	2.9557495
CN2-RASGAV_eq_lig_2	2.9504046
CN12-UVUJOL_eq_lig_2	2.9494863
CN38-CIMSOJ_eq_lig_2	2.9464831
CN67-ZUNVIP_eq_lig_0	2.946478
CN68-COYMOT_eq_lig_2	2.9461973
FIGPOC_ax_lig_0-NN33	2.944888
CN5-UVUJOL_eq_lig_2	2.9445477
TESKUA_ax_lig_1-YUWWOD_eq_lig_2	2.9430966
CN5-ACILAC_eq_lig_1	2.9416258
COWROY_ax_lig_0-NN3	2.9365473
PUVZAI_ax_lig_0-NN40	2.9356842
CN12-ZUNGOG_eq_lig_0	2.934285
HEBQUB_ax_lig_0-NN8	2.9326608
SUHLOZ_ax_lig_0-NN3	2.9318652
CN7-YUWWOD_eq_lig_2	2.9317622
FIGPOC_ax_lig_0-GUVRAT_eq_lig_2	2.9313767
YUGPUN_ax_lig_0-YUZZOJ_eq_lig_0	2.9241917
CN81-ZUNVIP_eq_lig_0	2.9240444
CN42-VEFPII_eq_lig_0	2.9215934
KASVEH_ax_lig_0-MIMYEO_eq_lig_0	2.921524
CIKXOM_ax_lig_0-ACILAC_eq_lig_1	2.9197738
CN72-COYMOT_eq_lig_2	2.9189715
CIKXOM_ax_lig_0-NN40	2.9188037
CN75-QOJZEX_eq_lig_2	2.9170842
COWRIS_ax_lig_1-ACUROI_eq_lig_0	2.9125977
CN72-RASGAV_eq_lig_2	2.9106812
BOYPAI_ax_lig_1-ZUNVIP_eq_lig_0	2.908633
TUFDEG_ax_lig_0-NN34	2.9082072
CN29-YUZZOJ_eq_lig_0	2.905483
CN42-ZUNVIP_eq_lig_0	2.9048593
CN72-UVUJOL_eq_lig_2	2.9029188
CN9-MIMYEO_eq_lig_0	2.9022295
GUXZIL_ax_lig_0-RASGAV_eq_lig_2	2.898508
CN73-COYMOT_eq_lig_2	2.8960326
TUFDEG_ax_lig_0-NN20	2.8920522
CN31-QOJZEX_eq_lig_2	2.891149
CN21-JOFVOS_eq_lig_2	2.8896542
CN48-VEFPII_eq_lig_0	2.889497
RADTEZ_ax_lig_0-GEMXAZ_eq_lig_2	2.8890305
CN11-YUWWOD_eq_lig_2	2.8883474
ACURAU_ax_lig_0-NN1	2.8866966
TUFDEG_ax_lig_0-NN8	2.8830206
CN80-ACUROI_eq_lig_0	2.8823323
CN7-YUZZOJ_eq_lig_0	2.8768606
CN21-QOJZEX_eq_lig_2	2.8752692
TEZYUU_ax_lig_0-NN6	2.8748586
CN4-ACUROI_eq_lig_0	2.8744109
CN11-YUZZOJ_eq_lig_0	2.8628712
QOMFOP_ax_lig_0-NN34	2.8626683
CN2-JAWRAD_eq_lig_0	2.8622313
OJUSET_ax_lig_0-NN27	2.8610115
CN64-QOJZEX_eq_lig_2	2.8605201
CN77-ACUROI_eq_lig_0	2.8560565
CN13-MUTMOF_eq_lig_2	2.8551574
SUHLOZ_ax_lig_0-NN27	2.854279
OJUSET_ax_lig_0-ACUROI_eq_lig_0	2.8528216
CN73-JOFVOS_eq_lig_2	2.852201
CN3-COYMOT_eq_lig_2	2.8495905
COWRIS_ax_lig_1-ZUNVIP_eq_lig_0	2.8479674
SUHLOZ_ax_lig_0-YUWWOD_eq_lig_2	2.847967
KASVEH_ax_lig_0-ACILAC_eq_lig_1	2.8435571
TUFDEG_ax_lig_0-NN33	2.841896
SUHLOZ_ax_lig_0-NN26	2.8401043
COWROY_ax_lig_0-NN47	2.8390677
CN65-QOJZEX_eq_lig_2	2.8384566
QAYFEE_ax_lig_0-JOFVOS_eq_lig_2	2.835615
CN48-ZUNVIP_eq_lig_0	2.8355243
CN42-YUZZOJ_eq_lig_0	2.8354886
COWRIS_ax_lig_1-YUWWOD_eq_lig_2	2.8344254
HALLEO_ax_lig_0-QOJZEX_eq_lig_2	2.83323
TUFDEG_ax_lig_0-NN2	2.8322096
CN37-GUVRAT_eq_lig_2	2.830264
ACURAU_ax_lig_0-NN26	2.8271544
CINQOH_ax_lig_0-NN26	2.8262675
CN5-AJIMOX_eq_lig_0	2.8233182
ACURAU_ax_lig_0-NN41	2.8229382
CN108-ACILAC_eq_lig_1	2.822354
CN106-YUWWOD_eq_lig_2	2.8220224
OJUSET_ax_lig_0-NN24	2.8217072
SESKAF_ax_lig_0-RASGAV_eq_lig_2	2.8215961
OMOMAG_ax_lig_0-NN40	2.817641
CN29-JOFVOS_eq_lig_2	2.815858
CN4-ZUNVIP_eq_lig_0	2.8139405
CN21-COYMOT_eq_lig_2	2.8139086
YIBGUM_ax_lig_1-NN24	2.8124497
CN76-ZUNVIP_eq_lig_0	2.8106277
CN42-GUVRAT_eq_lig_2	2.8080537
GILWIK_ax_lig_0-NN6	2.8072243
CN78-RASGAV_eq_lig_2	2.8068964
CN48-REWDII_eq_lig_0	2.8063738
CN46-ACUROI_eq_lig_0	2.7995605
CN28-OVALOO_eq_lig_2	2.7970045
CN35-ACUROI_eq_lig_0	2.7965548
OLOTOA_ax_lig_0-YUWWOD_eq_lig_2	2.7946055
CN66-QOJZEX_eq_lig_2	2.7943358
CN48-MOBBEL_eq_lig_0	2.7934484
GUXZIL_ax_lig_0-NN20	2.7910762
ACURAU_ax_lig_0-NN47	2.784962
CN38-JOFVOS_eq_lig_2	2.784162
CN49-UVUJOL_eq_lig_2	2.7829792
CN67-GUVRAT_eq_lig_2	2.7820842
ZEBDAN_ax_lig_0-NN20	2.781412
COWRIS_ax_lig_1-NN20	2.7806644
DOGJIT_ax_lig_0-NN40	2.7802503
CN80-PEDFEM_eq_lig_2	2.7793949
SUHLOZ_ax_lig_0-REWDII_eq_lig_0	2.7790158
HEBQUB_ax_lig_0-NN33	2.7752643
SESKAF_ax_lig_0-YUWWOD_eq_lig_2	2.7746892
BOYPAI_ax_lig_1-GUVRAT_eq_lig_2	2.7733765
OJUSET_ax_lig_0-NN16	2.7727683
CIKXOM_ax_lig_0-RASGAV_eq_lig_2	2.7711616
HEBQUB_ax_lig_0-YUWWOD_eq_lig_2	2.770865
HEBQUB_ax_lig_0-NN2	2.769333
ACURAU_ax_lig_0-NN20	2.7662055
CN34-TOTPAW_eq_lig_0	2.7651355
CN102-YUWWOD_eq_lig_2	2.7640789
CN4-GUVRAT_eq_lig_2	2.763772
CN81-KAFPEO_eq_lig_0	2.762829
CIGKIP_ax_lig_1-NN34	2.760576
TEZYUU_ax_lig_0-RASGAV_eq_lig_2	2.760559
TUFDEG_ax_lig_0-NN47	2.75991
CN49-JOFVOS_eq_lig_2	2.758899
CN79-ZUNVIP_eq_lig_0	2.7586367
CN5-ZUNVIP_eq_lig_0	2.756686
JUPWIC_ax_lig_0-NN20	2.7566297
CN33-MOBBEL_eq_lig_0	2.754255
CN37-MOBBEL_eq_lig_0	2.752203
CINQOH_ax_lig_0-NN33	2.749983
RASBOF_ax_lig_1-MIMYEO_eq_lig_0	2.7487466
TESKUA_ax_lig_1-NN3	2.746164
CN34-HAWCEQ_eq_lig_2	2.746036
TUFDEG_ax_lig_0-NN6	2.7457871
SESKAF_ax_lig_0-ZUNVIP_eq_lig_0	2.7430174
CN54-QOJZEX_eq_lig_2	2.7379906
COWRIS_ax_lig_1-KAFPEO_eq_lig_0	2.7375228
OJUSET_ax_lig_0-NN2	2.7350872
OLOTOA_ax_lig_0-MUTMOF_eq_lig_2	2.7336884
CN39-YUZZOJ_eq_lig_0	2.7334301
CN39-ZUNGOG_eq_lig_0	2.7325757
CN104-ZUNGOG_eq_lig_0	2.732268
COWRIS_ax_lig_1-GUVRAT_eq_lig_2	2.7320237
CN76-GUVRAT_eq_lig_2	2.7285988
CN12-ZUNVIP_eq_lig_0	2.7282486
CN41-OVALEE_eq_lig_2	2.72736
ZEBDAN_ax_lig_0-NN47	2.7269044
ZUVNIP_ax_lig_0-NN40	2.7262888
RASBOF_ax_lig_1-NN40	2.7247148
CN78-YUWWOD_eq_lig_2	2.723866
CN74-QOJZEX_eq_lig_2	2.7235634
CN7-ZUNVIP_eq_lig_0	2.7223663
OJUSET_ax_lig_0-YUWWOD_eq_lig_2	2.7220707
COWROY_ax_lig_0-GUVRAT_eq_lig_2	2.7219665
CN76-YUWWOD_eq_lig_2	2.7184074
CN1-MIMYEO_eq_lig_0	2.718168
OMOMAG_ax_lig_0-QOJZEX_eq_lig_2	2.7179956
GUXZIL_ax_lig_0-NN2	2.71748
CN76-GEQFIU_eq_lig_2	2.7171016
HALLEO_ax_lig_0-ZUNGOG_eq_lig_0	2.7170687
MEDHUB_ax_lig_0-QOJZEX_eq_lig_2	2.715244
CN65-COYMOT_eq_lig_2	2.7131212
HIPFET_ax_lig_0-NN16	2.712197
OLOTOA_ax_lig_0-NN40	2.7119048
GILWIK_ax_lig_0-NN26	2.7072387
CN33-OVALOO_eq_lig_2	2.7058234
CN70-QOJZEX_eq_lig_2	2.7043788
CN42-UVUJOL_eq_lig_2	2.703658
XETTIB_ax_lig_0-NN34	2.7033548
OJUSET_ax_lig_0-NN3	2.7030122
CN7-VEFPII_eq_lig_0	2.6980097
NIWCUU_ax_lig_0-NN20	2.6966815
CN80-RASGAV_eq_lig_2	2.6943448
CN75-MIMYEO_eq_lig_0	2.6930118
SUHLOZ_ax_lig_0-NN6	2.6908884
GUXZIL_ax_lig_0-NN33	2.688295
CN14-MEWVUI_ax_lig_0	2.6867166
CN37-UVUJOL_eq_lig_2	2.6843157
HORGIH_ax_lig_0-NN33	2.6843054
CN30-QOJZEX_eq_lig_2	2.6826146
CN12-PEDFEM_eq_lig_2	2.6813388
CN5-GUVRAT_eq_lig_2	2.6811855
CN81-PEDFEM_eq_lig_2	2.68036
SESKAF_ax_lig_0-GUVRAT_eq_lig_2	2.679969
CN39-REWDII_eq_lig_0	2.6787968
CN4-ZUNGOG_eq_lig_0	2.6772096
COWROY_ax_lig_0-ZUNGOG_eq_lig_0	2.6771855
CN48-GUVRAT_eq_lig_2	2.6768625
CN79-GUVRAT_eq_lig_2	2.6749237
TESKUA_ax_lig_1-NN8	2.6712122
CN46-ZUNVIP_eq_lig_0	2.6704855
CN74-KAFPEO_eq_lig_0	2.669809
TEZYUU_ax_lig_0-NN3	2.6694806
CN79-GEQFIU_eq_lig_2	2.669298
ACURAU_ax_lig_0-TOTPAW_eq_lig_0	2.66763
CN4-JOFVOS_eq_lig_2	2.666815
CN37-KAFPEO_eq_lig_0	2.6634614
NIWCUU_ax_lig_0-RASGAV_eq_lig_2	2.658702
XETTIB_ax_lig_0-NN47	2.6586988
OLOTOA_ax_lig_0-NN42	2.6581967
YIBGUM_ax_lig_1-QOJZEX_eq_lig_2	2.657697
CN7-GUVRAT_eq_lig_2	2.656683
CN4-YUWWOD_eq_lig_2	2.6547174
NIYTAT_ax_lig_0-NN6	2.6541703
CN31-COYMOT_eq_lig_2	2.6523888
CN106-ACUROI_eq_lig_0	2.6508946
CN48-LEZJAD_eq_lig_2	2.6505558
CN70-ACILAC_eq_lig_1	2.6474128
CN67-VEFPII_eq_lig_0	2.6461158
CN38-REWDII_eq_lig_0	2.6436882
CN74-ACUROI_eq_lig_0	2.6436715
RADTEZ_ax_lig_0-NN27	2.643242
CN5-PEDFEM_eq_lig_2	2.6416326
CN66-COYMOT_eq_lig_2	2.6411166
CN81-GUVRAT_eq_lig_2	2.6403837
XETTIB_ax_lig_0-ACUROI_eq_lig_0	2.6398826
HEBQUB_ax_lig_0-NN26	2.6377351
UXUPUZ_ax_lig_1-RASGAV_eq_lig_2	2.6359963
CN11-ZUNGOG_eq_lig_0	2.6359777
SUHLOZ_ax_lig_0-LISMIK_eq_lig_2	2.6321807
ANULAZ_ax_lig_0-QOJZEX_eq_lig_2	2.6320481
CN54-COYMOT_eq_lig_2	2.6313794
CN103-ACUROI_eq_lig_0	2.6299074
CN79-VEFPII_eq_lig_0	2.6294134
CN39-TUZHEE_eq_lig_2	2.6259887
COWROY_ax_lig_0-NN33	2.6255429
CN2-QOJZEX_eq_lig_2	2.624764
SESKAF_ax_lig_0-NN20	2.6243708
CN13-YUZZOJ_eq_lig_0	2.6217222
BEYLIC_ax_lig_0-NN42	2.6216416
CN41-REWDII_eq_lig_0	2.6216114
CN48-GEMXAZ_eq_lig_2	2.6213105
CN37-TOTPAW_eq_lig_0	2.6206377
SUHLOZ_ax_lig_0-NN2	2.6176102
SUHLOZ_ax_lig_0-ACUROI_eq_lig_0	2.6171331
CN7-UVUJOL_eq_lig_2	2.61671
DONYEN_ax_lig_0-CIMSOJ_eq_lig_2	2.6164112
CN39-OVALEE_eq_lig_2	2.6155667
CIKXOM_ax_lig_0-NN34	2.6154478
CN46-GUVRAT_eq_lig_2	2.6153798
CN71-KAFPEO_eq_lig_0	2.615219
CN79-ACUROI_eq_lig_0	2.6149113
CN71-MIMYEO_eq_lig_0	2.614006
GUXZIL_ax_lig_0-NN47	2.61233
XUMFUJ_ax_lig_1-NN6	2.6122599
CN31-ZUNVIP_eq_lig_0	2.6121733
CN30-TOTPAW_eq_lig_0	2.611928
CN102-ACUROI_eq_lig_0	2.6108334
ZEBDAN_ax_lig_0-NN16	2.6074846
RASBOF_ax_lig_1-QOJZEX_eq_lig_2	2.6074326
CN38-OVALEE_eq_lig_2	2.6071997
TEZYUU_ax_lig_0-NN8	2.6043813
CN75-KAFPEO_eq_lig_0	2.603648
CN67-UVUJOL_eq_lig_2	2.6016462
CN13-UVUJOL_eq_lig_2	2.6009765
CN70-COYMOT_eq_lig_2	2.600614
CN80-YUWWOD_eq_lig_2	2.6000235
CN41-JOFVOS_eq_lig_2	2.599535
CN67-OVALOO_eq_lig_2	2.5988176
OJUSET_ax_lig_0-NN1	2.5936623
HEBQUB_ax_lig_0-NN47	2.5913463
CN68-UVUJOL_eq_lig_2	2.5866456
CN76-ZUNGOG_eq_lig_0	2.5858607
CN4-GEQFIU_eq_lig_2	2.5833123
ROMHIN_ax_lig_0-NN34	2.5808334
OJUSET_ax_lig_0-JOFVOS_eq_lig_2	2.578545
COWRIS_ax_lig_1-PEDFEM_eq_lig_2	2.576934
CN37-OVALOO_eq_lig_2	2.576331
CN54-RASGAV_eq_lig_2	2.5750968
OJUSET_ax_lig_0-NN47	2.5718362
RANFUJ_ax_lig_0-NN20	2.5704947
CN37-PEDFEM_eq_lig_2	2.5697212
CN48-UVUJOL_eq_lig_2	2.562863
YUGPUN_ax_lig_0-GEMXAZ_eq_lig_2	2.5623896
GUXZIL_ax_lig_0-NN8	2.5622876
SUHLOZ_ax_lig_0-NN34	2.5608616
CN49-ZUNVIP_eq_lig_0	2.560373
DONYEN_ax_lig_0-NN41	2.5583172
TORNAR_ax_lig_0-NN34	2.555764
CN46-YUWWOD_eq_lig_2	2.5557184
CN3-AJIMOX_eq_lig_0	2.553704
XUMFUJ_ax_lig_1-NN33	2.5526881
CN79-YUWWOD_eq_lig_2	2.552555
KASVEH_ax_lig_0-NN20	2.5517514
CN105-ZUNVIP_eq_lig_0	2.5491967
CN67-CIMSOJ_eq_lig_2	2.5475857
CIGKIP_ax_lig_1-YUWWOD_eq_lig_2	2.54359
CN103-UVUJOL_eq_lig_2	2.5432622
CN79-ZUNGOG_eq_lig_0	2.5431037
CN30-COYMOT_eq_lig_2	2.5399299
CN2-ACILAC_eq_lig_1	2.5394738
CN31-JOFVOS_eq_lig_2	2.5391033
CN67-MOBBEL_eq_lig_0	2.5388732
GILWIK_ax_lig_0-NN2	2.5387683
COWRIS_ax_lig_1-ZUNGOG_eq_lig_0	2.5385869
CN78-QOJZEX_eq_lig_2	2.537922
CN77-RASGAV_eq_lig_2	2.5378656
CN67-REWDII_eq_lig_0	2.537131
CN75-ACUROI_eq_lig_0	2.5363445
CN71-UVUJOL_eq_lig_2	2.5338647
CN12-GUVRAT_eq_lig_2	2.5295107
CN80-KAFPEO_eq_lig_0	2.525537
CN48-OVALOO_eq_lig_2	2.525028
CIGKIP_ax_lig_1-UVUJOL_eq_lig_2	2.524251
OXOKOD_ax_lig_0-GEMXAZ_eq_lig_2	2.5225718
HEBQUB_ax_lig_0-NN20	2.5213423
MEDHUB_ax_lig_0-JOFVOS_eq_lig_2	2.5199466
CN35-KAFPEO_eq_lig_0	2.5192463
COWRIS_ax_lig_1-GEQFIU_eq_lig_2	2.517848
CN5-GEQFIU_eq_lig_2	2.5176797
ROMHIN_ax_lig_0-ACUROI_eq_lig_0	2.5174248
CN1-QOJZEX_eq_lig_2	2.5163255
CN5-YUWWOD_eq_lig_2	2.5162342
FIGPOC_ax_lig_0-NN8	2.5152977
OJUSET_ax_lig_0-NN8	2.5147824
CN31-UVUJOL_eq_lig_2	2.512042
CN33-KAFPEO_eq_lig_0	2.5120096
CN76-VEFPII_eq_lig_0	2.511136
CN64-COYMOT_eq_lig_2	2.5099833
CN5-ZUNGOG_eq_lig_0	2.5096982
CN5-VEFPII_eq_lig_0	2.5087738
YUGPUN_ax_lig_0-ZUNGOG_eq_lig_0	2.5082207
TEZYUU_ax_lig_0-NN33	2.5080771
CN39-MEWVUI_ax_lig_0	2.5077894
YUGQAU_ax_lig_0-ZUNGOG_eq_lig_0	2.5074267
CN76-JOFVOS_eq_lig_2	2.5072453
GUXZIL_ax_lig_0-MOBBEL_eq_lig_0	2.5065665
DONYEN_ax_lig_0-NN40	2.5063512
CN107-MUTMOF_eq_lig_2	2.5035796
XETTIB_ax_lig_0-YUWWOD_eq_lig_2	2.4992056
OLOTOA_ax_lig_0-UVUJOL_eq_lig_2	2.4991121
CN42-OVALOO_eq_lig_2	2.4982495
XUMFUJ_ax_lig_1-NN3	2.4967499
CN2-COYMOT_eq_lig_2	2.4955816
CN39-QOJZEX_eq_lig_2	2.4924364
FIGPOC_ax_lig_0-ZUNGOG_eq_lig_0	2.49034
KASVEH_ax_lig_0-JOFVOS_eq_lig_2	2.4892797
CN31-GUVRAT_eq_lig_2	2.4883976
CIKXOM_ax_lig_0-ACUROI_eq_lig_0	2.4881675
CN64-ACUROI_eq_lig_0	2.48587
CN73-UVUJOL_eq_lig_2	2.4841425
TEZYUU_ax_lig_0-NN26	2.4827833
CN31-TITBIK_ax_lig_0	2.4821923
CN77-YUWWOD_eq_lig_2	2.48199
RASBOF_ax_lig_1-COYMOT_eq_lig_2	2.4793735
CN72-GEQFIU_eq_lig_2	2.476219
XETTIB_ax_lig_0-NN26	2.4724758
CN68-VEFPII_eq_lig_0	2.4707763
CN76-KAFPEO_eq_lig_0	2.470334
BOYPAI_ax_lig_1-RASGAV_eq_lig_2	2.4697032
CN64-JOFVOS_eq_lig_2	2.468488
ROMHIN_ax_lig_0-MIMYEO_eq_lig_0	2.467307
CN4-PEDFEM_eq_lig_2	2.4647815
CN49-ZUNGOG_eq_lig_0	2.4646165
YUGPUN_ax_lig_0-QOJZEX_eq_lig_2	2.4614193
CN66-JOFVOS_eq_lig_2	2.4608824
CN4-OVALOO_eq_lig_2	2.4599683
YIBGUM_ax_lig_1-NN40	2.459061
CN72-ZUNVIP_eq_lig_0	2.4572055
CN49-KAFPEO_eq_lig_0	2.4571521
JUPWIC_ax_lig_0-ACUROI_eq_lig_0	2.4558358
CN72-KAFPEO_eq_lig_0	2.4542887
CN35-RASGAV_eq_lig_2	2.454231
CN80-UVUJOL_eq_lig_2	2.4513738
ACURAU_ax_lig_0-QOJZEX_eq_lig_2	2.4494698
CN80-ZUNVIP_eq_lig_0	2.4484174
CN107-COYMOT_eq_lig_2	2.4470818
CN48-OVALEE_eq_lig_2	2.4461951
CN37-REWDII_eq_lig_0	2.443482
CN13-KAFPEO_eq_lig_0	2.442756
ACURAU_ax_lig_0-NN16	2.4406543
CN5-OVALOO_eq_lig_2	2.4395773
OJUSET_ax_lig_0-OVALEE_eq_lig_2	2.4388545
CN13-ZUNGOG_eq_lig_0	2.4376872
BOYPAI_ax_lig_1-NN20	2.437354
TEZYUU_ax_lig_0-NN2	2.4365187
CN11-UVUJOL_eq_lig_2	2.435142
XUMFUJ_ax_lig_1-NN26	2.4346843
CN31-MOBBEL_eq_lig_0	2.4344363
CN34-YUZZOJ_eq_lig_0	2.4307566
OLOTOA_ax_lig_0-NN34	2.429588
CN5-ACUROI_eq_lig_0	2.4291775
CN48-LISMIK_eq_lig_2	2.4275134
OLOTOA_ax_lig_0-LEZJAD_eq_lig_2	2.4268827
QAYFEE_ax_lig_0-NN24	2.4245646
CN42-TITBIK_ax_lig_0	2.4244587
MOSXAV_ax_lig_1-NN20	2.4241264
CN4-VEFPII_eq_lig_0	2.4236946
SUHLOZ_ax_lig_0-NN41	2.421685
CN81-ACILAC_eq_lig_1	2.4202204
GILWIK_ax_lig_0-ZUNVIP_eq_lig_0	2.4201527
GILWIK_ax_lig_0-NN27	2.4191897
CIKXOM_ax_lig_0-ZUNGOG_eq_lig_0	2.417554
KASVEH_ax_lig_0-ZUNGOG_eq_lig_0	2.4167194
RADTEZ_ax_lig_0-LISMIK_eq_lig_2	2.4158385
FIKVIH_ax_lig_0-NN27	2.4141285
CN80-COYMOT_eq_lig_2	2.4135303
CN48-HAWCEQ_eq_lig_2	2.4124835
OJUSET_ax_lig_0-TOTPAW_eq_lig_0	2.4120305
CN4-KAFPEO_eq_lig_0	2.4108355
SUHLOZ_ax_lig_0-NN16	2.4099648
CN42-PEDFEM_eq_lig_2	2.4090502
CN7-OVALOO_eq_lig_2	2.4089458
CN49-GEQFIU_eq_lig_2	2.4084907
CN78-PEDFEM_eq_lig_2	2.408011
TESKUA_ax_lig_1-NN26	2.4077969
CN42-CIMSOJ_eq_lig_2	2.4071763
XUMFUJ_ax_lig_1-NN2	2.4070916
QOMFOP_ax_lig_0-YUWWOD_eq_lig_2	2.4064236
COWRIS_ax_lig_1-OVALOO_eq_lig_2	2.4063535
CN49-GUVRAT_eq_lig_2	2.4059496
XUMFUJ_ax_lig_1-ACUROI_eq_lig_0	2.4040866
CN77-QOJZEX_eq_lig_2	2.4013731
OLOTOA_ax_lig_0-ZUNGOG_eq_lig_0	2.4008715
KASVEH_ax_lig_0-COYMOT_eq_lig_2	2.4003627
HALLEO_ax_lig_0-NN34	2.400199
CN74-MIMYEO_eq_lig_0	2.3996837
RADTEZ_ax_lig_0-NN20	2.3989747
CN72-ACUROI_eq_lig_0	2.3949902
CIKXOM_ax_lig_0-NN20	2.3940716
CN37-VEFPII_eq_lig_0	2.3922036
CN76-OVALOO_eq_lig_2	2.390408
ZEBDAN_ax_lig_0-NN27	2.3873107
MOWMIX_ax_lig_0-NN20	2.3870304
XETTIB_ax_lig_0-LISMIK_eq_lig_2	2.3856707
JUPWIC_ax_lig_0-ZUNVIP_eq_lig_0	2.3816133
ANULAZ_ax_lig_0-UVUJOL_eq_lig_2	2.3804343
TUFDEG_ax_lig_0-ZUNGOG_eq_lig_0	2.3779845
OLOTOA_ax_lig_0-YUZZOJ_eq_lig_0	2.3763826
OMOMAG_ax_lig_0-NN42	2.3747475
HEBQUB_ax_lig_0-REWDII_eq_lig_0	2.3739893
ACURAU_ax_lig_0-NN34	2.3738704
CN75-RASGAV_eq_lig_2	2.3722446
COWRIS_ax_lig_1-NN4	2.370415
BEYLIC_ax_lig_0-NN24	2.37031
CN107-QOJZEX_eq_lig_2	2.3701193
TUFDEG_ax_lig_0-NN26	2.3693314
CIKXOM_ax_lig_0-UVUJOL_eq_lig_2	2.3665836
XUMFUJ_ax_lig_1-NN8	2.3645072
CN7-PEDFEM_eq_lig_2	2.3637052
CINQOH_ax_lig_0-YUWWOD_eq_lig_2	2.363147
CN67-HAWCEQ_eq_lig_2	2.3629177
BOYPAI_ax_lig_1-OVALOO_eq_lig_2	2.361982
ACURAU_ax_lig_0-CIMSOJ_eq_lig_2	2.3613164
ROMHIN_ax_lig_0-ZUNVIP_eq_lig_0	2.3604245
CN39-COYMOT_eq_lig_2	2.3586442
NIYTAT_ax_lig_0-NN26	2.3584871
CN37-TUZHEE_eq_lig_2	2.356798
CN67-MEWVUI_ax_lig_0	2.356458
CINQOH_ax_lig_0-NN16	2.3564234
CN75-UVUJOL_eq_lig_2	2.3560097
ZEBDAN_ax_lig_0-NN34	2.3556852
TESKUA_ax_lig_1-NN6	2.353825
DONYEN_ax_lig_0-VEFPII_eq_lig_0	2.351821
CN12-VEFPII_eq_lig_0	2.3514287
CN67-TUZHEE_eq_lig_2	2.3513496
CN3-UVUJOL_eq_lig_2	2.3510687
NIYTAT_ax_lig_0-HAWCEQ_eq_lig_2	2.3510618
CN42-MOBBEL_eq_lig_0	2.3484077
CIGKIP_ax_lig_1-NN33	2.348141
ACURAU_ax_lig_0-JOFVOS_eq_lig_2	2.348013
CN33-ZUNGOG_eq_lig_0	2.347528
DONYEN_ax_lig_0-NN6	2.347475
CN37-HAWCEQ_eq_lig_2	2.3463206
CN72-GUVRAT_eq_lig_2	2.3446202
CN14-TUZHEE_eq_lig_2	2.3414416
CN77-PEDFEM_eq_lig_2	2.3409207
CN2-AJIMOX_eq_lig_0	2.3360288
JUPWIC_ax_lig_0-GUVRAT_eq_lig_2	2.3356876
OXOKOD_ax_lig_0-ZUNGOG_eq_lig_0	2.3331966
HIPFET_ax_lig_0-NN27	2.3328867
OJUSET_ax_lig_0-NN37	2.3327641
ACURAU_ax_lig_0-COYMOT_eq_lig_2	2.3324046
CN39-CIMSOJ_eq_lig_2	2.3317666
NIWCUU_ax_lig_0-NN3	2.3303497
CN79-OVALOO_eq_lig_2	2.3268416
CN37-CIMSOJ_eq_lig_2	2.3244054
TEZYUU_ax_lig_0-YUWWOD_eq_lig_2	2.3235784
CN1-COYMOT_eq_lig_2	2.3222685
CINQOH_ax_lig_0-NN27	2.3213253
PUVZAI_ax_lig_0-QOJZEX_eq_lig_2	2.3200214
CN38-LISMIK_eq_lig_2	2.3182003
HALLEO_ax_lig_0-ACUROI_eq_lig_0	2.3162122
ROMHIN_ax_lig_0-GUVRAT_eq_lig_2	2.3160222
RANFUJ_ax_lig_0-YUZZOJ_eq_lig_0	2.313968
CINQOH_ax_lig_0-OVALEE_eq_lig_2	2.3139641
TORNAR_ax_lig_0-ZUNVIP_eq_lig_0	2.313104
CN38-ZUNGOG_eq_lig_0	2.3128724
CN71-RASGAV_eq_lig_2	2.3107114
CN71-GEQFIU_eq_lig_2	2.3106904
CN81-OVALOO_eq_lig_2	2.3106573
CN76-PEDFEM_eq_lig_2	2.309596
CN79-PEDFEM_eq_lig_2	2.309487
CN80-GUVRAT_eq_lig_2	2.3084517
CN74-RASGAV_eq_lig_2	2.3073466
CN31-ZUNGOG_eq_lig_0	2.306294
CN38-YUZZOJ_eq_lig_0	2.3054943
CN74-PEDFEM_eq_lig_2	2.3043604
KASVEH_ax_lig_0-ACUROI_eq_lig_0	2.3012855
CIKXOM_ax_lig_0-ZUNVIP_eq_lig_0	2.30068
CN75-PEDFEM_eq_lig_2	2.3003633
CN65-UVUJOL_eq_lig_2	2.299228
CN41-MOBBEL_eq_lig_0	2.2980201
CIKXOM_ax_lig_0-YUWWOD_eq_lig_2	2.2978058
CN4-YUZZOJ_eq_lig_0	2.297046
CN68-ZUNVIP_eq_lig_0	2.2960215
CN11-VEFPII_eq_lig_0	2.295993
OJUSET_ax_lig_0-NN6	2.29405
CN30-ZUNGOG_eq_lig_0	2.2900739
CUFMAT_ax_lig_1-YUWWOD_eq_lig_2	2.2887816
CN71-ACUROI_eq_lig_0	2.28793
CN81-MOBBEL_eq_lig_0	2.287413
KASVEH_ax_lig_0-QOJZEX_eq_lig_2	2.2867594
CN79-KAFPEO_eq_lig_0	2.2855484
HEBQUB_ax_lig_0-NN16	2.2846417
CN37-OVALEE_eq_lig_2	2.284435
LUCKOL_ax_lig_0-YUWWOD_eq_lig_2	2.2840564
ANULAZ_ax_lig_0-NN34	2.2838042
CN21-ZUNGOG_eq_lig_0	2.281516
CN104-VEFPII_eq_lig_0	2.2790082
SUHLOZ_ax_lig_0-TUZHEE_eq_lig_2	2.2789817
CN68-GUVRAT_eq_lig_2	2.2779832
CN49-PEDFEM_eq_lig_2	2.2769017
YUGPUN_ax_lig_0-NN33	2.2768774
CN66-UVUJOL_eq_lig_2	2.2735422
CN44-MIMYEO_eq_lig_0	2.2714388
CN41-ZUNGOG_eq_lig_0	2.2711117
COWROY_ax_lig_0-NN8	2.2706494
CIKXOM_ax_lig_0-GUVRAT_eq_lig_2	2.2703316
CN3-ACUROI_eq_lig_0	2.2691588
CN30-ZUNVIP_eq_lig_0	2.266535
CINQOH_ax_lig_0-NN47	2.2653773
CN31-OVALOO_eq_lig_2	2.2653456
YUGQAU_ax_lig_0-NN34	2.2649817
CN4-MUTMOF_eq_lig_2	2.2647738
OLOTOA_ax_lig_0-NN33	2.2645009
CINQOH_ax_lig_0-NN20	2.2634091
CN75-COYMOT_eq_lig_2	2.2619405
CN46-OVALOO_eq_lig_2	2.259127
COWRIS_ax_lig_1-JOFVOS_eq_lig_2	2.259113
QAYFEE_ax_lig_0-NN42	2.2563043
TESKUA_ax_lig_1-NN2	2.2558918
TORNAR_ax_lig_0-YUWWOD_eq_lig_2	2.2557006
DONYEN_ax_lig_0-ZUNGOG_eq_lig_0	2.2555041
CN71-PEDFEM_eq_lig_2	2.2554345
CN78-ZUNVIP_eq_lig_0	2.2534587
CN41-LISMIK_eq_lig_2	2.2532198
CN103-ZUNVIP_eq_lig_0	2.2528286
KASVEH_ax_lig_0-NN47	2.2498765
KASVEH_ax_lig_0-YUWWOD_eq_lig_2	2.2485588
MOWMIX_ax_lig_0-NN34	2.2477424
CN31-PEDFEM_eq_lig_2	2.246653
HALLEO_ax_lig_0-GEMXAZ_eq_lig_2	2.2434428
GUXZIL_ax_lig_0-ZUNGOG_eq_lig_0	2.2387166
CN5-KAFPEO_eq_lig_0	2.23778
CN39-ZUNVIP_eq_lig_0	2.2376053
ACURAU_ax_lig_0-ZUNGOG_eq_lig_0	2.2361715
COWRIS_ax_lig_1-NN40	2.2350965
FIGPOC_ax_lig_0-NN2	2.2341602
CN7-MOBBEL_eq_lig_0	2.2292056
CN72-YUWWOD_eq_lig_2	2.2278798
HALLEO_ax_lig_0-NN40	2.227269
CN41-TUZHEE_eq_lig_2	2.226222
CN49-YUZZOJ_eq_lig_0	2.2254312
CN105-GUVRAT_eq_lig_2	2.2240882
SESKAF_ax_lig_0-NN4	2.2235985
CIGKIP_ax_lig_1-ZUNVIP_eq_lig_0	2.2221746
CN73-ACUROI_eq_lig_0	2.220858
HEBQUB_ax_lig_0-NN43	2.2197714
YUGPUN_ax_lig_0-NN27	2.2189796
CN42-HAWCEQ_eq_lig_2	2.2175725
HEBQUB_ax_lig_0-LISMIK_eq_lig_2	2.2161787
ROMHIN_ax_lig_0-YUWWOD_eq_lig_2	2.2129734
CN77-KAFPEO_eq_lig_0	2.2121115
CN42-GEMXAZ_eq_lig_2	2.2117007
CIKXOM_ax_lig_0-JOFVOS_eq_lig_2	2.211698
CN48-PEDFEM_eq_lig_2	2.211113
TEZYUU_ax_lig_0-ACUROI_eq_lig_0	2.208753
CN103-GUVRAT_eq_lig_2	2.2085218
CN48-KAFPEO_eq_lig_0	2.2080688
KASVEH_ax_lig_0-NN3	2.2071464
HEBQUB_ax_lig_0-JOFVOS_eq_lig_2	2.2066033
FIGPOC_ax_lig_0-NN4	2.2062268
CN13-PEDFEM_eq_lig_2	2.2053175
SESKAF_ax_lig_0-NN3	2.2051702
CN103-YUWWOD_eq_lig_2	2.2030075
CN70-UVUJOL_eq_lig_2	2.2025397
CN78-KAFPEO_eq_lig_0	2.1990907
CN39-MOBBEL_eq_lig_0	2.198981
MAMXAC_ax_lig_0-REWDII_eq_lig_0	2.1961687
OXOKOD_ax_lig_0-QOJZEX_eq_lig_2	2.1950338
ACURAU_ax_lig_0-NN40	2.193853
KASVEH_ax_lig_0-NN34	2.1935213
CN74-UVUJOL_eq_lig_2	2.1931422
OLOTOA_ax_lig_0-GEQFIU_eq_lig_2	2.1925685
CN3-MUTMOF_eq_lig_2	2.192123
CN33-VEFPII_eq_lig_0	2.1914885
TEZYUU_ax_lig_0-NN47	2.1868489
BEYLIC_ax_lig_0-NN40	2.1855426
CN72-PEDFEM_eq_lig_2	2.1852858
CN48-TUZHEE_eq_lig_2	2.1843877
CN12-OVALOO_eq_lig_2	2.1803806
CN3-ZUNGOG_eq_lig_0	2.1789603
HEBQUB_ax_lig_0-ZUNGOG_eq_lig_0	2.1787734
CN38-CIDDAX_eq_lig_0	2.1763783
RADTEZ_ax_lig_0-MEWVUI_ax_lig_0	2.174397
CN30-MOBBEL_eq_lig_0	2.174309
CN71-ZUNVIP_eq_lig_0	2.1725636
BOYPAI_ax_lig_1-NN4	2.171907
SUHLOZ_ax_lig_0-ZUNVIP_eq_lig_0	2.1703677
CN94-REWDII_eq_lig_0	2.1694703
CIKXOM_ax_lig_0-NN41	2.1690388
XUMFUJ_ax_lig_1-JOFVOS_eq_lig_2	2.168144
KASVEH_ax_lig_0-NN8	2.1676645
CN76-YUZZOJ_eq_lig_0	2.1663048
HALLEO_ax_lig_0-NN33	2.1658835
QIZCIO_ax_lig_0-NN34	2.165676
ILIHOD_ax_lig_0-NN33	2.165675
CN40-CIDDAX_eq_lig_0	2.1638777
CN46-RASGAV_eq_lig_2	2.1617959
MAMXAC_ax_lig_0-NN16	2.1613517
GUXZIL_ax_lig_0-NN6	2.160821
CN31-KAFPEO_eq_lig_0	2.1587453
CN65-ACUROI_eq_lig_0	2.1574533
OXOKOD_ax_lig_0-NN27	2.1568377
CN65-MUTMOF_eq_lig_2	2.1559215
GILWIK_ax_lig_0-NN16	2.154929
CN42-REWDII_eq_lig_0	2.1540859
GUXZIL_ax_lig_0-NN26	2.1540542
CN30-PEDFEM_eq_lig_2	2.1540184
DOGJIT_ax_lig_0-RASGAV_eq_lig_2	2.1536386
NIWCUU_ax_lig_0-ZUNGOG_eq_lig_0	2.151902
CN75-ZUNVIP_eq_lig_0	2.150794
OMOMAG_ax_lig_0-NN20	2.150747
CN109-QOJZEX_eq_lig_2	2.148854
TEZYUU_ax_lig_0-NN20	2.148352
OMOMAG_ax_lig_0-NN34	2.1473463
CN68-ZUNGOG_eq_lig_0	2.1471198
MAMXAC_ax_lig_0-GUVRAT_eq_lig_2	2.14651
CN65-VEFPII_eq_lig_0	2.1463532
RASBOF_ax_lig_1-UVUJOL_eq_lig_2	2.1443267
CIKXOM_ax_lig_0-NN42	2.144227
HALLEO_ax_lig_0-VEFPII_eq_lig_0	2.1429203
CN42-KAFPEO_eq_lig_0	2.1427615
MAMXAC_ax_lig_0-ZUNVIP_eq_lig_0	2.1425738
CN49-VEFPII_eq_lig_0	2.1419733
CN11-ZUNVIP_eq_lig_0	2.1405158
CN41-HAWCEQ_eq_lig_2	2.140123
CN81-ZUNGOG_eq_lig_0	2.1393962
CN30-JOFVOS_eq_lig_2	2.139392
CIGKIP_ax_lig_1-GUVRAT_eq_lig_2	2.139187
ACURAU_ax_lig_0-YUZZOJ_eq_lig_0	2.1367815
CN33-TITBIK_ax_lig_0	2.1359148
CN38-GEMXAZ_eq_lig_2	2.1325445
KASVEH_ax_lig_0-NN33	2.1321678
CN68-ACUROI_eq_lig_0	2.131377
YUGPUN_ax_lig_0-NN34	2.1292248
KASVEH_ax_lig_0-GEMXAZ_eq_lig_2	2.1291666
CN75-GEQFIU_eq_lig_2	2.1289198
CN9-UVUJOL_eq_lig_2	2.1286933
CN30-VEFPII_eq_lig_0	2.127527
CN77-ZUNVIP_eq_lig_0	2.126189
CN49-OVALOO_eq_lig_2	2.126036
CN63-JOFVOS_eq_lig_2	2.125762
CN109-COYMOT_eq_lig_2	2.125275
COWRIS_ax_lig_1-YUZZOJ_eq_lig_0	2.1248698
CN2-UVUJOL_eq_lig_2	2.1243048
CN7-CIMSOJ_eq_lig_2	2.1230683
XUMFUJ_ax_lig_1-NN24	2.121213
RANFUJ_ax_lig_0-ACUROI_eq_lig_0	2.1204011
ACURAU_ax_lig_0-ZUNVIP_eq_lig_0	2.1187901
COWRIS_ax_lig_1-MOBBEL_eq_lig_0	2.1184368
CN30-UVUJOL_eq_lig_2	2.1183274
CN41-GEMXAZ_eq_lig_2	2.1172237
CN71-GUVRAT_eq_lig_2	2.1162543
CN13-ZUNVIP_eq_lig_0	2.1157873
HEBQUB_ax_lig_0-NN34	2.113673
CIGKIP_ax_lig_1-NN47	2.1117203
CN42-LEZJAD_eq_lig_2	2.1111956
CN94-OVALEE_eq_lig_2	2.1106768
GILWIK_ax_lig_0-NN43	2.1093712
HEBQUB_ax_lig_0-NN27	2.1093311
VANNIJ_ax_lig_0-NN34	2.1083364
CN3-YUWWOD_eq_lig_2	2.106899
YIBGUM_ax_lig_1-ACUROI_eq_lig_0	2.1064801
XUMFUJ_ax_lig_1-CIDDAX_eq_lig_0	2.1060739
OJUSET_ax_lig_0-REWDII_eq_lig_0	2.1058834
CN48-TOTPAW_eq_lig_0	2.105477
CN74-YUWWOD_eq_lig_2	2.1039722
CN31-VEFPII_eq_lig_0	2.1015356
GUXZIL_ax_lig_0-NN16	2.09935
XUMFUJ_ax_lig_1-YUWWOD_eq_lig_2	2.0993042
CN41-QOJZEX_eq_lig_2	2.099233
CN7-TITBIK_ax_lig_0	2.0982392
CN80-OVALOO_eq_lig_2	2.0968535
SUHLOZ_ax_lig_0-GUVRAT_eq_lig_2	2.096661
CN65-LEZJAD_eq_lig_2	2.096268
CN78-GUVRAT_eq_lig_2	2.095686
XUMFUJ_ax_lig_1-NN20	2.0956082
CN21-MUTMOF_eq_lig_2	2.0947149
SESKAF_ax_lig_0-NN47	2.094024
MEDHUB_ax_lig_0-NN20	2.093376
BOYPAI_ax_lig_1-ZUNGOG_eq_lig_0	2.092219
CN101-GEMXAZ_eq_lig_2	2.091731
CN76-MOBBEL_eq_lig_0	2.091542
COWROY_ax_lig_0-NN4	2.0905874
CN74-LEZJAD_eq_lig_2	2.0889857
CN78-MOBBEL_eq_lig_0	2.087515
CN81-VEFPII_eq_lig_0	2.086354
CN11-GUVRAT_eq_lig_2	2.0858467
CN35-VEFPII_eq_lig_0	2.085054
CN104-KAFPEO_eq_lig_0	2.084738
CN78-UVUJOL_eq_lig_2	2.0842547
CN54-UVUJOL_eq_lig_2	2.0809128
CN30-GUVRAT_eq_lig_2	2.0783322
CN40-REWDII_eq_lig_0	2.0783014
DOGJIT_ax_lig_0-NN42	2.0774233
CIKXOM_ax_lig_0-OVALOO_eq_lig_2	2.076565
CN74-ZUNVIP_eq_lig_0	2.0765069
CN33-HAWCEQ_eq_lig_2	2.074836
RANGOE_ax_lig_0-YUZZOJ_eq_lig_0	2.0738058
TUFDEG_ax_lig_0-NN16	2.0732734
JUPWIC_ax_lig_0-YUWWOD_eq_lig_2	2.0729668
XUMFUJ_ax_lig_1-NN5	2.0727985
YIBGUM_ax_lig_1-VEFPII_eq_lig_0	2.0725086
CN75-GUVRAT_eq_lig_2	2.071663
OLOTOA_ax_lig_0-ZUNVIP_eq_lig_0	2.0715516
YUGPUN_ax_lig_0-ACUROI_eq_lig_0	2.069782
CN94-LISMIK_eq_lig_2	2.0675411
OJUSET_ax_lig_0-NN34	2.067343
CN68-PEDFEM_eq_lig_2	2.0650914
OJUSET_ax_lig_0-LISMIK_eq_lig_2	2.0636733
CN64-YUWWOD_eq_lig_2	2.0629354
XUMFUJ_ax_lig_1-OVALEE_eq_lig_2	2.0614517
CN1-RASGAV_eq_lig_2	2.0603368
CN11-KAFPEO_eq_lig_0	2.0580451
CN40-ACUROI_eq_lig_0	2.0571492
CN77-GUVRAT_eq_lig_2	2.0571103
ANULAZ_ax_lig_0-ZUNVIP_eq_lig_0	2.0559757
CN39-PEDFEM_eq_lig_2	2.0538692
CN9-RASGAV_eq_lig_2	2.0536957
CN4-MOBBEL_eq_lig_0	2.0535493
CN37-MEWVUI_ax_lig_0	2.0531251
HORGIH_ax_lig_0-NN26	2.0523188
CN41-ZUNVIP_eq_lig_0	2.0520718
CN64-UVUJOL_eq_lig_2	2.0511196
KASVEH_ax_lig_0-NN2	2.050477
CN68-JOFVOS_eq_lig_2	2.0491414
KUWYIN_ax_lig_0-NN34	2.048477
CN73-ZUNVIP_eq_lig_0	2.0481048
CN13-GUVRAT_eq_lig_2	2.04803
HALLEO_ax_lig_0-UVUJOL_eq_lig_2	2.047898
CN44-ACUROI_eq_lig_0	2.0472791
COWROY_ax_lig_0-NN2	2.047027
CN41-CIDDAX_eq_lig_0	2.0451398
YIBGUM_ax_lig_1-NN34	2.0449793
CN3-GEQFIU_eq_lig_2	2.0449326
OLOTOA_ax_lig_0-VEFPII_eq_lig_0	2.0447712
CN33-CIMSOJ_eq_lig_2	2.0446088
CN80-GEQFIU_eq_lig_2	2.0443008
ZOPRII_ax_lig_0-NN34	2.0438302
TUFDEG_ax_lig_0-NN1	2.0438142
OJUSET_ax_lig_0-CIDDAX_eq_lig_0	2.0436182
CN39-GUVRAT_eq_lig_2	2.0431466
TEZYUU_ax_lig_0-NN16	2.042864
CN73-YUWWOD_eq_lig_2	2.0421176
HIPFET_ax_lig_0-OVALEE_eq_lig_2	2.0418348
CN12-GEMXAZ_eq_lig_2	2.0416217
TUFDEG_ax_lig_0-CIMSOJ_eq_lig_2	2.0409126
CN73-ZUNGOG_eq_lig_0	2.0406246
SUHLOZ_ax_lig_0-HAWCEQ_eq_lig_2	2.0398924
CN30-CIMSOJ_eq_lig_2	2.0388992
NIWCUU_ax_lig_0-NN47	2.0366616
MAXWIS_ax_lig_0-RASGAV_eq_lig_2	2.0355906
CN80-MOBBEL_eq_lig_0	2.0344987
ACURAU_ax_lig_0-REWDII_eq_lig_0	2.033604
SUHLOZ_ax_lig_0-MOBBEL_eq_lig_0	2.0330768
OMOMAG_ax_lig_0-JOFVOS_eq_lig_2	2.0330465
CN94-CIMSOJ_eq_lig_2	2.031571
BOYPAI_ax_lig_1-NN3	2.0271876
ZUVNIP_ax_lig_0-NN34	2.0268388
CN77-MOBBEL_eq_lig_0	2.0258842
CN78-VEFPII_eq_lig_0	2.024916
OLOTOA_ax_lig_0-GUVRAT_eq_lig_2	2.0248802
RANFUJ_ax_lig_0-ZUNGOG_eq_lig_0	2.0236604
CN74-GUVRAT_eq_lig_2	2.021638
CN68-OVALOO_eq_lig_2	2.0204878
MAMXAC_ax_lig_0-HAWCEQ_eq_lig_2	2.02042
ANULAZ_ax_lig_0-GUVRAT_eq_lig_2	2.0169036
CN39-KAFPEO_eq_lig_0	2.0166297
NIYTAT_ax_lig_0-NN16	2.0126348
CN7-HAWCEQ_eq_lig_2	2.0108993
OMOMAG_ax_lig_0-UVUJOL_eq_lig_2	2.0090072
CN7-GEMXAZ_eq_lig_2	2.0072398
ACURAU_ax_lig_0-PEDFEM_eq_lig_2	2.0063038
HEBQUB_ax_lig_0-GEMXAZ_eq_lig_2	2.0056205
CN72-OVALOO_eq_lig_2	2.0055375
HEBQUB_ax_lig_0-YUZZOJ_eq_lig_0	2.0055373
CN30-YUZZOJ_eq_lig_0	2.003692
CIGKIP_ax_lig_1-VEFPII_eq_lig_0	2.001791
CN11-PEDFEM_eq_lig_2	2.00156
CN64-MUTMOF_eq_lig_2	2.0000799
CN73-GUVRAT_eq_lig_2	1.9994117
CN77-UVUJOL_eq_lig_2	1.9972411
CN7-KAFPEO_eq_lig_0	1.9941751
SESKAF_ax_lig_0-NN33	1.9935161
HEBQUB_ax_lig_0-NN5	1.9932309
OLOTOA_ax_lig_0-KAFPEO_eq_lig_0	1.992751
CN14-REWDII_eq_lig_0	1.992405
CN65-ZUNGOG_eq_lig_0	1.9902346
GINKIA_ax_lig_0-JOFVOS_eq_lig_2	1.990008
CN75-YUWWOD_eq_lig_2	1.9884512
CN63-ZUNVIP_eq_lig_0	1.9861839
CIKXOM_ax_lig_0-NN47	1.9860154
CN30-OVALOO_eq_lig_2	1.9852153
XUMFUJ_ax_lig_1-REWDII_eq_lig_0	1.9845876
RASBOF_ax_lig_1-NN34	1.9841609
XUMFUJ_ax_lig_1-NN43	1.98411
ACURAU_ax_lig_0-MOBBEL_eq_lig_0	1.9822192
CN12-MOBBEL_eq_lig_0	1.9821508
CN77-VEFPII_eq_lig_0	1.9817438
MAMXAC_ax_lig_0-NN3	1.9808694
CN44-RASGAV_eq_lig_2	1.9806848
HALLEO_ax_lig_0-YUWWOD_eq_lig_2	1.9789776
CN39-CIDDAX_eq_lig_0	1.977897
CN40-LISMIK_eq_lig_2	1.9777011
RANGOE_ax_lig_0-NN20	1.9761454
GUXZIL_ax_lig_0-NN1	1.9756478
CIKXOM_ax_lig_0-NN4	1.973877
ZOPRII_ax_lig_0-NN20	1.9736496
CN2-LEZHOP_eq_lig_2	1.97325
CN41-VEFPII_eq_lig_0	1.9732314
KASVEH_ax_lig_0-NN6	1.9709437
TESKUA_ax_lig_1-NN16	1.9704237
OJUSET_ax_lig_0-MEWVUI_ax_lig_0	1.9689295
CN66-GEQFIU_eq_lig_2	1.9677933
CN40-OVALEE_eq_lig_2	1.966762
SESKAF_ax_lig_0-JOFVOS_eq_lig_2	1.966756
CN41-TOTPAW_eq_lig_0	1.9665653
CN40-YUWWOD_eq_lig_2	1.9662864
XUMFUJ_ax_lig_1-NN16	1.9661942
OJUSET_ax_lig_0-NN41	1.9656007
CN102-ZUNVIP_eq_lig_0	1.9652935
CN28-MOBBEL_eq_lig_0	1.9644908
CN34-OVALEE_eq_lig_2	1.963512
CN79-JOFVOS_eq_lig_2	1.962452
CN78-OVALOO_eq_lig_2	1.9610305
OMOMAG_ax_lig_0-ZUNGOG_eq_lig_0	1.9609168
CN49-MOBBEL_eq_lig_0	1.9603466
CN105-PEDFEM_eq_lig_2	1.9600637
OLOTOA_ax_lig_0-PEDFEM_eq_lig_2	1.9593824
CN72-ZUNGOG_eq_lig_0	1.958893
CN70-GEQFIU_eq_lig_2	1.9581733
BOYPAI_ax_lig_1-MOBBEL_eq_lig_0	1.9579535
CN68-KAFPEO_eq_lig_0	1.9554989
CN1-UVUJOL_eq_lig_2	1.9547356
BEYLIC_ax_lig_0-NN20	1.9541612
XETTIB_ax_lig_0-ZUNVIP_eq_lig_0	1.9529284
CN3-YUZZOJ_eq_lig_0	1.9525719
MOWMIX_ax_lig_0-YUWWOD_eq_lig_2	1.9515945
QAYFEE_ax_lig_0-NN20	1.9497054
XETTIB_ax_lig_0-GUVRAT_eq_lig_2	1.9476559
ACURAU_ax_lig_0-OVALEE_eq_lig_2	1.9456532
MAXWIS_ax_lig_0-QOJZEX_eq_lig_2	1.9423443
KASVEH_ax_lig_0-CIMSOJ_eq_lig_2	1.94196
HIPFET_ax_lig_0-NN37	1.9413714
CN13-VEFPII_eq_lig_0	1.9409662
CN80-VEFPII_eq_lig_0	1.9407604
CN46-ZUNGOG_eq_lig_0	1.9405724
HALLEO_ax_lig_0-ZUNVIP_eq_lig_0	1.9404083
MOSXAV_ax_lig_1-YUWWOD_eq_lig_2	1.940392
RASBOF_ax_lig_1-RASGAV_eq_lig_2	1.9393102
CIKXOM_ax_lig_0-MOBBEL_eq_lig_0	1.9391686
CN39-OVALOO_eq_lig_2	1.9380578
RANFUJ_ax_lig_0-NN34	1.9372134
ACURAU_ax_lig_0-GUVRAT_eq_lig_2	1.9370419
QIZCIO_ax_lig_0-ZUNVIP_eq_lig_0	1.9368433
COWROY_ax_lig_0-JOFVOS_eq_lig_2	1.9353006
HALLEO_ax_lig_0-GUVRAT_eq_lig_2	1.9347124
ROMHIN_ax_lig_0-NN4	1.9338684
CN102-GEMXAZ_eq_lig_2	1.9335113
CN3-ZUNVIP_eq_lig_0	1.9333688
MEDHUB_ax_lig_0-YUWWOD_eq_lig_2	1.9324813
CN77-OVALOO_eq_lig_2	1.9323294
CN39-HAWCEQ_eq_lig_2	1.9320124
SUHLOZ_ax_lig_0-NN42	1.9293636
XUMFUJ_ax_lig_1-LISMIK_eq_lig_2	1.9263347
CN41-GUVRAT_eq_lig_2	1.9259657
KASVEH_ax_lig_0-REWDII_eq_lig_0	1.9257901
OJUSET_ax_lig_0-TUZHEE_eq_lig_2	1.9252636
VANNIJ_ax_lig_0-YUWWOD_eq_lig_2	1.9250426
CN105-LISMIK_eq_lig_2	1.9241358
CN34-JOFVOS_eq_lig_2	1.9217905
CN66-VEFPII_eq_lig_0	1.9217674
OXOKOD_ax_lig_0-NN33	1.920548
CN44-JOFVOS_eq_lig_2	1.9191582
CN31-MUTMOF_eq_lig_2	1.9189142
CN65-ZUNVIP_eq_lig_0	1.9184372
CN3-GUVRAT_eq_lig_2	1.9179354
OXOKOD_ax_lig_0-NN34	1.9176
OJUSET_ax_lig_0-QOJZEX_eq_lig_2	1.9175656
CN40-TOTPAW_eq_lig_0	1.9174374
CN44-ZUNVIP_eq_lig_0	1.9174225
ROMHIN_ax_lig_0-NN20	1.9152061
CN38-MOBBEL_eq_lig_0	1.9137068
CN103-OVALOO_eq_lig_2	1.9132087
CN41-OVALOO_eq_lig_2	1.9123353
CN1-ACILAC_eq_lig_1	1.9121779
CN94-CIDDAX_eq_lig_0	1.911455
CN68-YUWWOD_eq_lig_2	1.911021
CN3-VEFPII_eq_lig_0	1.9110025
QAYFEE_ax_lig_0-ZUNGOG_eq_lig_0	1.9105916
CN28-VEFPII_eq_lig_0	1.9102739
CN44-YUWWOD_eq_lig_2	1.9095994
ACURAU_ax_lig_0-NN27	1.9059356
MEDHUB_ax_lig_0-NN34	1.9045429
ACURAU_ax_lig_0-UVUJOL_eq_lig_2	1.9037492
CN65-YUZZOJ_eq_lig_0	1.9036225
MOSXAV_ax_lig_1-NN47	1.9027572
TEZYUU_ax_lig_0-REWDII_eq_lig_0	1.9027221
CN107-ZUNGOG_eq_lig_0	1.9022034
OJUSET_ax_lig_0-PEDFEM_eq_lig_2	1.9012452
SESKAF_ax_lig_0-NN8	1.9005456
CN65-GUVRAT_eq_lig_2	1.9003147
CN79-MUTMOF_eq_lig_2	1.8997629
CN37-SOSCEK_eq_lig_0	1.8995001
FIGPOC_ax_lig_0-NN26	1.8992224
MOWMIX_ax_lig_0-NN47	1.8976295
CN68-MUTMOF_eq_lig_2	1.8967788
XUMFUJ_ax_lig_1-NN27	1.8965458
CN35-CIMSOJ_eq_lig_2	1.8964009
KASVEH_ax_lig_0-NN27	1.8961726
CN5-MOBBEL_eq_lig_0	1.8952224
KASVEH_ax_lig_0-NN26	1.8943859
XETTIB_ax_lig_0-NN41	1.8908713
TUFDEG_ax_lig_0-YUZZOJ_eq_lig_0	1.8905107
CN7-SOSCEK_eq_lig_0	1.8889883
ZUVNIP_ax_lig_0-NN42	1.8888165
CN38-COYMOT_eq_lig_2	1.8881485
YUGPUN_ax_lig_0-NN47	1.8881118
NIWCUU_ax_lig_0-NN33	1.8870975
KASVEH_ax_lig_0-LISMIK_eq_lig_2	1.8861855
CN44-GUVRAT_eq_lig_2	1.8858055
CN64-VEFPII_eq_lig_0	1.8856721
CIGKIP_ax_lig_1-NN24	1.8835925
BEYLIC_ax_lig_0-ZUNGOG_eq_lig_0	1.8830197
MAMXAC_ax_lig_0-NN4	1.87922
OJUSET_ax_lig_0-ZUNGOG_eq_lig_0	1.8790668
CN46-PEDFEM_eq_lig_2	1.878696
FIGPOC_ax_lig_0-JOFVOS_eq_lig_2	1.8786381
CN70-LEZHOP_eq_lig_2	1.8772198
CN68-YUZZOJ_eq_lig_0	1.8768338
ILIHOD_ax_lig_0-NN3	1.8765393
ACURAU_ax_lig_0-NN37	1.876169
RANFUJ_ax_lig_0-NN33	1.8743722
QIZCIO_ax_lig_0-ACUROI_eq_lig_0	1.8704484
RADTEZ_ax_lig_0-TUZHEE_eq_lig_2	1.8700581
CN64-KAFPEO_eq_lig_0	1.869188
TORNAR_ax_lig_0-NN20	1.8681638
SUHLOZ_ax_lig_0-OVALEE_eq_lig_2	1.8678361
CN66-ZUNGOG_eq_lig_0	1.8676819
TEZYUU_ax_lig_0-NN27	1.8669116
MEDHUB_ax_lig_0-UVUJOL_eq_lig_2	1.8654207
FIGPOC_ax_lig_0-NN6	1.8633265
BEYLIC_ax_lig_0-NN34	1.8617262
COWRIS_ax_lig_1-NN41	1.8614523
CN14-ACUROI_eq_lig_0	1.861124
BOYPAI_ax_lig_1-NN47	1.8609979
OLOTOA_ax_lig_0-NN24	1.8608294
GILWIK_ax_lig_0-TUZHEE_eq_lig_2	1.8594676
CN108-MIMYEO_eq_lig_0	1.8582231
CN46-MOBBEL_eq_lig_0	1.8578341
CN39-UVUJOL_eq_lig_2	1.857789
CIKXOM_ax_lig_0-NN3	1.8569527
CN48-CIDDAX_eq_lig_0	1.8561461
CN94-PEDFEM_eq_lig_2	1.8561447
CN79-MOBBEL_eq_lig_0	1.8547909
TUFDEG_ax_lig_0-TOTPAW_eq_lig_0	1.8536639
GUXZIL_ax_lig_0-CIMSOJ_eq_lig_2	1.8525779
XUMFUJ_ax_lig_1-NN47	1.8524039
CN65-YUWWOD_eq_lig_2	1.8522285
HALLEO_ax_lig_0-NN47	1.8471259
CN3-PEDFEM_eq_lig_2	1.8463451
KASVEH_ax_lig_0-NN42	1.8458015
OJUSET_ax_lig_0-GEMXAZ_eq_lig_2	1.843814
XUMFUJ_ax_lig_1-CIMSOJ_eq_lig_2	1.8427924
QAYFEE_ax_lig_0-NN34	1.8414274
YUGPUN_ax_lig_0-YUWWOD_eq_lig_2	1.8399488
GILWIK_ax_lig_0-NN4	1.8382332
CN2-GEQFIU_eq_lig_2	1.837836
CN66-ZUNVIP_eq_lig_0	1.8366859
GINKIA_ax_lig_0-NN6	1.836376
ZOPRII_ax_lig_0-ACUROI_eq_lig_0	1.8360796
CN40-CIMSOJ_eq_lig_2	1.8337878
RADTEZ_ax_lig_0-NN33	1.832961
CN79-YUZZOJ_eq_lig_0	1.8324362
CN42-SOSCEK_eq_lig_0	1.8323901
CN5-JOFVOS_eq_lig_2	1.8318985
CN66-ACUROI_eq_lig_0	1.8314289
SUHLOZ_ax_lig_0-NN4	1.8310665
CN35-ZUNGOG_eq_lig_0	1.8309188
MOWMIX_ax_lig_0-NN33	1.8307325
RANGOE_ax_lig_0-ZUNGOG_eq_lig_0	1.8302906
CIKXOM_ax_lig_0-KAFPEO_eq_lig_0	1.8299285
RANFUJ_ax_lig_0-YUWWOD_eq_lig_2	1.8293763
CN66-GUVRAT_eq_lig_2	1.8289706
CIGKIP_ax_lig_1-OVALOO_eq_lig_2	1.8282906
ACURAU_ax_lig_0-OVALOO_eq_lig_2	1.8279694
CN40-JOFVOS_eq_lig_2	1.8273176
CN74-QEQVOA_ax_lig_1	1.8269666
CN71-YUWWOD_eq_lig_2	1.8269471
TEZYUU_ax_lig_0-NN34	1.8241997
CN11-OVALOO_eq_lig_2	1.8241138
ZUVNIP_ax_lig_0-NN20	1.8234342
KASVEH_ax_lig_0-NN24	1.8225491
CN108-COYMOT_eq_lig_2	1.8199557
CN41-MEWVUI_ax_lig_0	1.8191625
YUGPUN_ax_lig_0-LISMIK_eq_lig_2	1.8175567
HORGIH_ax_lig_0-NN16	1.8173746
TEZYUU_ax_lig_0-NN1	1.8168129
CN74-VEFPII_eq_lig_0	1.8148779
CN64-ZUNVIP_eq_lig_0	1.8142902
RANFUJ_ax_lig_0-GEMXAZ_eq_lig_2	1.8120761
CN73-VEFPII_eq_lig_0	1.812018
GUXZIL_ax_lig_0-HAWCEQ_eq_lig_2	1.811184
CN71-OVALOO_eq_lig_2	1.8110119
CN7-REWDII_eq_lig_0	1.8102669
CN65-PEDFEM_eq_lig_2	1.8095884
CN73-KAFPEO_eq_lig_0	1.8094356
ILIHOD_ax_lig_0-NN26	1.8094285
CN102-GUVRAT_eq_lig_2	1.8091459
CN75-VEFPII_eq_lig_0	1.8088988
CN74-OVALOO_eq_lig_2	1.807289
CN5-YUZZOJ_eq_lig_0	1.8064157
TEZYUU_ax_lig_0-CIDDAX_eq_lig_0	1.8050984
CN66-MUTMOF_eq_lig_2	1.8039899
SUHLOZ_ax_lig_0-NN43	1.8013334
MEDHUB_ax_lig_0-ZUNGOG_eq_lig_0	1.801102
CN78-JOFVOS_eq_lig_2	1.8009679
XETTIB_ax_lig_0-OVALOO_eq_lig_2	1.8008232
CN78-ACILAC_eq_lig_1	1.8006206
GUXZIL_ax_lig_0-TOTPAW_eq_lig_0	1.7996577
CIGKIP_ax_lig_1-NN4	1.7996562
XETTIB_ax_lig_0-TUZHEE_eq_lig_2	1.7986312
CN73-YUZZOJ_eq_lig_0	1.7985034
CN77-HAWCEQ_eq_lig_2	1.7984784
ZOPRII_ax_lig_0-RASGAV_eq_lig_2	1.7981112
ANULAZ_ax_lig_0-OVALOO_eq_lig_2	1.7978442
CN31-YUZZOJ_eq_lig_0	1.7973245
OJUSET_ax_lig_0-MOBBEL_eq_lig_0	1.7963412
CIKXOM_ax_lig_0-NN8	1.7954478
SESKAF_ax_lig_0-NN2	1.7950045
CN75-OVALOO_eq_lig_2	1.7948172
HALLEO_ax_lig_0-OVALOO_eq_lig_2	1.7923406
CN78-ZUNGOG_eq_lig_0	1.7920247
QOMFOP_ax_lig_0-NN33	1.7915634
CN5-MUTMOF_eq_lig_2	1.7903898
COWRIS_ax_lig_1-NN47	1.7901932
HALLEO_ax_lig_0-NN41	1.7898331
CN1-VEFPII_eq_lig_0	1.7897494
PUVZAI_ax_lig_0-NN34	1.7881244
CN73-PEDFEM_eq_lig_2	1.7872341
CN42-LISMIK_eq_lig_2	1.7861403
CN31-HAWCEQ_eq_lig_2	1.7849231
OXOKOD_ax_lig_0-LISMIK_eq_lig_2	1.7840649
BOYPAI_ax_lig_1-NN33	1.7822126
CN67-OVALEE_eq_lig_2	1.7813041
KASVEH_ax_lig_0-NN16	1.7776253
CN11-GEMXAZ_eq_lig_2	1.7764022
CN54-GEQFIU_eq_lig_2	1.7759588
GINKIA_ax_lig_0-CIDDAX_eq_lig_0	1.775073
DONYEN_ax_lig_0-NN26	1.7747838
CN30-OVALEE_eq_lig_2	1.7746161
DOGJIT_ax_lig_0-NN34	1.7744025
CN14-YUWWOD_eq_lig_2	1.7735908
SUHLOZ_ax_lig_0-CIDDAX_eq_lig_0	1.7729228
CN65-KAFPEO_eq_lig_0	1.7714806
CIKXOM_ax_lig_0-NN33	1.7691368
OMOMAG_ax_lig_0-ZUNVIP_eq_lig_0	1.7691195
JUPWIC_ax_lig_0-NN4	1.7682152
CN31-TOTPAW_eq_lig_0	1.7664696
CN72-JOFVOS_eq_lig_2	1.7664396
XETTIB_ax_lig_0-NN3	1.7661006
CN38-QOJZEX_eq_lig_2	1.7652599
YIBGUM_ax_lig_1-YUWWOD_eq_lig_2	1.7640113
OMOMAG_ax_lig_0-ACUROI_eq_lig_0	1.7630244
MOWMIX_ax_lig_0-NN27	1.7615491
CN81-JOFVOS_eq_lig_2	1.7614208
OLOTOA_ax_lig_0-OVALOO_eq_lig_2	1.7593715
CN108-QOJZEX_eq_lig_2	1.7590821
CN70-ZUNVIP_eq_lig_0	1.7580732
GINKIA_ax_lig_0-LISMIK_eq_lig_2	1.7568748
CN64-GUVRAT_eq_lig_2	1.7567979
XETTIB_ax_lig_0-REWDII_eq_lig_0	1.7564542
YUGPUN_ax_lig_0-NN40	1.7561625
CN3-KAFPEO_eq_lig_0	1.7557502
COWRIS_ax_lig_1-VEFPII_eq_lig_0	1.7546813
CN81-YUZZOJ_eq_lig_0	1.7538314
CN73-OVALOO_eq_lig_2	1.75201
OLOTOA_ax_lig_0-NN41	1.7513425
TEZYUU_ax_lig_0-NN43	1.7513337
QIZCIO_ax_lig_0-YUWWOD_eq_lig_2	1.7493736
YIBGUM_ax_lig_1-NN33	1.7481606
KASVEH_ax_lig_0-TUZHEE_eq_lig_2	1.7473451
CN66-PEDFEM_eq_lig_2	1.7472544
XUMFUJ_ax_lig_1-NN37	1.7466806
CN1-ACUROI_eq_lig_0	1.746287
XETTIB_ax_lig_0-NN4	1.7462521
CN106-VEFPII_eq_lig_0	1.7443577
SUHLOZ_ax_lig_0-MEWVUI_ax_lig_0	1.7425408
CN72-MOBBEL_eq_lig_0	1.7412411
XETTIB_ax_lig_0-NN16	1.7394981
CN107-YUZZOJ_eq_lig_0	1.7378546
COWROY_ax_lig_0-NN6	1.7365749
CN67-MINVEM_eq_lig_2	1.7357544
YUGQAU_ax_lig_0-YUWWOD_eq_lig_2	1.7330965
CN3-LEZJAD_eq_lig_2	1.7326328
CN12-SOSCEK_eq_lig_0	1.7317051
CIKXOM_ax_lig_0-CIMSOJ_eq_lig_2	1.7312428
CN13-OVALOO_eq_lig_2	1.7304491
CN102-PEDFEM_eq_lig_2	1.7302521
HALLEO_ax_lig_0-NN4	1.7300259
RASBOF_ax_lig_1-VEFPII_eq_lig_0	1.7298173
ACURAU_ax_lig_0-LISMIK_eq_lig_2	1.7297714
XETTIB_ax_lig_0-HAWCEQ_eq_lig_2	1.7295456
ANULAZ_ax_lig_0-YUWWOD_eq_lig_2	1.7294961
CN33-JOFVOS_eq_lig_2	1.7282069
CN77-ZUNGOG_eq_lig_0	1.7279816
OMOMAG_ax_lig_0-GUVRAT_eq_lig_2	1.7273308
CN94-JOFVOS_eq_lig_2	1.726944
RANGOE_ax_lig_0-NN34	1.7259012
MOSXAV_ax_lig_1-NN33	1.7250681
QAYFEE_ax_lig_0-GEMXAZ_eq_lig_2	1.7244228
CN21-YUZZOJ_eq_lig_0	1.7241226
CN70-GUVRAT_eq_lig_2	1.7240885
OJUSET_ax_lig_0-ZUNVIP_eq_lig_0	1.724019
TEZYUU_ax_lig_0-NN5	1.7210774
YUGPUN_ax_lig_0-GUVRAT_eq_lig_2	1.721077
HALLEO_ax_lig_0-KAFPEO_eq_lig_0	1.7200607
CN49-GEMXAZ_eq_lig_2	1.7199702
ZOPRII_ax_lig_0-YUWWOD_eq_lig_2	1.7193868
CN41-UVUJOL_eq_lig_2	1.7183721
CN77-JOFVOS_eq_lig_2	1.7172368
CN33-YUZZOJ_eq_lig_0	1.7164586
RASBOF_ax_lig_1-ZUNVIP_eq_lig_0	1.7140399
YUGPUN_ax_lig_0-UVUJOL_eq_lig_2	1.7122425
CN72-VEFPII_eq_lig_0	1.7112232
CN66-YUWWOD_eq_lig_2	1.7111076
YUGPUN_ax_lig_0-ZUNVIP_eq_lig_0	1.7104286
CN71-LEZJAD_eq_lig_2	1.7060376
RANGOE_ax_lig_0-GEMXAZ_eq_lig_2	1.7049983
ACURAU_ax_lig_0-NN5	1.704556
ROMHIN_ax_lig_0-RASGAV_eq_lig_2	1.7045125
CN2-ZUNVIP_eq_lig_0	1.704232
ROMHIN_ax_lig_0-MOBBEL_eq_lig_0	1.7041293
RASBOF_ax_lig_1-GUVRAT_eq_lig_2	1.7041174
ACURAU_ax_lig_0-NN43	1.7033651
CN80-ZUNGOG_eq_lig_0	1.7027763
OLOTOA_ax_lig_0-NN4	1.7024828
ACURAU_ax_lig_0-GEMXAZ_eq_lig_2	1.7017308
CN78-GEMXAZ_eq_lig_2	1.6996369
QOMFOP_ax_lig_0-NN47	1.6995409
CN78-HAWCEQ_eq_lig_2	1.6981642
ZUVNIP_ax_lig_0-ZUNVIP_eq_lig_0	1.6976557
YUGPUN_ax_lig_0-NN41	1.6960752
CN31-CIMSOJ_eq_lig_2	1.6954654
OJUSET_ax_lig_0-HAWCEQ_eq_lig_2	1.6953528
ZUVNIP_ax_lig_0-ACUROI_eq_lig_0	1.6948628
CN3-OVALOO_eq_lig_2	1.6937842
CN77-GEQFIU_eq_lig_2	1.692697
HEBQUB_ax_lig_0-TUZHEE_eq_lig_2	1.6901276
COWRIS_ax_lig_1-NN33	1.6878413
CN74-MOBBEL_eq_lig_0	1.6851677
OXOKOD_ax_lig_0-NN47	1.6850857
CN31-GEMXAZ_eq_lig_2	1.6836033
GINKIA_ax_lig_0-NN8	1.6832783
CN77-GEMXAZ_eq_lig_2	1.6824397
BOYPAI_ax_lig_1-JOFVOS_eq_lig_2	1.6817023
CN44-PEDFEM_eq_lig_2	1.6810639
OMOMAG_ax_lig_0-VEFPII_eq_lig_0	1.6799277
CIKXOM_ax_lig_0-HAWCEQ_eq_lig_2	1.6792085
ANULAZ_ax_lig_0-NN4	1.6786813
CN1-ZUNVIP_eq_lig_0	1.6766341
CN71-VEFPII_eq_lig_0	1.6763623
KUWYIN_ax_lig_0-NN20	1.6756724
CN80-ACILAC_eq_lig_1	1.675436
CN2-GUVRAT_eq_lig_2	1.6749746
RANFUJ_ax_lig_0-NN27	1.6749113
CN65-OVALOO_eq_lig_2	1.6734933
OXOKOD_ax_lig_0-YUWWOD_eq_lig_2	1.6730081
ZUVNIP_ax_lig_0-GUVRAT_eq_lig_2	1.6724502
TEZYUU_ax_lig_0-LISMIK_eq_lig_2	1.6720035
CN64-PEDFEM_eq_lig_2	1.6700765
GILWIK_ax_lig_0-NN24	1.6687884
COWROY_ax_lig_0-NN26	1.6682348
TUFDEG_ax_lig_0-JOFVOS_eq_lig_2	1.6667721
ZUFHIU_ax_lig_0-NN34	1.6666068
BEYLIC_ax_lig_0-ACUROI_eq_lig_0	1.6653422
CN54-ZUNVIP_eq_lig_0	1.6625992
XETTIB_ax_lig_0-NN8	1.6623567
CN66-KAFPEO_eq_lig_0	1.6620927
GINKIA_ax_lig_0-REWDII_eq_lig_0	1.6610756
SESKAF_ax_lig_0-HAWCEQ_eq_lig_2	1.6606266
QOMFOP_ax_lig_0-ZUNVIP_eq_lig_0	1.659506
CN76-TITBIK_ax_lig_0	1.6591465
ANULAZ_ax_lig_0-NN20	1.6584206
CN80-JOFVOS_eq_lig_2	1.6578901
YIBGUM_ax_lig_1-NN41	1.6575291
RADTEZ_ax_lig_0-NN47	1.6563516
CN94-TUZHEE_eq_lig_2	1.6556079
RADTEZ_ax_lig_0-NN26	1.655478
CN107-YUWWOD_eq_lig_2	1.6540489
YIBGUM_ax_lig_1-ZUNVIP_eq_lig_0	1.6525884
CN80-TITBIK_ax_lig_0	1.6519964
MOSXAV_ax_lig_1-NN3	1.650357
OJUSET_ax_lig_0-NN42	1.6501462
RANGOE_ax_lig_0-YUWWOD_eq_lig_2	1.6497428
SUHLOZ_ax_lig_0-NN37	1.6474034
CN103-GEMXAZ_eq_lig_2	1.6470884
CN38-TUZHEE_eq_lig_2	1.6465449
CN40-GEMXAZ_eq_lig_2	1.6459433
KASVEH_ax_lig_0-NN43	1.6456829
CN49-LEZJAD_eq_lig_2	1.6453439
CN94-GEMXAZ_eq_lig_2	1.6451898
ZUFHIU_ax_lig_0-RASGAV_eq_lig_2	1.642867
YIBGUM_ax_lig_1-KAFPEO_eq_lig_0	1.6425627
CN40-TUZHEE_eq_lig_2	1.6422921
CN35-HAWCEQ_eq_lig_2	1.6409625
ACURAU_ax_lig_0-CIDDAX_eq_lig_0	1.639967
UXUPUZ_ax_lig_1-NN34	1.6396055
GILWIK_ax_lig_0-CIDDAX_eq_lig_0	1.6383042
CN1-GUVRAT_eq_lig_2	1.6368115
CN104-UVUJOL_eq_lig_2	1.6363614
HIPFET_ax_lig_0-HAWCEQ_eq_lig_2	1.6357355
TUFDEG_ax_lig_0-REWDII_eq_lig_0	1.6354125
CN68-MOBBEL_eq_lig_0	1.6351753
CIKXOM_ax_lig_0-GEMXAZ_eq_lig_2	1.6344649
CN37-CIDDAX_eq_lig_0	1.6312747
ZOPRII_ax_lig_0-NN47	1.6295731
CN30-REWDII_eq_lig_0	1.6288977
CN14-HAWCEQ_eq_lig_2	1.628401
RANFUJ_ax_lig_0-NN47	1.6280926
CN49-HAWCEQ_eq_lig_2	1.6271628
GINKIA_ax_lig_0-NN27	1.6270999
ILIHOD_ax_lig_0-NN6	1.6264389
CN38-PEDFEM_eq_lig_2	1.6258128
YIBGUM_ax_lig_1-GUVRAT_eq_lig_2	1.6241822
XETTIB_ax_lig_0-MOBBEL_eq_lig_0	1.6240792
CN2-PEDFEM_eq_lig_2	1.6233072
CN64-ZUNGOG_eq_lig_0	1.6232928
OXOKOD_ax_lig_0-NN41	1.6229647
NIWCUU_ax_lig_0-NN8	1.6226922
CN75-MOBBEL_eq_lig_0	1.6212915
CN67-CIDDAX_eq_lig_0	1.6212707
CN66-YUZZOJ_eq_lig_0	1.6211683
CN76-HAWCEQ_eq_lig_2	1.6207618
CN12-HAWCEQ_eq_lig_2	1.6206912
XETTIB_ax_lig_0-MEWVUI_ax_lig_0	1.6206709
CN9-ZUNGOG_eq_lig_0	1.6202673
ANULAZ_ax_lig_0-NN42	1.6191821
CN72-YUZZOJ_eq_lig_0	1.6190001
CN66-OVALOO_eq_lig_2	1.6175661
FIGPOC_ax_lig_0-HAWCEQ_eq_lig_2	1.6175189
CN105-OVALOO_eq_lig_2	1.6135409
CN54-GUVRAT_eq_lig_2	1.6134272
CIKXOM_ax_lig_0-NN2	1.6127787
MOWMIX_ax_lig_0-NN3	1.6118574
OMOMAG_ax_lig_0-KAFPEO_eq_lig_0	1.6109794
TORNAR_ax_lig_0-NN3	1.6100607
GINKIA_ax_lig_0-GEMXAZ_eq_lig_2	1.609471
LUCKOL_ax_lig_0-NN47	1.608196
CN70-VEFPII_eq_lig_0	1.6061758
CN42-TUZHEE_eq_lig_2	1.605662
GILWIK_ax_lig_0-NN5	1.603854
ILIHOD_ax_lig_0-NN2	1.6033285
RANFUJ_ax_lig_0-ZUNVIP_eq_lig_0	1.6026284
FIGPOC_ax_lig_0-NN16	1.6025956
RADTEZ_ax_lig_0-REWDII_eq_lig_0	1.5998473
CN48-MEWVUI_ax_lig_0	1.5989803
XUMFUJ_ax_lig_1-GEMXAZ_eq_lig_2	1.5983552
MOSXAV_ax_lig_1-NN8	1.5976822
RASBOF_ax_lig_1-NN41	1.5974799
CIGKIP_ax_lig_1-MOBBEL_eq_lig_0	1.597176
YUGQAU_ax_lig_0-ZUNVIP_eq_lig_0	1.5963305
ACURAU_ax_lig_0-NN4	1.5948237
MEDHUB_ax_lig_0-VEFPII_eq_lig_0	1.5929489
CN34-QEQVOA_ax_lig_1	1.592784
MOWMIX_ax_lig_0-REWDII_eq_lig_0	1.5925921
CN1-YUWWOD_eq_lig_2	1.5866212
CN77-LEZJAD_eq_lig_2	1.5864583
CN4-HAWCEQ_eq_lig_2	1.585045
RANFUJ_ax_lig_0-GUVRAT_eq_lig_2	1.5850419
CN77-CIMSOJ_eq_lig_2	1.5848039
HALLEO_ax_lig_0-NN27	1.5844162
CN31-LISMIK_eq_lig_2	1.5840341
GINKIA_ax_lig_0-NN3	1.5833333
QAYFEE_ax_lig_0-YUWWOD_eq_lig_2	1.5832307
CN14-CIDDAX_eq_lig_0	1.5831206
CN80-HAWCEQ_eq_lig_2	1.5829668
HALLEO_ax_lig_0-MOBBEL_eq_lig_0	1.5812018
DONYEN_ax_lig_0-NN16	1.581002
CN31-REWDII_eq_lig_0	1.5804204
PUVZAI_ax_lig_0-ZUNVIP_eq_lig_0	1.5800797
CN46-JOFVOS_eq_lig_2	1.5778788
ROMHIN_ax_lig_0-NN47	1.5777414
CN71-MOBBEL_eq_lig_0	1.5751576
DOGJIT_ax_lig_0-ACUROI_eq_lig_0	1.5744976
XUMFUJ_ax_lig_1-TUZHEE_eq_lig_2	1.5738466
CN78-LISMIK_eq_lig_2	1.5733904
PUVZAI_ax_lig_0-GUVRAT_eq_lig_2	1.573279
CN75-LEZJAD_eq_lig_2	1.5708834
PUVZAI_ax_lig_0-NN42	1.5699275
CN75-JOFVOS_eq_lig_2	1.5695128
VANNIJ_ax_lig_0-NN20	1.5693526
CIGKIP_ax_lig_1-GEMXAZ_eq_lig_2	1.5692943
MOSXAV_ax_lig_1-REWDII_eq_lig_0	1.568724
CN39-SOSCEK_eq_lig_0	1.5673496
CN34-REWDII_eq_lig_0	1.567213
ZUVNIP_ax_lig_0-NN41	1.5669023
ROMHIN_ax_lig_0-NN3	1.5668037
CN77-LISMIK_eq_lig_2	1.5660431
QAYFEE_ax_lig_0-GUVRAT_eq_lig_2	1.564849
YUGPUN_ax_lig_0-OVALOO_eq_lig_2	1.5643668
CN71-ZUNGOG_eq_lig_0	1.5631194
OJUSET_ax_lig_0-GUVRAT_eq_lig_2	1.5624946
QIZCIO_ax_lig_0-NN20	1.5624737
OMOMAG_ax_lig_0-YUWWOD_eq_lig_2	1.5621165
CN75-ZUNGOG_eq_lig_0	1.561809
CN2-ZUNGOG_eq_lig_0	1.5597347
HEBQUB_ax_lig_0-NN24	1.5591968
RANGOE_ax_lig_0-NN33	1.5569367
QAYFEE_ax_lig_0-ZUNVIP_eq_lig_0	1.5567334
ZUVNIP_ax_lig_0-YUWWOD_eq_lig_2	1.5560915
CN40-MEWVUI_ax_lig_0	1.5556166
CN74-JOFVOS_eq_lig_2	1.5550361
CN28-GEMXAZ_eq_lig_2	1.5534905
OMOMAG_ax_lig_0-OVALOO_eq_lig_2	1.5533537
NIWCUU_ax_lig_0-JOFVOS_eq_lig_2	1.5528966
CN75-QEQVOA_ax_lig_1	1.5528436
XETTIB_ax_lig_0-NN40	1.552586
ACURAU_ax_lig_0-NN24	1.5524392
ZEBDAN_ax_lig_0-HAWCEQ_eq_lig_2	1.5519781
YUGPUN_ax_lig_0-NN26	1.5513107
CN70-ZUNGOG_eq_lig_0	1.5507638
CN78-CIMSOJ_eq_lig_2	1.5494521
CN64-YUZZOJ_eq_lig_0	1.548489
COWRIS_ax_lig_1-NN3	1.5474826
OXOKOD_ax_lig_0-GUVRAT_eq_lig_2	1.5462943
CN94-QOJZEX_eq_lig_2	1.5461704
CN4-TITBIK_ax_lig_0	1.5450814
CN31-OVALEE_eq_lig_2	1.5450122
CN1-PEDFEM_eq_lig_2	1.543225
CN74-ZUNGOG_eq_lig_0	1.5425406
TORNAR_ax_lig_0-NN47	1.5423554
OJUSET_ax_lig_0-KAFPEO_eq_lig_0	1.5421199
BEYLIC_ax_lig_0-GEMXAZ_eq_lig_2	1.5409635
MOWMIX_ax_lig_0-NN8	1.5401101
MEDHUB_ax_lig_0-ZUNVIP_eq_lig_0	1.5384896
MOWMIX_ax_lig_0-TUZHEE_eq_lig_2	1.5380182
CN70-PEDFEM_eq_lig_2	1.5376662
GUXZIL_ax_lig_0-JOFVOS_eq_lig_2	1.5372385
ZUFHIU_ax_lig_0-JOFVOS_eq_lig_2	1.5366765
YUGQAU_ax_lig_0-GUVRAT_eq_lig_2	1.5353932
GINKIA_ax_lig_0-NN20	1.5344324
CN2-VEFPII_eq_lig_0	1.5343796
YUGPUN_ax_lig_0-NN4	1.533915
CN94-MEWVUI_ax_lig_0	1.5331748
KUWYIN_ax_lig_0-ZUNVIP_eq_lig_0	1.5330819
CN71-JOFVOS_eq_lig_2	1.532975
CN42-OVALEE_eq_lig_2	1.5324081
CN80-GEMXAZ_eq_lig_2	1.5315759
RANGOE_ax_lig_0-ZUNVIP_eq_lig_0	1.5309459
OXOKOD_ax_lig_0-ZUNVIP_eq_lig_0	1.5307505
QAYFEE_ax_lig_0-NN47	1.5299836
GINKIA_ax_lig_0-NN2	1.5297141
TEZYUU_ax_lig_0-OVALEE_eq_lig_2	1.5293564
XUMFUJ_ax_lig_1-MEWVUI_ax_lig_0	1.529166
CUFMAT_ax_lig_1-NN47	1.5289913
CN38-MEWVUI_ax_lig_0	1.5289823
COWRIS_ax_lig_1-HAWCEQ_eq_lig_2	1.5275459
MAMXAC_ax_lig_0-NN37	1.5274631
ZUFHIU_ax_lig_0-ZUNGOG_eq_lig_0	1.5258528
MOWMIX_ax_lig_0-NN26	1.5255111
DOGJIT_ax_lig_0-ZUNVIP_eq_lig_0	1.5239948
CN109-ACUROI_eq_lig_0	1.5227804
NIWCUU_ax_lig_0-NN2	1.5221707
CN78-YUZZOJ_eq_lig_0	1.519506
ILIHOD_ax_lig_0-NN16	1.5191056
SESKAF_ax_lig_0-NN26	1.5187937
CN33-REWDII_eq_lig_0	1.5187316
BEYLIC_ax_lig_0-GUVRAT_eq_lig_2	1.5183599
CN105-MEWVUI_ax_lig_0	1.5177833
CN78-REWDII_eq_lig_0	1.516611
CUFMAT_ax_lig_1-NN3	1.5157584
CN70-KAFPEO_eq_lig_0	1.5151871
ZOPRII_ax_lig_0-NN33	1.5150584
CN54-ZUNGOG_eq_lig_0	1.5145946
CN77-REWDII_eq_lig_0	1.5139542
GINKIA_ax_lig_0-NN26	1.5119075
CN74-HAWCEQ_eq_lig_2	1.5116589
CN71-QEQVOA_ax_lig_1	1.5115997
ZUFHIU_ax_lig_0-NN20	1.5108992
CN76-GEMXAZ_eq_lig_2	1.5104662
BEYLIC_ax_lig_0-ZUNVIP_eq_lig_0	1.5093482
CN77-YUZZOJ_eq_lig_0	1.5091434
MOSXAV_ax_lig_1-TUZHEE_eq_lig_2	1.5071284
ANULAZ_ax_lig_0-ZUNGOG_eq_lig_0	1.5070632
CN63-GUVRAT_eq_lig_2	1.5064502
CN11-SOSCEK_eq_lig_0	1.5056612
RANGOE_ax_lig_0-NN47	1.5030233
DONYEN_ax_lig_0-HAWCEQ_eq_lig_2	1.5028648
HALLEO_ax_lig_0-HAWCEQ_eq_lig_2	1.502291
CN4-QEQVOA_ax_lig_1	1.4989437
CN44-LISMIK_eq_lig_2	1.4983428
CN49-SOSCEK_eq_lig_0	1.4960119
CN4-SOSCEK_eq_lig_0	1.4957576
COWRIS_ax_lig_1-QEQVOA_ax_lig_1	1.4952505
CN33-QEQVOA_ax_lig_1	1.4946063
MOSXAV_ax_lig_1-NN2	1.4928117
JUPWIC_ax_lig_0-NN47	1.4923086
CN5-HAWCEQ_eq_lig_2	1.4920506
CN30-HAWCEQ_eq_lig_2	1.4897356
QAYFEE_ax_lig_0-NN33	1.4892944
SUHLOZ_ax_lig_0-NN1	1.4889337
GINKIA_ax_lig_0-NN33	1.4887103
UXUPUZ_ax_lig_1-YUWWOD_eq_lig_2	1.4886009
[truncated: 1,599 more rows]
