# Supplementary material for: Low-cost machine learning prediction of excited state properties of iridium-centered phosphors
Source: Chem Sci. 2023 Jan 5;14(6):1419–33. doi: 10.1039/d2sc06150c (PMC9906783; doi:10.1039/d2sc06150c)
Supplement: SC-014-D2SC06150C-s001 [file SC-014-D2SC06150C-s001.zip › ZIP contents/ANN predictions/predictions_Em5050.csv]

ID	prediction (eV)
RADTEZ_ax_lig_0-NN43	2.4669468
RADTEZ_ax_lig_0-NN3	2.4657404
RADTEZ_ax_lig_0-YUWWOD_eq_lig_2	2.464651
RADTEZ_ax_lig_0-NN33	2.46441
RADTEZ_ax_lig_0-NN6	2.4630976
RADTEZ_ax_lig_0-NN2	2.46198
RADTEZ_ax_lig_0-NN8	2.4605713
RADTEZ_ax_lig_0-NN26	2.4582734
RADTEZ_ax_lig_0-NN47	2.4577107
RADTEZ_ax_lig_0-NN20	2.4576356
RADTEZ_ax_lig_0-NN16	2.4573164
CN11-FEQSEB_eq_lig_2	2.457046
CN12-FEQSEB_eq_lig_2	2.4528272
CN11-MIMYEO_eq_lig_0	2.4505148
CN76-FEQSEB_eq_lig_2	2.4473274
CN80-FEQSEB_eq_lig_2	2.446498
OLOTOA_ax_lig_0-NN40	2.445341
OXOKOD_ax_lig_0-NN41	2.4448245
YUGPUN_ax_lig_0-NN40	2.4435081
CN13-FEQSEB_eq_lig_2	2.4427054
CN12-MIMYEO_eq_lig_0	2.4419827
CN80-MIMYEO_eq_lig_0	2.4419007
RADTEZ_ax_lig_0-REWDII_eq_lig_0	2.4410675
CN78-FEQSEB_eq_lig_2	2.4405687
CN67-RASGAV_eq_lig_2	2.4381611
CN79-FEQSEB_eq_lig_2	2.4377813
CN42-FEQSEB_eq_lig_2	2.4374425
CN77-FEQSEB_eq_lig_2	2.4348607
CN14-YUWWOD_eq_lig_2	2.4346855
CN14-ACUROI_eq_lig_0	2.43359
CN49-FEQSEB_eq_lig_2	2.430684
YUGPUN_ax_lig_0-FEQSEB_eq_lig_2	2.42963
RADTEZ_ax_lig_0-NN27	2.4290314
XETTIB_ax_lig_0-NN40	2.4288545
RADTEZ_ax_lig_0-LISMIK_eq_lig_2	2.4279022
CN13-MIMYEO_eq_lig_0	2.4278252
RADTEZ_ax_lig_0-GEMXAZ_eq_lig_2	2.427794
CN11-PEDFAI_eq_lig_2	2.4277146
CN42-MIMYEO_eq_lig_0	2.427672
OMOMAG_ax_lig_0-NN40	2.4265673
OLOTOA_ax_lig_0-FEQSEB_eq_lig_2	2.4259553
CN81-FEQSEB_eq_lig_2	2.425921
CN4-FEQSEB_eq_lig_2	2.4254563
QOMFOP_ax_lig_0-ZUNGOG_eq_lig_0	2.4253707
QOMFOP_ax_lig_0-NN20	2.4235463
CN67-YUWWOD_eq_lig_2	2.4230247
CN76-MIMYEO_eq_lig_0	2.421798
CN67-ACUROI_eq_lig_0	2.420636
HALLEO_ax_lig_0-NN40	2.419882
CN11-VEFPII_eq_lig_0	2.4186716
QOMFOP_ax_lig_0-NN34	2.4186287
RADTEZ_ax_lig_0-TUZHEE_eq_lig_2	2.417884
CN67-VEFPII_eq_lig_0	2.4176016
CN5-FEQSEB_eq_lig_2	2.4157708
QOMFOP_ax_lig_0-YUWWOD_eq_lig_2	2.4153845
CN105-YUZZOJ_eq_lig_0	2.4143114
CN81-MIMYEO_eq_lig_0	2.4135883
XETTIB_ax_lig_0-NN41	2.4134145
CN79-MIMYEO_eq_lig_0	2.4130232
OLOTOA_ax_lig_0-MIMYEO_eq_lig_0	2.4129286
CN11-RASGAV_eq_lig_2	2.4125712
CN72-FEQSEB_eq_lig_2	2.4123838
CIKXOM_ax_lig_0-FEQSEB_eq_lig_2	2.4116018
OXOKOD_ax_lig_0-YUWWOD_eq_lig_2	2.4114232
RADTEZ_ax_lig_0-CIDDAX_eq_lig_0	2.4112554
CN105-YUWWOD_eq_lig_2	2.411254
YUGPUN_ax_lig_0-NN41	2.4110365
CN105-ACUROI_eq_lig_0	2.4105194
CN67-YUZZOJ_eq_lig_0	2.410023
CN14-ZUNGOG_eq_lig_0	2.4092395
CN12-RASGAV_eq_lig_2	2.4091475
CN44-MIMYEO_eq_lig_0	2.4082994
OXOKOD_ax_lig_0-NN20	2.408156
CIKXOM_ax_lig_0-NN40	2.4079645
CN14-REWDII_eq_lig_0	2.4072742
CN67-ZUNGOG_eq_lig_0	2.406868
CN105-ZUNGOG_eq_lig_0	2.4061842
CN14-OVALEE_eq_lig_2	2.4052863
CN4-MIMYEO_eq_lig_0	2.4038417
COWRIS_ax_lig_1-FEQSEB_eq_lig_2	2.4031494
OLOTOA_ax_lig_0-PEDFAI_eq_lig_2	2.4029167
OLOTOA_ax_lig_0-JAWRAD_eq_lig_0	2.4025497
CN11-ACUROI_eq_lig_0	2.402214
CN105-PEDFEM_eq_lig_2	2.401699
CN11-YUWWOD_eq_lig_2	2.4005303
OMOMAG_ax_lig_0-FEQSEB_eq_lig_2	2.4000514
CN3-FEQSEB_eq_lig_2	2.3991642
CN13-VEFPII_eq_lig_0	2.3988814
CN105-QOJZEX_eq_lig_2	2.3977423
CN79-JAWRAD_eq_lig_0	2.397187
CN72-MIMYEO_eq_lig_0	2.3969893
OXOKOD_ax_lig_0-YUZZOJ_eq_lig_0	2.3962996
CN12-VEFPII_eq_lig_0	2.3958216
CN67-QOJZEX_eq_lig_2	2.3957424
CN5-MIMYEO_eq_lig_0	2.3948135
CN80-ACILAC_eq_lig_1	2.394754
COWRIS_ax_lig_1-MIMYEO_eq_lig_0	2.3946707
OLOTOA_ax_lig_0-NN41	2.3943172
CN14-GEMXAZ_eq_lig_2	2.3940868
CN14-LISMIK_eq_lig_2	2.3937724
XETTIB_ax_lig_0-ACUROI_eq_lig_0	2.3935034
CN13-RASGAV_eq_lig_2	2.3934977
CN14-ZUNVIP_eq_lig_0	2.393391
CN7-FEQSEB_eq_lig_2	2.393149
CN48-FEQSEB_eq_lig_2	2.3918865
CN3-PEDFAI_eq_lig_2	2.3907442
CIGKIP_ax_lig_1-NN20	2.3904061
CN78-ACILAC_eq_lig_1	2.3902926
CN106-COYMOT_eq_lig_2	2.3902388
QOMFOP_ax_lig_0-ZUNVIP_eq_lig_0	2.3901637
CN67-JOFVOS_eq_lig_2	2.3899758
CN12-ZUNGOG_eq_lig_0	2.3896246
CN42-RASGAV_eq_lig_2	2.3895638
CN76-RASGAV_eq_lig_2	2.3894172
CN12-YUWWOD_eq_lig_2	2.3893688
OXOKOD_ax_lig_0-ZUNGOG_eq_lig_0	2.3891253
BEYLIC_ax_lig_0-NN40	2.389082
COWRIS_ax_lig_1-NN40	2.388904
CN12-QOJZEX_eq_lig_2	2.3886213
CN106-QOJZEX_eq_lig_2	2.3883839
CN80-RASGAV_eq_lig_2	2.3883
CN104-RASGAV_eq_lig_2	2.387717
CN12-COYMOT_eq_lig_2	2.387379
OXOKOD_ax_lig_0-NN47	2.3869698
CN11-ZUNGOG_eq_lig_0	2.386563
CN4-JAWRAD_eq_lig_0	2.3865209
MOSXAV_ax_lig_1-NN20	2.3864572
CN14-HAWCEQ_eq_lig_2	2.386327
CN67-REWDII_eq_lig_0	2.3861537
RASBOF_ax_lig_1-NN40	2.385824
OXOKOD_ax_lig_0-QOJZEX_eq_lig_2	2.3858185
OXOKOD_ax_lig_0-NN3	2.3857517
CN12-ACUROI_eq_lig_0	2.3854406
CN14-GUVRAT_eq_lig_2	2.3847017
CN11-QOJZEX_eq_lig_2	2.3845875
CN11-COYMOT_eq_lig_2	2.3843613
CN106-ZUNGOG_eq_lig_0	2.3843126
CN79-RASGAV_eq_lig_2	2.3841965
MOSXAV_ax_lig_1-YUWWOD_eq_lig_2	2.383911
CIKXOM_ax_lig_0-MIMYEO_eq_lig_0	2.383828
XETTIB_ax_lig_0-YUWWOD_eq_lig_2	2.383084
CN13-COYMOT_eq_lig_2	2.3826776
OXOKOD_ax_lig_0-NN33	2.3826454
YUGPUN_ax_lig_0-ACUROI_eq_lig_0	2.3823397
CN75-FEQSEB_eq_lig_2	2.3822577
CN14-TUZHEE_eq_lig_2	2.3820908
CN3-MIMYEO_eq_lig_0	2.3818688
OXOKOD_ax_lig_0-NN34	2.3816905
CN80-YUWWOD_eq_lig_2	2.381561
XETTIB_ax_lig_0-RASGAV_eq_lig_2	2.3814795
HALLEO_ax_lig_0-FEQSEB_eq_lig_2	2.3811378
CN12-YUZZOJ_eq_lig_0	2.38092
CIGKIP_ax_lig_1-QOJZEX_eq_lig_2	2.380336
CIGKIP_ax_lig_1-ACUROI_eq_lig_0	2.3798234
CN13-ZUNGOG_eq_lig_0	2.379428
CIGKIP_ax_lig_1-YUWWOD_eq_lig_2	2.379105
CN49-RASGAV_eq_lig_2	2.379054
CN13-QOJZEX_eq_lig_2	2.378801
CN78-QOJZEX_eq_lig_2	2.3787599
CN80-QOJZEX_eq_lig_2	2.3780065
CN42-YUWWOD_eq_lig_2	2.377985
OLOTOA_ax_lig_0-ACILAC_eq_lig_1	2.377825
CN72-VEFPII_eq_lig_0	2.3777852
CN67-ZUNVIP_eq_lig_0	2.377739
CN67-GEMXAZ_eq_lig_2	2.3777096
CN102-ZUNGOG_eq_lig_0	2.37713
CN104-ZUNGOG_eq_lig_0	2.3770494
CN76-ACILAC_eq_lig_1	2.3767614
CN104-QOJZEX_eq_lig_2	2.376538
CN106-ACUROI_eq_lig_0	2.3764768
CN12-MUTMOF_eq_lig_2	2.3764753
CN5-JAWRAD_eq_lig_0	2.3762507
OLOTOA_ax_lig_0-VEFPII_eq_lig_0	2.3761127
CIKXOM_ax_lig_0-NN41	2.3758898
CN77-QOJZEX_eq_lig_2	2.375645
CIGKIP_ax_lig_1-ZUNGOG_eq_lig_0	2.3750143
CN67-CIMSOJ_eq_lig_2	2.3748713
CN65-PEDFAI_eq_lig_2	2.374849
CN104-YUZZOJ_eq_lig_0	2.3745098
YUGPUN_ax_lig_0-YUWWOD_eq_lig_2	2.3742645
DOGJIT_ax_lig_0-NN40	2.374196
CN102-QOJZEX_eq_lig_2	2.3739154
CN14-CIDDAX_eq_lig_0	2.3738048
CN3-JAWRAD_eq_lig_0	2.3736427
QOMFOP_ax_lig_0-NN47	2.3731883
CN37-FEQSEB_eq_lig_2	2.3730204
XETTIB_ax_lig_0-NN20	2.3726447
CN37-MIMYEO_eq_lig_0	2.3725243
CN80-ACUROI_eq_lig_0	2.3720996
CN11-YUZZOJ_eq_lig_0	2.3720012
CN41-YUWWOD_eq_lig_2	2.3718774
YUGPUN_ax_lig_0-NN20	2.3717525
CN42-QOJZEX_eq_lig_2	2.3714743
CN102-ACUROI_eq_lig_0	2.3713236
CN81-RASGAV_eq_lig_2	2.3704498
MOSXAV_ax_lig_1-NN47	2.370403
CN106-MUTMOF_eq_lig_2	2.3703387
CN77-YUWWOD_eq_lig_2	2.3702898
COWRIS_ax_lig_1-NN41	2.3702269
RADTEZ_ax_lig_0-MEWVUI_ax_lig_0	2.3700998
CN104-ACUROI_eq_lig_0	2.370082
CN13-ACUROI_eq_lig_0	2.3699942
CIGKIP_ax_lig_1-NN34	2.3699617
CN104-MUTMOF_eq_lig_2	2.3696215
CN102-MUTMOF_eq_lig_2	2.3696213
CN77-ACUROI_eq_lig_0	2.369536
ZUVNIP_ax_lig_0-NN40	2.3690317
CN79-ACILAC_eq_lig_1	2.3689356
CN81-ACILAC_eq_lig_1	2.3689275
CN67-LISMIK_eq_lig_2	2.3688304
MOSXAV_ax_lig_1-NN33	2.368815
OXOKOD_ax_lig_0-NN8	2.3687942
CN67-GUVRAT_eq_lig_2	2.3683364
OLOTOA_ax_lig_0-RASGAV_eq_lig_2	2.3682296
YUGPUN_ax_lig_0-RASGAV_eq_lig_2	2.3681252
CN78-RASGAV_eq_lig_2	2.3678515
CN80-COYMOT_eq_lig_2	2.3678353
CN67-MOBBEL_eq_lig_0	2.3677685
CN106-YUWWOD_eq_lig_2	2.3676128
CN13-MUTMOF_eq_lig_2	2.3675964
CN7-MIMYEO_eq_lig_0	2.3675294
YUGPUN_ax_lig_0-YUZZOJ_eq_lig_0	2.3674417
CN12-JOFVOS_eq_lig_2	2.3672006
CN41-RASGAV_eq_lig_2	2.3671596
CN4-VEFPII_eq_lig_0	2.3668206
CIKXOM_ax_lig_0-ACILAC_eq_lig_1	2.3668137
CN105-ZUNVIP_eq_lig_0	2.366441
CN67-CIDDAX_eq_lig_0	2.3660283
CN13-YUWWOD_eq_lig_2	2.365982
OXOKOD_ax_lig_0-ZUNVIP_eq_lig_0	2.36598
XETTIB_ax_lig_0-NN3	2.3659592
OXOKOD_ax_lig_0-JOFVOS_eq_lig_2	2.365945
MOSXAV_ax_lig_1-NN3	2.36565
CN5-RASGAV_eq_lig_2	2.3654032
CN67-OVALOO_eq_lig_2	2.3652375
CN35-FEQSEB_eq_lig_2	2.365007
CN68-FEQSEB_eq_lig_2	2.3648672
CN44-RASGAV_eq_lig_2	2.3642895
CN66-FEQSEB_eq_lig_2	2.363876
CN104-YUWWOD_eq_lig_2	2.3634846
CN66-PEDFAI_eq_lig_2	2.3634279
CN4-RASGAV_eq_lig_2	2.3634107
CN102-YUZZOJ_eq_lig_0	2.3627234
CN67-UVUJOL_eq_lig_2	2.3626027
CN11-MUTMOF_eq_lig_2	2.3625855
CN106-YUZZOJ_eq_lig_0	2.3625073
CN13-YUZZOJ_eq_lig_0	2.3620965
YUGPUN_ax_lig_0-QOJZEX_eq_lig_2	2.361846
CN42-ACUROI_eq_lig_0	2.3618305
CN4-ACILAC_eq_lig_1	2.361452
OLOTOA_ax_lig_0-NN20	2.361427
CN42-COYMOT_eq_lig_2	2.361364
YUGQAU_ax_lig_0-QOJZEX_eq_lig_2	2.360821
OXOKOD_ax_lig_0-NN2	2.3607929
CN44-ACUROI_eq_lig_0	2.3607662
CN44-YUWWOD_eq_lig_2	2.360561
CN102-YUWWOD_eq_lig_2	2.3602922
CN76-QOJZEX_eq_lig_2	2.3602383
CN77-RASGAV_eq_lig_2	2.3602197
CN3-VEFPII_eq_lig_0	2.3600333
XETTIB_ax_lig_0-ZUNGOG_eq_lig_0	2.3600276
MOSXAV_ax_lig_1-NN8	2.359953
MOWMIX_ax_lig_0-NN20	2.3598535
CN80-ZUNGOG_eq_lig_0	2.3595376
CN78-ACUROI_eq_lig_0	2.3590517
ZOPRII_ax_lig_0-ACUROI_eq_lig_0	2.3588965
ZOPRII_ax_lig_0-NN20	2.3587093
OMOMAG_ax_lig_0-MIMYEO_eq_lig_0	2.35849
OLOTOA_ax_lig_0-ACUROI_eq_lig_0	2.3584468
CN78-YUWWOD_eq_lig_2	2.3583899
YIBGUM_ax_lig_1-NN40	2.3582792
XETTIB_ax_lig_0-NN47	2.3579738
CN103-QOJZEX_eq_lig_2	2.357942
CN49-VEFPII_eq_lig_0	2.3579366
CN78-ZUNGOG_eq_lig_0	2.3576882
CN48-RASGAV_eq_lig_2	2.357574
CN65-FEQSEB_eq_lig_2	2.3575635
CN49-QOJZEX_eq_lig_2	2.357473
CN35-MIMYEO_eq_lig_0	2.357205
QOMFOP_ax_lig_0-NN33	2.357193
CN76-COYMOT_eq_lig_2	2.357154
CN67-TUZHEE_eq_lig_2	2.3569133
CN103-RASGAV_eq_lig_2	2.356889
CN67-HAWCEQ_eq_lig_2	2.3568416
YUGPUN_ax_lig_0-ZUNGOG_eq_lig_0	2.3566957
HALLEO_ax_lig_0-MIMYEO_eq_lig_0	2.3566172
CN78-VEFPII_eq_lig_0	2.3565125
CN67-OVALEE_eq_lig_2	2.3564582
QOMFOP_ax_lig_0-NN3	2.3563933
MOWMIX_ax_lig_0-YUWWOD_eq_lig_2	2.355724
CN42-ZUNGOG_eq_lig_0	2.355589
XETTIB_ax_lig_0-NN33	2.355559
CN41-ACUROI_eq_lig_0	2.3554733
CN80-VEFPII_eq_lig_0	2.3553996
CN79-QOJZEX_eq_lig_2	2.355315
XETTIB_ax_lig_0-NN8	2.3551192
CN5-VEFPII_eq_lig_0	2.3550673
CN76-VEFPII_eq_lig_0	2.355059
CN104-PEDFEM_eq_lig_2	2.3547938
CN11-JOFVOS_eq_lig_2	2.3547084
OLOTOA_ax_lig_0-COYMOT_eq_lig_2	2.3545938
OXOKOD_ax_lig_0-GUVRAT_eq_lig_2	2.3545437
CN81-QOJZEX_eq_lig_2	2.354484
CN49-COYMOT_eq_lig_2	2.3544488
CN79-COYMOT_eq_lig_2	2.3539925
MAMXAC_ax_lig_0-NN3	2.3532732
CN105-GUVRAT_eq_lig_2	2.3531015
MAMXAC_ax_lig_0-NN20	2.3530602
XETTIB_ax_lig_0-NN34	2.3528516
ZOPRII_ax_lig_0-YUWWOD_eq_lig_2	2.352764
CN77-VEFPII_eq_lig_0	2.3524585
OLOTOA_ax_lig_0-QOJZEX_eq_lig_2	2.3520591
KASVEH_ax_lig_0-MIMYEO_eq_lig_0	2.3517964
CN33-FEQSEB_eq_lig_2	2.3516314
CIGKIP_ax_lig_1-NN47	2.351611
CN41-QOJZEX_eq_lig_2	2.3514829
ZOPRII_ax_lig_0-RASGAV_eq_lig_2	2.351449
CN48-YUWWOD_eq_lig_2	2.351315
CN79-VEFPII_eq_lig_0	2.3512285
CN67-KAFPEO_eq_lig_0	2.3509536
CN7-ACILAC_eq_lig_1	2.350811
OXOKOD_ax_lig_0-MOBBEL_eq_lig_0	2.3506742
QOMFOP_ax_lig_0-NN4	2.3505685
OLOTOA_ax_lig_0-ZUNGOG_eq_lig_0	2.3503478
CN75-MIMYEO_eq_lig_0	2.3501713
CN103-ACUROI_eq_lig_0	2.3499343
CN13-JOFVOS_eq_lig_2	2.3499055
CN42-VEFPII_eq_lig_0	2.3499036
YUGPUN_ax_lig_0-NN34	2.3497775
CN77-ZUNGOG_eq_lig_0	2.3496761
PUVZAI_ax_lig_0-NN40	2.3495624
CN81-COYMOT_eq_lig_2	2.3495243
CIGKIP_ax_lig_1-NN41	2.3494015
CIGKIP_ax_lig_1-JOFVOS_eq_lig_2	2.3491907
COWRIS_ax_lig_1-VEFPII_eq_lig_0	2.3491333
CN103-ZUNGOG_eq_lig_0	2.3489406
OXOKOD_ax_lig_0-NN6	2.3486705
CIGKIP_ax_lig_1-ZUNVIP_eq_lig_0	2.348603
OXOKOD_ax_lig_0-OVALOO_eq_lig_2	2.3483548
MOSXAV_ax_lig_1-NN2	2.3481035
CN31-FEQSEB_eq_lig_2	2.3480153
CN76-ACUROI_eq_lig_0	2.3478296
CN81-YUWWOD_eq_lig_2	2.3474362
CN5-ACILAC_eq_lig_1	2.347349
XETTIB_ax_lig_0-NN2	2.3470743
CN12-ZUNVIP_eq_lig_0	2.3470285
CN11-ZUNVIP_eq_lig_0	2.346963
CN76-YUWWOD_eq_lig_2	2.3469336
CN103-YUWWOD_eq_lig_2	2.3469107
MOSXAV_ax_lig_1-NN6	2.3465488
CN106-VEFPII_eq_lig_0	2.3465395
CN105-OVALOO_eq_lig_2	2.3464644
OMOMAG_ax_lig_0-ACILAC_eq_lig_1	2.3463957
CN81-VEFPII_eq_lig_0	2.3460877
CN4-COYMOT_eq_lig_2	2.346057
CN37-RASGAV_eq_lig_2	2.3460364
COWRIS_ax_lig_1-RASGAV_eq_lig_2	2.3458862
CN4-QOJZEX_eq_lig_2	2.3458495
SUHLOZ_ax_lig_0-ACUROI_eq_lig_0	2.345548
SUHLOZ_ax_lig_0-YUWWOD_eq_lig_2	2.3454752
CIGKIP_ax_lig_1-NN33	2.3454494
CN104-VEFPII_eq_lig_0	2.3446524
CN44-PEDFEM_eq_lig_2	2.344485
XETTIB_ax_lig_0-ZUNVIP_eq_lig_0	2.3444028
CN48-ACUROI_eq_lig_0	2.3441193
CIGKIP_ax_lig_1-VEFPII_eq_lig_0	2.3437657
CN79-ZUNGOG_eq_lig_0	2.3437254
CN79-YUWWOD_eq_lig_2	2.3434925
CN49-ZUNGOG_eq_lig_0	2.3434448
OLOTOA_ax_lig_0-YUWWOD_eq_lig_2	2.3431349
CN5-ENIDIR_eq_lig_0	2.3430567
MAMXAC_ax_lig_0-NN47	2.3429992
OXOKOD_ax_lig_0-NN43	2.3427627
CN79-ACUROI_eq_lig_0	2.3421865
YUGPUN_ax_lig_0-NN47	2.342137
CN37-YUWWOD_eq_lig_2	2.342039
CN71-FEQSEB_eq_lig_2	2.342006
CN76-ZUNGOG_eq_lig_0	2.3418167
CN66-MIMYEO_eq_lig_0	2.3417096
CN37-ACUROI_eq_lig_0	2.3414574
MAMXAC_ax_lig_0-NN33	2.3413835
OXOKOD_ax_lig_0-GEMXAZ_eq_lig_2	2.3413806
CN31-MIMYEO_eq_lig_0	2.341311
SUHLOZ_ax_lig_0-NN40	2.3412354
CN75-VEFPII_eq_lig_0	2.341228
YUGPUN_ax_lig_0-NN3	2.341104
CN105-MOBBEL_eq_lig_0	2.3409376
CN49-YUWWOD_eq_lig_2	2.3408556
CN72-RASGAV_eq_lig_2	2.3407776
CN81-ZUNGOG_eq_lig_0	2.340772
OXOKOD_ax_lig_0-NN4	2.3407655
CN3-ACILAC_eq_lig_1	2.3406713
CN33-MIMYEO_eq_lig_0	2.3406274
CN67-TOTPAW_eq_lig_0	2.3406057
CN106-JOFVOS_eq_lig_2	2.340502
CN106-ZUNVIP_eq_lig_0	2.3402808
OXOKOD_ax_lig_0-NN26	2.3401134
CIGKIP_ax_lig_1-NN3	2.339999
CN49-ACUROI_eq_lig_0	2.339977
CN80-ZUNVIP_eq_lig_0	2.3398895
XETTIB_ax_lig_0-NN6	2.3398046
CN5-QOJZEX_eq_lig_2	2.3397434
CN11-PEDFEM_eq_lig_2	2.3392913
CN77-YUZZOJ_eq_lig_0	2.3392606
CIGKIP_ax_lig_1-UVUJOL_eq_lig_2	2.3389313
CN14-MEWVUI_ax_lig_0	2.3388958
CN105-CIMSOJ_eq_lig_2	2.3387938
OXOKOD_ax_lig_0-REWDII_eq_lig_0	2.3383055
CN4-ACUROI_eq_lig_0	2.3380992
YUGPUN_ax_lig_0-NN33	2.3380551
CN74-FEQSEB_eq_lig_2	2.3379462
CN78-YUZZOJ_eq_lig_0	2.337809
COWRIS_ax_lig_1-NN20	2.3376877
CN42-YUZZOJ_eq_lig_0	2.3376596
CN12-PEDFEM_eq_lig_2	2.337553
XETTIB_ax_lig_0-MOBBEL_eq_lig_0	2.3375452
CN81-ACUROI_eq_lig_0	2.3375447
CN48-QOJZEX_eq_lig_2	2.3370411
XETTIB_ax_lig_0-NN43	2.3369348
CN73-PEDFAI_eq_lig_2	2.3369284
CN5-COYMOT_eq_lig_2	2.3368354
CIGKIP_ax_lig_1-GUVRAT_eq_lig_2	2.3362355
MAMXAC_ax_lig_0-NN34	2.33616
MOWMIX_ax_lig_0-NN47	2.3360283
CN78-ZUNVIP_eq_lig_0	2.335794
CN11-UVUJOL_eq_lig_2	2.3357937
CN49-YUZZOJ_eq_lig_0	2.3356583
OLOTOA_ax_lig_0-NN34	2.3356428
CN12-UVUJOL_eq_lig_2	2.3356118
CN105-GEMXAZ_eq_lig_2	2.3352993
CN104-JOFVOS_eq_lig_2	2.3352814
CN78-UVUJOL_eq_lig_2	2.3352702
OLOTOA_ax_lig_0-MUTMOF_eq_lig_2	2.3351347
CN66-JAWRAD_eq_lig_0	2.3351126
XETTIB_ax_lig_0-OVALOO_eq_lig_2	2.3351068
CN106-UVUJOL_eq_lig_2	2.3350792
CN5-YUWWOD_eq_lig_2	2.3349524
CN4-YUWWOD_eq_lig_2	2.334924
CN3-COYMOT_eq_lig_2	2.3348916
CN3-RASGAV_eq_lig_2	2.3348444
CN3-QOJZEX_eq_lig_2	2.334675
DONYEN_ax_lig_0-FEQSEB_eq_lig_2	2.3342583
COWROY_ax_lig_0-FEQSEB_eq_lig_2	2.3339295
XETTIB_ax_lig_0-GUVRAT_eq_lig_2	2.3338609
KASVEH_ax_lig_0-ACILAC_eq_lig_1	2.333842
CN65-MIMYEO_eq_lig_0	2.3338027
CN12-GUVRAT_eq_lig_2	2.3337088
CN42-ZUNVIP_eq_lig_0	2.333429
CN11-GUVRAT_eq_lig_2	2.3331969
CN77-ZUNVIP_eq_lig_0	2.3331583
CN80-YUZZOJ_eq_lig_0	2.333134
CN107-QOJZEX_eq_lig_2	2.332994
YUGPUN_ax_lig_0-ZUNVIP_eq_lig_0	2.3329642
CN42-PEDFEM_eq_lig_2	2.332955
MOWMIX_ax_lig_0-NN34	2.332905
MAMXAC_ax_lig_0-ZUNVIP_eq_lig_0	2.3326297
OMOMAG_ax_lig_0-NN41	2.3326232
MOWMIX_ax_lig_0-NN3	2.3325064
OLOTOA_ax_lig_0-YUZZOJ_eq_lig_0	2.332332
CN68-JAWRAD_eq_lig_0	2.3323166
YUGQAU_ax_lig_0-ZUNGOG_eq_lig_0	2.3323097
MOSXAV_ax_lig_1-NN26	2.3321667
CN104-ZUNVIP_eq_lig_0	2.3317437
CN105-REWDII_eq_lig_0	2.331688
CN4-ZUNGOG_eq_lig_0	2.3315613
CN3-ACUROI_eq_lig_0	2.3312762
OXOKOD_ax_lig_0-NN16	2.3311684
MOWMIX_ax_lig_0-NN33	2.3309784
QOMFOP_ax_lig_0-NN43	2.3309174
CN76-YUZZOJ_eq_lig_0	2.330834
OXOKOD_ax_lig_0-HAWCEQ_eq_lig_2	2.3304782
XETTIB_ax_lig_0-JOFVOS_eq_lig_2	2.3304193
QOMFOP_ax_lig_0-NN8	2.3303678
CN5-ACUROI_eq_lig_0	2.330315
CN107-COYMOT_eq_lig_2	2.3302557
CN41-ZUNVIP_eq_lig_0	2.3301868
CN104-KAFPEO_eq_lig_0	2.329822
CN106-GUVRAT_eq_lig_2	2.3295722
CN13-ZUNVIP_eq_lig_0	2.3295193
CN102-ZUNVIP_eq_lig_0	2.3294375
CN44-JOFVOS_eq_lig_2	2.3292542
SUHLOZ_ax_lig_0-NN20	2.3291528
CN68-MIMYEO_eq_lig_0	2.329082
CIKXOM_ax_lig_0-ZUNGOG_eq_lig_0	2.3290672
CN5-ZUNGOG_eq_lig_0	2.3289444
YUGQAU_ax_lig_0-NN20	2.328796
MOSXAV_ax_lig_1-REWDII_eq_lig_0	2.3287156
CN41-ZUNGOG_eq_lig_0	2.3286557
CN77-PEDFEM_eq_lig_2	2.328642
CIKXOM_ax_lig_0-RASGAV_eq_lig_2	2.3286135
CN80-UVUJOL_eq_lig_2	2.3286123
CN13-UVUJOL_eq_lig_2	2.3283193
CIKXOM_ax_lig_0-ACUROI_eq_lig_0	2.3282034
CN72-ACUROI_eq_lig_0	2.3281214
CN78-PEDFEM_eq_lig_2	2.3280442
YUGPUN_ax_lig_0-UVUJOL_eq_lig_2	2.3279653
ZOPRII_ax_lig_0-NN34	2.3279219
CN35-RASGAV_eq_lig_2	2.3269618
SUHLOZ_ax_lig_0-NN41	2.3269198
SUHLOZ_ax_lig_0-NN3	2.326797
DONYEN_ax_lig_0-MIMYEO_eq_lig_0	2.3265867
CN48-ZUNGOG_eq_lig_0	2.3262923
CN42-JOFVOS_eq_lig_2	2.3262653
COWRIS_ax_lig_1-ACUROI_eq_lig_0	2.3262386
YUGQAU_ax_lig_0-NN34	2.3259468
CN77-UVUJOL_eq_lig_2	2.3258784
CN72-COYMOT_eq_lig_2	2.3258479
YUGPUN_ax_lig_0-JOFVOS_eq_lig_2	2.3254647
CN11-TITBIK_ax_lig_0	2.3254585
CN72-QOJZEX_eq_lig_2	2.3253691
CN80-GUVRAT_eq_lig_2	2.3248014
CIKXOM_ax_lig_0-NN20	2.3247654
CIGKIP_ax_lig_1-OVALOO_eq_lig_2	2.3247108
CN7-VEFPII_eq_lig_0	2.3245757
CN104-UVUJOL_eq_lig_2	2.3244238
CIKXOM_ax_lig_0-QOJZEX_eq_lig_2	2.324152
MEDHUB_ax_lig_0-QOJZEX_eq_lig_2	2.3240473
CN44-ZUNVIP_eq_lig_0	2.3238652
XETTIB_ax_lig_0-REWDII_eq_lig_0	2.3236341
YUGPUN_ax_lig_0-NN8	2.3235579
XETTIB_ax_lig_0-NN4	2.3235457
OMOMAG_ax_lig_0-VEFPII_eq_lig_0	2.3233032
MAMXAC_ax_lig_0-GUVRAT_eq_lig_2	2.3229697
YUGQAU_ax_lig_0-YUWWOD_eq_lig_2	2.3229427
CN78-GUVRAT_eq_lig_2	2.3227625
CN48-KAFPEO_eq_lig_0	2.3225384
COWRIS_ax_lig_1-YUWWOD_eq_lig_2	2.3223948
MOSXAV_ax_lig_1-NN16	2.3223703
XETTIB_ax_lig_0-NN26	2.3223023
YUGPUN_ax_lig_0-GUVRAT_eq_lig_2	2.321647
MOWMIX_ax_lig_0-NN8	2.3215744
CN7-QOJZEX_eq_lig_2	2.321442
COWRIS_ax_lig_1-COYMOT_eq_lig_2	2.3211172
CN42-UVUJOL_eq_lig_2	2.3209908
CN12-OVALOO_eq_lig_2	2.3209403
CN80-PEDFEM_eq_lig_2	2.3208961
CN79-YUZZOJ_eq_lig_0	2.3208811
CN13-GUVRAT_eq_lig_2	2.3205914
CN48-PEDFEM_eq_lig_2	2.3204854
COWRIS_ax_lig_1-QOJZEX_eq_lig_2	2.3201122
MAMXAC_ax_lig_0-REWDII_eq_lig_0	2.3199873
COWRIS_ax_lig_1-ZUNGOG_eq_lig_0	2.3199446
CN102-GUVRAT_eq_lig_2	2.3199227
CN105-HAWCEQ_eq_lig_2	2.319598
CN65-VEFPII_eq_lig_0	2.3193188
CIGKIP_ax_lig_1-NN4	2.3191462
SUHLOZ_ax_lig_0-NN33	2.3189857
CN73-FEQSEB_eq_lig_2	2.3189342
CN104-GUVRAT_eq_lig_2	2.318839
CN42-GUVRAT_eq_lig_2	2.3188043
CN11-KAFPEO_eq_lig_0	2.3187613
CN106-PEDFEM_eq_lig_2	2.3187554
MAMXAC_ax_lig_0-NN26	2.3187413
SUHLOZ_ax_lig_0-NN34	2.3187342
QOMFOP_ax_lig_0-NN2	2.3185093
ZOPRII_ax_lig_0-NN47	2.318354
CN11-OVALOO_eq_lig_2	2.318349
CN3-ZUNGOG_eq_lig_0	2.3182845
CN35-YUWWOD_eq_lig_2	2.3182182
MAMXAC_ax_lig_0-NN16	2.318141
CN41-UVUJOL_eq_lig_2	2.3178318
CN7-RASGAV_eq_lig_2	2.3176877
OXOKOD_ax_lig_0-CIDDAX_eq_lig_0	2.3175063
CN77-GUVRAT_eq_lig_2	2.3174388
CN49-JOFVOS_eq_lig_2	2.3173974
CIKXOM_ax_lig_0-YUWWOD_eq_lig_2	2.3170867
CN12-CIMSOJ_eq_lig_2	2.3169541
MAMXAC_ax_lig_0-NN4	2.316763
HALLEO_ax_lig_0-NN41	2.3166652
CIGKIP_ax_lig_1-MOBBEL_eq_lig_0	2.3165402
QAYFEE_ax_lig_0-NN20	2.316442
CN7-COYMOT_eq_lig_2	2.3162537
SUHLOZ_ax_lig_0-NN8	2.316251
CN81-ZUNVIP_eq_lig_0	2.3159025
XETTIB_ax_lig_0-GEMXAZ_eq_lig_2	2.3158946
SUHLOZ_ax_lig_0-NN6	2.3158398
CN48-ZUNVIP_eq_lig_0	2.3157701
CN31-YUWWOD_eq_lig_2	2.3157082
QAYFEE_ax_lig_0-YUWWOD_eq_lig_2	2.3156984
OXOKOD_ax_lig_0-LISMIK_eq_lig_2	2.3156924
CN102-PEDFEM_eq_lig_2	2.3155456
CN46-MIMYEO_eq_lig_0	2.3155346
SESKAF_ax_lig_0-RASGAV_eq_lig_2	2.3154566
CN72-YUWWOD_eq_lig_2	2.3152807
QOMFOP_ax_lig_0-NN6	2.315279
CN41-GUVRAT_eq_lig_2	2.3151803
YUGPUN_ax_lig_0-OVALOO_eq_lig_2	2.3150399
XETTIB_ax_lig_0-NN16	2.3150105
CN3-YUWWOD_eq_lig_2	2.3148496
OLOTOA_ax_lig_0-JOFVOS_eq_lig_2	2.31481
CN12-GEMXAZ_eq_lig_2	2.3148081
SUHLOZ_ax_lig_0-NN47	2.3146393
CN12-KAFPEO_eq_lig_0	2.3146331
CN106-KAFPEO_eq_lig_0	2.314462
CN12-MOBBEL_eq_lig_0	2.314439
CN48-JOFVOS_eq_lig_2	2.3142576
CN80-JOFVOS_eq_lig_2	2.314178
CIGKIP_ax_lig_1-NN8	2.314096
CN33-YUWWOD_eq_lig_2	2.313972
CN72-ZUNGOG_eq_lig_0	2.3139172
CN21-MIMYEO_eq_lig_0	2.313708
RASBOF_ax_lig_1-FEQSEB_eq_lig_2	2.3137069
CN103-ZUNVIP_eq_lig_0	2.3135967
ZOPRII_ax_lig_0-NN3	2.313559
CN12-REWDII_eq_lig_0	2.31354
CN42-KAFPEO_eq_lig_0	2.3132808
CN76-PEDFEM_eq_lig_2	2.3132346
CN31-ACUROI_eq_lig_0	2.3131819
ROMHIN_ax_lig_0-MIMYEO_eq_lig_0	2.3131752
YUGPUN_ax_lig_0-MOBBEL_eq_lig_0	2.3131335
CN33-RASGAV_eq_lig_2	2.312707
CN106-OVALOO_eq_lig_2	2.3126678
KASVEH_ax_lig_0-NN20	2.312627
CN103-UVUJOL_eq_lig_2	2.3125238
CN79-MUTMOF_eq_lig_2	2.3124359
QOMFOP_ax_lig_0-REWDII_eq_lig_0	2.3121276
YUGPUN_ax_lig_0-NN2	2.312121
OMOMAG_ax_lig_0-RASGAV_eq_lig_2	2.3118887
CN11-MOBBEL_eq_lig_0	2.3118682
CN21-ACILAC_eq_lig_1	2.3118656
CN78-OVALOO_eq_lig_2	2.3118544
CN71-VEFPII_eq_lig_0	2.3115869
CN29-FEQSEB_eq_lig_2	2.3114803
CN68-VEFPII_eq_lig_0	2.3112185
CN105-LISMIK_eq_lig_2	2.3111503
OXOKOD_ax_lig_0-OVALEE_eq_lig_2	2.311078
OMOMAG_ax_lig_0-QOJZEX_eq_lig_2	2.3109796
CN37-OVALEE_eq_lig_2	2.3109732
CN81-UVUJOL_eq_lig_2	2.3107557
CN44-GUVRAT_eq_lig_2	2.3107538
XETTIB_ax_lig_0-HAWCEQ_eq_lig_2	2.310518
SUHLOZ_ax_lig_0-ZUNVIP_eq_lig_0	2.3104508
MAMXAC_ax_lig_0-HAWCEQ_eq_lig_2	2.3104076
CN41-JOFVOS_eq_lig_2	2.3102002
CN4-YUZZOJ_eq_lig_0	2.3100834
CN2-PEDFAI_eq_lig_2	2.3100395
CN80-OVALOO_eq_lig_2	2.3100085
CN31-RASGAV_eq_lig_2	2.3099535
CN81-YUZZOJ_eq_lig_0	2.309898
CN41-MOBBEL_eq_lig_0	2.3097079
SUHLOZ_ax_lig_0-NN2	2.309681
CN48-VEFPII_eq_lig_0	2.3095613
CN21-COYMOT_eq_lig_2	2.309314
KASVEH_ax_lig_0-ACUROI_eq_lig_0	2.3091679
CN35-ACUROI_eq_lig_0	2.3090253
CN4-MUTMOF_eq_lig_2	2.3088958
CN66-VEFPII_eq_lig_0	2.3084257
CN64-JAWRAD_eq_lig_0	2.3084128
CN104-OVALOO_eq_lig_2	2.3083878
CN78-KAFPEO_eq_lig_0	2.3082888
QAYFEE_ax_lig_0-ZUNGOG_eq_lig_0	2.3082633
CN37-CIDDAX_eq_lig_0	2.3081365
CN42-OVALOO_eq_lig_2	2.3079972
CN76-UVUJOL_eq_lig_2	2.3079188
CN3-YUZZOJ_eq_lig_0	2.3072171
KASVEH_ax_lig_0-ZUNGOG_eq_lig_0	2.3069935
CN103-JOFVOS_eq_lig_2	2.3067899
MOWMIX_ax_lig_0-NN2	2.306623
CN70-PEDFAI_eq_lig_2	2.3063874
YUGPUN_ax_lig_0-NN4	2.3062341
HALLEO_ax_lig_0-RASGAV_eq_lig_2	2.3062272
KASVEH_ax_lig_0-YUWWOD_eq_lig_2	2.306089
KASVEH_ax_lig_0-RASGAV_eq_lig_2	2.3060555
CN37-VEFPII_eq_lig_0	2.3060286
CN21-QOJZEX_eq_lig_2	2.3059335
CN81-PEDFEM_eq_lig_2	2.30574
CN33-ACUROI_eq_lig_0	2.3057256
XETTIB_ax_lig_0-CIDDAX_eq_lig_0	2.3057203
ZOPRII_ax_lig_0-NN33	2.3056617
CN48-GUVRAT_eq_lig_2	2.30561
CN13-OVALOO_eq_lig_2	2.3052938
COWRIS_ax_lig_1-NN34	2.3052797
CN77-OVALOO_eq_lig_2	2.3049412
CN42-MOBBEL_eq_lig_0	2.3047903
SESKAF_ax_lig_0-NN20	2.3045783
CN41-OVALOO_eq_lig_2	2.3044462
CN76-JOFVOS_eq_lig_2	2.3044345
OXOKOD_ax_lig_0-NN27	2.3043914
CN37-QOJZEX_eq_lig_2	2.3043802
CN37-PEDFEM_eq_lig_2	2.304343
CIGKIP_ax_lig_1-NN2	2.3042746
CN81-GUVRAT_eq_lig_2	2.304144
OMOMAG_ax_lig_0-ACUROI_eq_lig_0	2.3040125
CN70-FEQSEB_eq_lig_2	2.3039758
CN105-CIDDAX_eq_lig_0	2.3036757
CN76-ZUNVIP_eq_lig_0	2.3032944
CN44-MOBBEL_eq_lig_0	2.3032608
CN105-OVALEE_eq_lig_2	2.3029346
KASVEH_ax_lig_0-COYMOT_eq_lig_2	2.3029118
CN79-JOFVOS_eq_lig_2	2.3028405
CN71-MIMYEO_eq_lig_0	2.3027933
CN79-ZUNVIP_eq_lig_0	2.3027844
CN35-QOJZEX_eq_lig_2	2.302732
CN48-MOBBEL_eq_lig_0	2.3026834
CN37-TOTPAW_eq_lig_0	2.3025873
CN102-OVALOO_eq_lig_2	2.3025372
HALLEO_ax_lig_0-YUZZOJ_eq_lig_0	2.3025098
CN7-YUZZOJ_eq_lig_0	2.3022668
CN39-FEQSEB_eq_lig_2	2.302174
SESKAF_ax_lig_0-YUWWOD_eq_lig_2	2.3021412
HALLEO_ax_lig_0-VEFPII_eq_lig_0	2.302104
CN3-MUTMOF_eq_lig_2	2.3019612
OXOKOD_ax_lig_0-TUZHEE_eq_lig_2	2.301741
CN48-UVUJOL_eq_lig_2	2.3016536
HALLEO_ax_lig_0-QOJZEX_eq_lig_2	2.3016403
CN66-ACILAC_eq_lig_1	2.301587
CN78-JOFVOS_eq_lig_2	2.301583
YUGPUN_ax_lig_0-NN6	2.3015504
CN79-UVUJOL_eq_lig_2	2.3014545
XETTIB_ax_lig_0-OVALEE_eq_lig_2	2.301415
MOWMIX_ax_lig_0-NN6	2.3013742
CIKXOM_ax_lig_0-NN34	2.3011603
CN48-CIMSOJ_eq_lig_2	2.3011093
CN5-YUZZOJ_eq_lig_0	2.3007228
YUGPUN_ax_lig_0-GEMXAZ_eq_lig_2	2.3006215
CN7-ZUNGOG_eq_lig_0	2.3003736
CN80-MOBBEL_eq_lig_0	2.3000386
BOYPAI_ax_lig_1-MIMYEO_eq_lig_0	2.2995956
KASVEH_ax_lig_0-QOJZEX_eq_lig_2	2.2993588
OMOMAG_ax_lig_0-ZUNGOG_eq_lig_0	2.2991326
CN77-JOFVOS_eq_lig_2	2.2990124
CN103-GUVRAT_eq_lig_2	2.2989738
CN48-TOTPAW_eq_lig_0	2.298724
CN74-MIMYEO_eq_lig_0	2.298683
CN77-KAFPEO_eq_lig_0	2.2985885
CN13-PEDFEM_eq_lig_2	2.298433
CN49-ZUNVIP_eq_lig_0	2.2984207
CN79-PEDFEM_eq_lig_2	2.2983873
CN76-KAFPEO_eq_lig_0	2.2983649
TESKUA_ax_lig_1-YUWWOD_eq_lig_2	2.2983582
QAYFEE_ax_lig_0-NN34	2.2983444
CN11-REWDII_eq_lig_0	2.2983203
CN2-FEQSEB_eq_lig_2	2.2981064
CIGKIP_ax_lig_1-NN43	2.2981021
HALLEO_ax_lig_0-ACUROI_eq_lig_0	2.298091
CN42-CIMSOJ_eq_lig_2	2.2980256
CN67-MEWVUI_ax_lig_0	2.2979517
CN7-ACUROI_eq_lig_0	2.2979403
CN37-ZUNGOG_eq_lig_0	2.2977104
CN13-KAFPEO_eq_lig_0	2.2976892
JUPWIC_ax_lig_0-ACUROI_eq_lig_0	2.2976873
ZOPRII_ax_lig_0-NN8	2.2976658
SUHLOZ_ax_lig_0-GUVRAT_eq_lig_2	2.2976623
CN12-LISMIK_eq_lig_2	2.2975917
CN105-TOTPAW_eq_lig_0	2.2975662
DONYEN_ax_lig_0-RASGAV_eq_lig_2	2.2975457
CN80-KAFPEO_eq_lig_0	2.297532
CN48-TITBIK_ax_lig_0	2.297446
CN105-TUZHEE_eq_lig_2	2.2973373
XETTIB_ax_lig_0-LISMIK_eq_lig_2	2.2972903
QOMFOP_ax_lig_0-LISMIK_eq_lig_2	2.2972686
CN39-MIMYEO_eq_lig_0	2.2971606
MOSXAV_ax_lig_1-TUZHEE_eq_lig_2	2.2971046
CN33-QOJZEX_eq_lig_2	2.2970707
CIKXOM_ax_lig_0-JOFVOS_eq_lig_2	2.2970245
CN68-ACILAC_eq_lig_1	2.2969007
MAMXAC_ax_lig_0-LISMIK_eq_lig_2	2.2968805
GILWIK_ax_lig_0-YUWWOD_eq_lig_2	2.296454
SUHLOZ_ax_lig_0-MOBBEL_eq_lig_0	2.2961884
CN65-ACILAC_eq_lig_1	2.2961795
CN44-CIMSOJ_eq_lig_2	2.2961445
FIGPOC_ax_lig_0-QOJZEX_eq_lig_2	2.2961092
CN48-OVALOO_eq_lig_2	2.2959225
CN11-CIDDAX_eq_lig_0	2.29584
CN66-COYMOT_eq_lig_2	2.2956884
CN66-RASGAV_eq_lig_2	2.2955284
CN48-REWDII_eq_lig_0	2.295394
CN75-COYMOT_eq_lig_2	2.295332
SUHLOZ_ax_lig_0-NN43	2.2952921
CN13-TITBIK_ax_lig_0	2.2952125
YUGPUN_ax_lig_0-NN43	2.2951212
CN11-GEMXAZ_eq_lig_2	2.2950168
CN37-ZUNVIP_eq_lig_0	2.2948682
CN9-FEQSEB_eq_lig_2	2.2947817
CN11-CIMSOJ_eq_lig_2	2.2946095
QOMFOP_ax_lig_0-NN26	2.2945774
OMOMAG_ax_lig_0-NN20	2.294527
CN4-JOFVOS_eq_lig_2	2.2944818
CN78-MOBBEL_eq_lig_0	2.2944748
CIGKIP_ax_lig_1-CIMSOJ_eq_lig_2	2.2941864
CN81-OVALOO_eq_lig_2	2.2939384
CN77-MOBBEL_eq_lig_0	2.293929
MAMXAC_ax_lig_0-NN27	2.2938292
CN72-YUZZOJ_eq_lig_0	2.293754
QOMFOP_ax_lig_0-HAWCEQ_eq_lig_2	2.2936723
GUXZIL_ax_lig_0-MIMYEO_eq_lig_0	2.293556
CN37-KAFPEO_eq_lig_0	2.2935085
CN75-QOJZEX_eq_lig_2	2.2934787
CN5-MUTMOF_eq_lig_2	2.2933946
CN5-JOFVOS_eq_lig_2	2.2932265
CN75-RASGAV_eq_lig_2	2.293021
CN109-QOJZEX_eq_lig_2	2.2928793
CN31-VEFPII_eq_lig_0	2.2928433
MEDHUB_ax_lig_0-RASGAV_eq_lig_2	2.2927551
CN49-UVUJOL_eq_lig_2	2.2927494
MOSXAV_ax_lig_1-CIDDAX_eq_lig_0	2.2926147
CN1-FEQSEB_eq_lig_2	2.2923992
CN104-MOBBEL_eq_lig_0	2.2918696
OLOTOA_ax_lig_0-UVUJOL_eq_lig_2	2.2917647
CN4-PEDFEM_eq_lig_2	2.2915308
CN48-OVALEE_eq_lig_2	2.291474
OLOTOA_ax_lig_0-ZUNVIP_eq_lig_0	2.2913585
CN104-TITBIK_ax_lig_0	2.2912672
CN106-TITBIK_ax_lig_0	2.2912264
CN7-YUWWOD_eq_lig_2	2.2911465
CN54-PEDFAI_eq_lig_2	2.2910109
YUGPUN_ax_lig_0-REWDII_eq_lig_0	2.2909534
CN66-QOJZEX_eq_lig_2	2.2908707
CN73-MIMYEO_eq_lig_0	2.2908642
YUGPUN_ax_lig_0-NN26	2.2907836
CN49-PEDFEM_eq_lig_2	2.290726
CIGKIP_ax_lig_1-NN6	2.2905977
CIKXOM_ax_lig_0-UVUJOL_eq_lig_2	2.2905562
CN13-MOBBEL_eq_lig_0	2.290342
COWRIS_ax_lig_1-YUZZOJ_eq_lig_0	2.290144
YUGQAU_ax_lig_0-ZUNVIP_eq_lig_0	2.289944
CN107-ZUNGOG_eq_lig_0	2.2897313
CN12-CIDDAX_eq_lig_0	2.2897205
CIGKIP_ax_lig_1-GEMXAZ_eq_lig_2	2.2894752
CN37-CIMSOJ_eq_lig_2	2.2892754
CN33-PEDFEM_eq_lig_2	2.2892652
CN37-MOBBEL_eq_lig_0	2.289257
CN11-LISMIK_eq_lig_2	2.2891915
CN4-UVUJOL_eq_lig_2	2.288918
CN5-ZUNVIP_eq_lig_0	2.2888005
CIGKIP_ax_lig_1-NN26	2.2887137
CN79-KAFPEO_eq_lig_0	2.2886744
XETTIB_ax_lig_0-NN27	2.2884974
CN12-HAWCEQ_eq_lig_2	2.2882566
CN81-JOFVOS_eq_lig_2	2.2881985
QOMFOP_ax_lig_0-NN16	2.288197
CN4-ZUNVIP_eq_lig_0	2.2881384
CN35-VEFPII_eq_lig_0	2.2880547
OLOTOA_ax_lig_0-NN33	2.2877784
CN33-COYMOT_eq_lig_2	2.287776
YUGPUN_ax_lig_0-HAWCEQ_eq_lig_2	2.287751
CN80-CIMSOJ_eq_lig_2	2.2877235
CIKXOM_ax_lig_0-ZUNVIP_eq_lig_0	2.2875853
OXOKOD_ax_lig_0-NN1	2.287488
CN107-RASGAV_eq_lig_2	2.2874064
KASVEH_ax_lig_0-NN34	2.2874007
CN72-UVUJOL_eq_lig_2	2.2873957
CN31-QOJZEX_eq_lig_2	2.2873917
RANGOE_ax_lig_0-ZUNGOG_eq_lig_0	2.28736
XETTIB_ax_lig_0-TUZHEE_eq_lig_2	2.2873168
CN74-VEFPII_eq_lig_0	2.287275
JUPWIC_ax_lig_0-NN34	2.2872365
CN48-GEMXAZ_eq_lig_2	2.2872355
ZOPRII_ax_lig_0-CIMSOJ_eq_lig_2	2.2872248
CN68-COYMOT_eq_lig_2	2.287144
OLOTOA_ax_lig_0-NN47	2.2871153
CN54-FEQSEB_eq_lig_2	2.2870972
CN106-MOBBEL_eq_lig_0	2.2870944
FIGPOC_ax_lig_0-YUWWOD_eq_lig_2	2.2869244
CIKXOM_ax_lig_0-KAFPEO_eq_lig_0	2.2868865
OXOKOD_ax_lig_0-NN37	2.2868435
OXOKOD_ax_lig_0-TOTPAW_eq_lig_0	2.2867794
KASVEH_ax_lig_0-NN47	2.2867265
JUPWIC_ax_lig_0-NN20	2.2867084
CN41-OVALEE_eq_lig_2	2.2867079
OMOMAG_ax_lig_0-YUWWOD_eq_lig_2	2.2866287
FIGPOC_ax_lig_0-RASGAV_eq_lig_2	2.2865565
CN81-KAFPEO_eq_lig_0	2.286438
CN107-ACUROI_eq_lig_0	2.286427
CN79-GUVRAT_eq_lig_2	2.2864091
CN109-COYMOT_eq_lig_2	2.2863967
CN13-CIMSOJ_eq_lig_2	2.2862198
MOWMIX_ax_lig_0-REWDII_eq_lig_0	2.2861598
HALLEO_ax_lig_0-NN20	2.2860687
MEDHUB_ax_lig_0-NN34	2.2859685
OXOKOD_ax_lig_0-NN5	2.2859282
CN35-PEDFEM_eq_lig_2	2.2857566
XETTIB_ax_lig_0-NN5	2.2857404
CN65-RASGAV_eq_lig_2	2.2857375
CN3-AJIMOX_eq_lig_0	2.2855885
CN68-QOJZEX_eq_lig_2	2.2855194
CN41-REWDII_eq_lig_0	2.2855139
CN35-ZUNVIP_eq_lig_0	2.2852547
CN76-GUVRAT_eq_lig_2	2.2850895
CN37-GUVRAT_eq_lig_2	2.2850325
CN13-GEMXAZ_eq_lig_2	2.2849364
DONYEN_ax_lig_0-NN41	2.284868
OLOTOA_ax_lig_0-TITBIK_ax_lig_0	2.284756
CN31-PEDFEM_eq_lig_2	2.2847395
RANGOE_ax_lig_0-YUZZOJ_eq_lig_0	2.2846727
FIGPOC_ax_lig_0-NN20	2.284628
CN49-GUVRAT_eq_lig_2	2.284491
TESKUA_ax_lig_1-NN20	2.2844794
CN5-UVUJOL_eq_lig_2	2.28439
CN107-UVUJOL_eq_lig_2	2.284388
SESKAF_ax_lig_0-NN34	2.2843864
CN34-MIMYEO_eq_lig_0	2.2843764
CN37-UVUJOL_eq_lig_2	2.284182
MEDHUB_ax_lig_0-ZUNGOG_eq_lig_0	2.2839792
OLOTOA_ax_lig_0-NN3	2.2838829
CN41-CIDDAX_eq_lig_0	2.2838826
CN3-UVUJOL_eq_lig_2	2.2838266
QAYFEE_ax_lig_0-ZUNVIP_eq_lig_0	2.2837555
BEYLIC_ax_lig_0-NN41	2.2837265
SUHLOZ_ax_lig_0-NN4	2.2836647
QAYFEE_ax_lig_0-NN47	2.2835457
CN107-MUTMOF_eq_lig_2	2.2834845
MOWMIX_ax_lig_0-NN26	2.2834482
CN48-HAWCEQ_eq_lig_2	2.2830904
CN65-COYMOT_eq_lig_2	2.2826338
DONYEN_ax_lig_0-YUWWOD_eq_lig_2	2.2826283
CN37-REWDII_eq_lig_0	2.2825894
ZOPRII_ax_lig_0-NN2	2.282521
CN39-RASGAV_eq_lig_2	2.2823253
HALLEO_ax_lig_0-ZUNGOG_eq_lig_0	2.282161
YUGPUN_ax_lig_0-NN16	2.2821214
CN29-MIMYEO_eq_lig_0	2.2820234
CN13-REWDII_eq_lig_0	2.282003
CN102-MOBBEL_eq_lig_0	2.2819092
KASVEH_ax_lig_0-JOFVOS_eq_lig_2	2.2819035
COWRIS_ax_lig_1-NN47	2.2818942
CIKXOM_ax_lig_0-NN47	2.2818673
CN11-HAWCEQ_eq_lig_2	2.2818198
RANGOE_ax_lig_0-NN20	2.2817245
OLOTOA_ax_lig_0-GUVRAT_eq_lig_2	2.2816885
CN11-OVALEE_eq_lig_2	2.2814667
CN35-UVUJOL_eq_lig_2	2.2814555
DONYEN_ax_lig_0-NN40	2.2814124
CN64-MIMYEO_eq_lig_0	2.2813597
COWRIS_ax_lig_1-JOFVOS_eq_lig_2	2.2812762
CN66-ACUROI_eq_lig_0	2.2811606
KUWYIN_ax_lig_0-NN34	2.2811346
CN21-ZUNGOG_eq_lig_0	2.2809987
CN103-OVALOO_eq_lig_2	2.280862
CIGKIP_ax_lig_1-NN16	2.2808442
CN66-ZUNGOG_eq_lig_0	2.2807815
CIGKIP_ax_lig_1-HAWCEQ_eq_lig_2	2.280383
CN21-MUTMOF_eq_lig_2	2.2803595
MAMXAC_ax_lig_0-NN37	2.2802057
COWRIS_ax_lig_1-UVUJOL_eq_lig_2	2.2802045
COWRIS_ax_lig_1-ZUNVIP_eq_lig_0	2.280196
CN68-RASGAV_eq_lig_2	2.280108
CN74-QOJZEX_eq_lig_2	2.2801077
CN37-HAWCEQ_eq_lig_2	2.2800596
CN2-JAWRAD_eq_lig_0	2.2798934
DONYEN_ax_lig_0-NN20	2.2798223
QAYFEE_ax_lig_0-NN3	2.2798095
OLOTOA_ax_lig_0-PEDFEM_eq_lig_2	2.2797883
CN3-ZUNVIP_eq_lig_0	2.2795706
OMOMAG_ax_lig_0-NN34	2.2792802
HALLEO_ax_lig_0-YUWWOD_eq_lig_2	2.2791634
MAMXAC_ax_lig_0-NN1	2.2788992
KASVEH_ax_lig_0-NN3	2.27888
XETTIB_ax_lig_0-NN1	2.2788253
MEDHUB_ax_lig_0-NN20	2.278806
QAYFEE_ax_lig_0-JOFVOS_eq_lig_2	2.2787879
CN12-OVALEE_eq_lig_2	2.2787359
JUPWIC_ax_lig_0-YUWWOD_eq_lig_2	2.2786975
CN65-QOJZEX_eq_lig_2	2.2785819
CN41-GEMXAZ_eq_lig_2	2.278575
SUHLOZ_ax_lig_0-NN26	2.2784994
RANFUJ_ax_lig_0-ZUNGOG_eq_lig_0	2.2783966
CN5-PEDFEM_eq_lig_2	2.2782793
CN31-COYMOT_eq_lig_2	2.2781012
CN81-MOBBEL_eq_lig_0	2.2780502
CN46-QOJZEX_eq_lig_2	2.277954
MAXWIS_ax_lig_0-QOJZEX_eq_lig_2	2.2778797
CN33-ZUNVIP_eq_lig_0	2.277561
QAYFEE_ax_lig_0-NN33	2.2774227
CN31-ZUNVIP_eq_lig_0	2.2773376
YUGQAU_ax_lig_0-GUVRAT_eq_lig_2	2.277303
FIGPOC_ax_lig_0-ZUNGOG_eq_lig_0	2.2771027
CN63-QOJZEX_eq_lig_2	2.2768757
CN39-CIDDAX_eq_lig_0	2.2766461
CN78-CIMSOJ_eq_lig_2	2.2765539
XETTIB_ax_lig_0-TOTPAW_eq_lig_0	2.2765307
CN35-ZUNGOG_eq_lig_0	2.276432
CN67-MINVEM_eq_lig_2	2.2764003
RANFUJ_ax_lig_0-ACUROI_eq_lig_0	2.2763605
CN44-REWDII_eq_lig_0	2.2763603
ILIHOD_ax_lig_0-NN3	2.2761397
CN37-LISMIK_eq_lig_2	2.2760904
CN7-JOFVOS_eq_lig_2	2.2760487
RASBOF_ax_lig_1-MIMYEO_eq_lig_0	2.2760103
GILWIK_ax_lig_0-NN20	2.275908
CN21-RASGAV_eq_lig_2	2.2758172
RANGOE_ax_lig_0-NN34	2.2757897
KASVEH_ax_lig_0-NN33	2.275784
CIKXOM_ax_lig_0-GUVRAT_eq_lig_2	2.2756894
CN4-KAFPEO_eq_lig_0	2.275462
CN107-YUZZOJ_eq_lig_0	2.2754588
CN21-YUZZOJ_eq_lig_0	2.2754312
KUWYIN_ax_lig_0-NN20	2.275331
CN37-JOFVOS_eq_lig_2	2.2752464
CN4-GUVRAT_eq_lig_2	2.275229
XETTIB_ax_lig_0-NN37	2.275143
CIGKIP_ax_lig_1-REWDII_eq_lig_0	2.2750657
RANFUJ_ax_lig_0-YUZZOJ_eq_lig_0	2.2750309
CN65-ACUROI_eq_lig_0	2.2749038
CN33-VEFPII_eq_lig_0	2.2749026
CN104-CIMSOJ_eq_lig_2	2.2748268
CN37-OVALOO_eq_lig_2	2.2747164
CN1-JAWRAD_eq_lig_0	2.274671
CN39-YUWWOD_eq_lig_2	2.2746427
TEZYUU_ax_lig_0-RASGAV_eq_lig_2	2.274584
CN5-GUVRAT_eq_lig_2	2.2745414
CN12-TUZHEE_eq_lig_2	2.274236
CN3-JOFVOS_eq_lig_2	2.2741725
RANGOE_ax_lig_0-YUWWOD_eq_lig_2	2.2741406
CN72-ZUNVIP_eq_lig_0	2.27406
CN66-YUWWOD_eq_lig_2	2.2739742
CN33-UVUJOL_eq_lig_2	2.2739608
DONYEN_ax_lig_0-ACUROI_eq_lig_0	2.2738974
CN31-KAFPEO_eq_lig_0	2.273852
CN77-GEQFIU_eq_lig_2	2.2738097
ZUVNIP_ax_lig_0-NN41	2.2737803
CN41-VEFPII_eq_lig_0	2.2737126
CN77-CIMSOJ_eq_lig_2	2.273687
CIKXOM_ax_lig_0-OVALOO_eq_lig_2	2.2734091
QOMFOP_ax_lig_0-TUZHEE_eq_lig_2	2.2733667
CN3-PEDFEM_eq_lig_2	2.2732613
MEDHUB_ax_lig_0-UVUJOL_eq_lig_2	2.2731028
HALLEO_ax_lig_0-NN34	2.2728786
CN39-JAWRAD_eq_lig_0	2.2727983
CN80-GEQFIU_eq_lig_2	2.2726715
CN49-KAFPEO_eq_lig_0	2.2723396
CN72-PEDFEM_eq_lig_2	2.2721193
CN39-ACUROI_eq_lig_0	2.2719762
OMOMAG_ax_lig_0-UVUJOL_eq_lig_2	2.2719328
COWRIS_ax_lig_1-NN33	2.2719314
OLOTOA_ax_lig_0-KAFPEO_eq_lig_0	2.2719252
RANFUJ_ax_lig_0-NN20	2.2717602
KASVEH_ax_lig_0-NN8	2.271749
CN76-OVALOO_eq_lig_2	2.2715702
CN41-HAWCEQ_eq_lig_2	2.2714794
CN35-GUVRAT_eq_lig_2	2.271462
GILWIK_ax_lig_0-NN3	2.271367
CN48-LISMIK_eq_lig_2	2.271354
SESKAF_ax_lig_0-ZUNVIP_eq_lig_0	2.2713065
QOMFOP_ax_lig_0-NN27	2.271295
CN7-PEDFEM_eq_lig_2	2.2712946
CN70-MIMYEO_eq_lig_0	2.2712202
CN5-KAFPEO_eq_lig_0	2.2712183
CN75-YUZZOJ_eq_lig_0	2.271217
CN66-YUZZOJ_eq_lig_0	2.27109
CN107-PEDFEM_eq_lig_2	2.2710316
CN75-ZUNGOG_eq_lig_0	2.271031
CN64-ACILAC_eq_lig_1	2.2709904
CN108-MIMYEO_eq_lig_0	2.2708442
YUGPUN_ax_lig_0-CIDDAX_eq_lig_0	2.2708418
CN31-UVUJOL_eq_lig_2	2.2708254
FIGPOC_ax_lig_0-NN34	2.2707663
COWRIS_ax_lig_1-PEDFEM_eq_lig_2	2.27064
ILIHOD_ax_lig_0-NN33	2.2706387
TESKUA_ax_lig_1-NN3	2.2705853
MOWMIX_ax_lig_0-NN16	2.2705364
CN107-ZUNVIP_eq_lig_0	2.2704532
QAYFEE_ax_lig_0-GUVRAT_eq_lig_2	2.2704098
CN2-MIMYEO_eq_lig_0	2.270349
CN37-YUZZOJ_eq_lig_0	2.270343
RANFUJ_ax_lig_0-NN34	2.2702236
CN39-TOTPAW_eq_lig_0	2.2701292
COWRIS_ax_lig_1-NN3	2.2700176
COWROY_ax_lig_0-QOJZEX_eq_lig_2	2.2699387
CN68-ACUROI_eq_lig_0	2.2696917
BOYPAI_ax_lig_1-QOJZEX_eq_lig_2	2.2695808
MEDHUB_ax_lig_0-YUWWOD_eq_lig_2	2.2695217
CN49-TITBIK_ax_lig_0	2.2694585
CN35-KAFPEO_eq_lig_0	2.2694485
RANGOE_ax_lig_0-RASGAV_eq_lig_2	2.269421
DONYEN_ax_lig_0-QOJZEX_eq_lig_2	2.2691605
CN63-YUWWOD_eq_lig_2	2.2691157
GUXZIL_ax_lig_0-YUWWOD_eq_lig_2	2.2690804
CN13-LISMIK_eq_lig_2	2.2690346
CN46-RASGAV_eq_lig_2	2.268888
CIKXOM_ax_lig_0-NN33	2.2688482
CN42-REWDII_eq_lig_0	2.2688053
DONYEN_ax_lig_0-VEFPII_eq_lig_0	2.268714
CN31-ZUNGOG_eq_lig_0	2.2686374
CN72-JOFVOS_eq_lig_2	2.2686296
CN107-YUWWOD_eq_lig_2	2.268619
YUGQAU_ax_lig_0-NN47	2.2683668
CN106-CIMSOJ_eq_lig_2	2.2683616
CN79-OVALOO_eq_lig_2	2.2683609
OMOMAG_ax_lig_0-JOFVOS_eq_lig_2	2.2683585
CN108-ACILAC_eq_lig_1	2.2683566
COWRIS_ax_lig_1-GUVRAT_eq_lig_2	2.2680242
CN49-OVALOO_eq_lig_2	2.2680054
SUHLOZ_ax_lig_0-NN16	2.2679305
CN76-GEQFIU_eq_lig_2	2.267839
CN39-OVALEE_eq_lig_2	2.2678385
CN28-MIMYEO_eq_lig_0	2.2678208
CIKXOM_ax_lig_0-NN3	2.2676477
CN3-GUVRAT_eq_lig_2	2.2675598
CN42-GEMXAZ_eq_lig_2	2.2675486
ZOPRII_ax_lig_0-REWDII_eq_lig_0	2.2675328
CN37-TUZHEE_eq_lig_2	2.2674508
CN48-TUZHEE_eq_lig_2	2.2674174
ZOPRII_ax_lig_0-NN6	2.267356
QOMFOP_ax_lig_0-NN1	2.2673297
CN104-GEMXAZ_eq_lig_2	2.267178
MOWMIX_ax_lig_0-HAWCEQ_eq_lig_2	2.2671533
CN33-ZUNGOG_eq_lig_0	2.266965
CN33-KAFPEO_eq_lig_0	2.2669408
QAYFEE_ax_lig_0-NN8	2.2668793
YUGPUN_ax_lig_0-LISMIK_eq_lig_2	2.2668653
ROMHIN_ax_lig_0-ACUROI_eq_lig_0	2.2665725
CN102-GEMXAZ_eq_lig_2	2.26653
CN39-LISMIK_eq_lig_2	2.2664185
GUXZIL_ax_lig_0-ACUROI_eq_lig_0	2.2663858
CN21-ACUROI_eq_lig_0	2.2663689
CN31-GUVRAT_eq_lig_2	2.266085
KASVEH_ax_lig_0-CIMSOJ_eq_lig_2	2.2660196
CN9-MIMYEO_eq_lig_0	2.2657673
ROMHIN_ax_lig_0-RASGAV_eq_lig_2	2.2657537
TEZYUU_ax_lig_0-YUWWOD_eq_lig_2	2.2657502
CIKXOM_ax_lig_0-MOBBEL_eq_lig_0	2.2657433
LUCKOL_ax_lig_0-RASGAV_eq_lig_2	2.2657146
OMOMAG_ax_lig_0-KAFPEO_eq_lig_0	2.2652168
CN71-QOJZEX_eq_lig_2	2.2652159
CN39-MEWVUI_ax_lig_0	2.2651978
CN105-MINVEM_eq_lig_2	2.2651124
CN81-CIMSOJ_eq_lig_2	2.2650986
CN41-LISMIK_eq_lig_2	2.265047
CN31-MOBBEL_eq_lig_0	2.2649658
CN31-OVALEE_eq_lig_2	2.264961
CN42-TITBIK_ax_lig_0	2.2648065
MOWMIX_ax_lig_0-CIDDAX_eq_lig_0	2.264571
CN75-ACUROI_eq_lig_0	2.2641675
CN66-MUTMOF_eq_lig_2	2.2640643
SESKAF_ax_lig_0-NN47	2.2639802
TESKUA_ax_lig_1-NN33	2.263931
JUPWIC_ax_lig_0-ZUNVIP_eq_lig_0	2.2636921
TESKUA_ax_lig_1-NN47	2.2635891
LUCKOL_ax_lig_0-YUWWOD_eq_lig_2	2.263354
CN64-COYMOT_eq_lig_2	2.2632487
CN39-REWDII_eq_lig_0	2.2631137
CN39-TUZHEE_eq_lig_2	2.262915
CN2-ENIDIR_eq_lig_0	2.2628312
CN108-COYMOT_eq_lig_2	2.26281
DONYEN_ax_lig_0-NN33	2.2627668
CN65-YUZZOJ_eq_lig_0	2.2627409
CN105-MEWVUI_ax_lig_0	2.2627296
GILWIK_ax_lig_0-NN33	2.262571
CIGKIP_ax_lig_1-TOTPAW_eq_lig_0	2.2623668
CN35-MOBBEL_eq_lig_0	2.262361
CN33-GUVRAT_eq_lig_2	2.2623434
CN64-QOJZEX_eq_lig_2	2.2622979
CN46-ZUNGOG_eq_lig_0	2.2622764
CN104-REWDII_eq_lig_0	2.26226
CN102-CIMSOJ_eq_lig_2	2.2622383
CN65-ZUNGOG_eq_lig_0	2.262132
CN68-ZUNGOG_eq_lig_0	2.2620192
YUGPUN_ax_lig_0-OVALEE_eq_lig_2	2.2617264
GILWIK_ax_lig_0-NN34	2.261658
CN4-OVALOO_eq_lig_2	2.2615983
TEZYUU_ax_lig_0-ACUROI_eq_lig_0	2.2615714
KUWYIN_ax_lig_0-ZUNVIP_eq_lig_0	2.2615283
RANFUJ_ax_lig_0-YUWWOD_eq_lig_2	2.26148
QOMFOP_ax_lig_0-NN37	2.2614594
CN13-CIDDAX_eq_lig_0	2.2614362
QOMFOP_ax_lig_0-NN5	2.2614288
CN79-GEQFIU_eq_lig_2	2.2613852
COWROY_ax_lig_0-ZUNGOG_eq_lig_0	2.2612178
CN37-MEWVUI_ax_lig_0	2.2612126
DONYEN_ax_lig_0-NN47	2.2609167
KASVEH_ax_lig_0-NN2	2.2608778
OLOTOA_ax_lig_0-OVALOO_eq_lig_2	2.2608275
GILWIK_ax_lig_0-ZUNVIP_eq_lig_0	2.2608066
GUXZIL_ax_lig_0-RASGAV_eq_lig_2	2.2607627
TESKUA_ax_lig_1-NN8	2.2607572
FIGPOC_ax_lig_0-ZUNVIP_eq_lig_0	2.2607336
CN35-OVALOO_eq_lig_2	2.2607038
HALLEO_ax_lig_0-UVUJOL_eq_lig_2	2.2605753
CN72-GUVRAT_eq_lig_2	2.2605283
OMOMAG_ax_lig_0-ZUNVIP_eq_lig_0	2.2604887
CN94-MIMYEO_eq_lig_0	2.2603838
ANULAZ_ax_lig_0-QOJZEX_eq_lig_2	2.260303
SUHLOZ_ax_lig_0-REWDII_eq_lig_0	2.2597895
CN46-ACUROI_eq_lig_0	2.25957
DONYEN_ax_lig_0-NN34	2.2595391
CIKXOM_ax_lig_0-NN8	2.259457
CN7-ZUNVIP_eq_lig_0	2.259451
GILWIK_ax_lig_0-NN8	2.2593486
CN107-GUVRAT_eq_lig_2	2.2592742
CN72-KAFPEO_eq_lig_0	2.259167
ROMHIN_ax_lig_0-YUWWOD_eq_lig_2	2.2591212
CN7-UVUJOL_eq_lig_2	2.2591095
CN41-TOTPAW_eq_lig_0	2.258963
CN63-ACUROI_eq_lig_0	2.2588165
ROMHIN_ax_lig_0-NN20	2.2587774
CN5-OVALOO_eq_lig_2	2.2587233
CN34-RASGAV_eq_lig_2	2.2587135
BEYLIC_ax_lig_0-ACUROI_eq_lig_0	2.2587135
CN68-YUZZOJ_eq_lig_0	2.2587132
GILWIK_ax_lig_0-NN47	2.2585127
CN11-TUZHEE_eq_lig_2	2.25848
CN80-REWDII_eq_lig_0	2.2584352
YUGQAU_ax_lig_0-NN3	2.258405
HALLEO_ax_lig_0-KAFPEO_eq_lig_0	2.2583447
CN106-REWDII_eq_lig_0	2.2582707
CN21-YUWWOD_eq_lig_2	2.2582479
CN41-TUZHEE_eq_lig_2	2.2582076
CN73-ACILAC_eq_lig_1	2.2581549
OXOKOD_ax_lig_0-NN24	2.2581317
CN44-CIDDAX_eq_lig_0	2.258078
YUGQAU_ax_lig_0-OVALOO_eq_lig_2	2.2580488
SESKAF_ax_lig_0-GUVRAT_eq_lig_2	2.257954
CN102-REWDII_eq_lig_0	2.257921
CN106-GEMXAZ_eq_lig_2	2.2578
CN108-QOJZEX_eq_lig_2	2.2577953
CN31-CIDDAX_eq_lig_0	2.2577918
CN33-MOBBEL_eq_lig_0	2.2577682
CN76-MOBBEL_eq_lig_0	2.2577589
CN48-CIDDAX_eq_lig_0	2.257697
CN80-TITBIK_ax_lig_0	2.257688
CN63-RASGAV_eq_lig_2	2.257681
CN107-KAFPEO_eq_lig_0	2.2576041
COWROY_ax_lig_0-YUWWOD_eq_lig_2	2.2574213
CIKXOM_ax_lig_0-CIMSOJ_eq_lig_2	2.2573915
CN49-MOBBEL_eq_lig_0	2.2573876
CN68-PEDFEM_eq_lig_2	2.2572007
CIKXOM_ax_lig_0-GEMXAZ_eq_lig_2	2.2571778
CN39-CIMSOJ_eq_lig_2	2.2571146
CN5-AJIMOX_eq_lig_0	2.2570517
MEDHUB_ax_lig_0-ZUNVIP_eq_lig_0	2.2569568
CN44-OVALEE_eq_lig_2	2.256746
YUGQAU_ax_lig_0-NN33	2.256707
CN39-JOFVOS_eq_lig_2	2.2566717
CN107-VEFPII_eq_lig_0	2.256662
CN13-HAWCEQ_eq_lig_2	2.2566035
CN65-MUTMOF_eq_lig_2	2.2565923
CN44-HAWCEQ_eq_lig_2	2.256506
HALLEO_ax_lig_0-JOFVOS_eq_lig_2	2.2563598
CN31-TITBIK_ax_lig_0	2.2562783
CN65-YUWWOD_eq_lig_2	2.2562616
MAMXAC_ax_lig_0-NN5	2.256128
KASVEH_ax_lig_0-GEMXAZ_eq_lig_2	2.2560885
CIKXOM_ax_lig_0-NN4	2.2560368
CN68-YUWWOD_eq_lig_2	2.2558045
CN49-CIMSOJ_eq_lig_2	2.2557714
CN64-VEFPII_eq_lig_0	2.2557597
CIGKIP_ax_lig_1-OVALEE_eq_lig_2	2.2557387
CN31-OVALOO_eq_lig_2	2.2554054
CN3-TITBIK_ax_lig_0	2.255198
CN29-ACILAC_eq_lig_1	2.2549496
CN21-PEDFEM_eq_lig_2	2.2548218
QAYFEE_ax_lig_0-NN4	2.2547607
COWROY_ax_lig_0-NN20	2.254735
COWRIS_ax_lig_1-KAFPEO_eq_lig_0	2.25472
CN54-MIMYEO_eq_lig_0	2.2545931
COWRIS_ax_lig_1-OVALOO_eq_lig_2	2.254592
CN3-KAFPEO_eq_lig_0	2.2545722
CIKXOM_ax_lig_0-NN43	2.2545562
CN68-MUTMOF_eq_lig_2	2.2544868
CIGKIP_ax_lig_1-NN37	2.2544763
GUXZIL_ax_lig_0-NN20	2.2544127
CN39-ZUNGOG_eq_lig_0	2.2543457
CN79-MOBBEL_eq_lig_0	2.2543092
OLOTOA_ax_lig_0-GEQFIU_eq_lig_2	2.2542932
QAYFEE_ax_lig_0-NN2	2.2541997
DONYEN_ax_lig_0-NN3	2.254127
CN104-HAWCEQ_eq_lig_2	2.2540853
SESKAF_ax_lig_0-JOFVOS_eq_lig_2	2.254066
CN7-KAFPEO_eq_lig_0	2.2540464
CN75-PEDFEM_eq_lig_2	2.2539408
ILIHOD_ax_lig_0-NN2	2.2538807
COWRIS_ax_lig_1-NN8	2.2537615
MOWMIX_ax_lig_0-TUZHEE_eq_lig_2	2.2537389
CN3-OVALOO_eq_lig_2	2.2532358
JUPWIC_ax_lig_0-GUVRAT_eq_lig_2	2.2531447
CN21-ZUNVIP_eq_lig_0	2.2528527
HALLEO_ax_lig_0-ZUNVIP_eq_lig_0	2.2528088
CN3-GEQFIU_eq_lig_2	2.2523808
CN46-YUWWOD_eq_lig_2	2.2521422
CN39-GEMXAZ_eq_lig_2	2.2520766
SESKAF_ax_lig_0-NN3	2.2520106
CN34-YUWWOD_eq_lig_2	2.2519846
CN1-MIMYEO_eq_lig_0	2.2519586
CN65-PEDFEM_eq_lig_2	2.251913
CIGKIP_ax_lig_1-NN1	2.2519093
VANNIJ_ax_lig_0-YUWWOD_eq_lig_2	2.2518396
CN42-OVALEE_eq_lig_2	2.2516887
CN37-GEMXAZ_eq_lig_2	2.2514195
ANULAZ_ax_lig_0-RASGAV_eq_lig_2	2.251363
GILWIK_ax_lig_0-NN2	2.251236
KASVEH_ax_lig_0-REWDII_eq_lig_0	2.2511306
CN74-YUZZOJ_eq_lig_0	2.2510347
CN33-OVALOO_eq_lig_2	2.25083
QAYFEE_ax_lig_0-CIMSOJ_eq_lig_2	2.250626
CN13-OVALEE_eq_lig_2	2.250578
CIGKIP_ax_lig_1-LISMIK_eq_lig_2	2.2505183
FIGPOC_ax_lig_0-NN47	2.2503536
YUGPUN_ax_lig_0-NN27	2.2503426
CN39-PEDFEM_eq_lig_2	2.2503023
HEBQUB_ax_lig_0-MIMYEO_eq_lig_0	2.2502854
MOWMIX_ax_lig_0-NN27	2.2502816
GUXZIL_ax_lig_0-NN3	2.2501433
YUGPUN_ax_lig_0-TUZHEE_eq_lig_2	2.2499845
KASVEH_ax_lig_0-NN43	2.2499502
KASVEH_ax_lig_0-NN6	2.249868
BOYPAI_ax_lig_1-ZUNGOG_eq_lig_0	2.2497072
DONYEN_ax_lig_0-ZUNVIP_eq_lig_0	2.2496784
GINKIA_ax_lig_0-YUWWOD_eq_lig_2	2.2494164
TESKUA_ax_lig_1-NN2	2.249226
CN39-HAWCEQ_eq_lig_2	2.2488897
ROMHIN_ax_lig_0-NN34	2.248846
ILIHOD_ax_lig_0-NN6	2.2487974
DONYEN_ax_lig_0-PEDFEM_eq_lig_2	2.2486858
SUHLOZ_ax_lig_0-HAWCEQ_eq_lig_2	2.2486591
OMOMAG_ax_lig_0-GUVRAT_eq_lig_2	2.2486584
RANGOE_ax_lig_0-ZUNVIP_eq_lig_0	2.2486544
FIGPOC_ax_lig_0-GUVRAT_eq_lig_2	2.2486317
CN72-GEQFIU_eq_lig_2	2.248443
CN42-HAWCEQ_eq_lig_2	2.2484262
ZOPRII_ax_lig_0-NN26	2.2483935
ZOPRII_ax_lig_0-OVALEE_eq_lig_2	2.2483792
CN31-CIMSOJ_eq_lig_2	2.248109
KUWYIN_ax_lig_0-GUVRAT_eq_lig_2	2.247988
CN7-GUVRAT_eq_lig_2	2.2479806
CN11-TOTPAW_eq_lig_0	2.247907
CN39-KAFPEO_eq_lig_0	2.2478375
GUXZIL_ax_lig_0-NN33	2.2477891
CN77-REWDII_eq_lig_0	2.2474978
DONYEN_ax_lig_0-ZUNGOG_eq_lig_0	2.247423
CN39-MOBBEL_eq_lig_0	2.2473962
COWRIS_ax_lig_1-MOBBEL_eq_lig_0	2.2473416
CN44-LISMIK_eq_lig_2	2.2473178
ANULAZ_ax_lig_0-YUWWOD_eq_lig_2	2.2472904
CN4-MOBBEL_eq_lig_0	2.2472692
CN5-MOBBEL_eq_lig_0	2.2470841
OLOTOA_ax_lig_0-NN4	2.2470806
CN46-YUZZOJ_eq_lig_0	2.2470493
ANULAZ_ax_lig_0-NN20	2.2470312
BOYPAI_ax_lig_1-RASGAV_eq_lig_2	2.2467012
GILWIK_ax_lig_0-NN6	2.246643
CN94-RASGAV_eq_lig_2	2.2466412
COWROY_ax_lig_0-RASGAV_eq_lig_2	2.2466168
SESKAF_ax_lig_0-NN33	2.2466037
CN75-UVUJOL_eq_lig_2	2.2465796
CIGKIP_ax_lig_1-TUZHEE_eq_lig_2	2.2463207
YUGQAU_ax_lig_0-NN4	2.2461529
CN63-ZUNVIP_eq_lig_0	2.245923
OMOMAG_ax_lig_0-OVALOO_eq_lig_2	2.2459033
CN78-GEMXAZ_eq_lig_2	2.245846
CN64-ZUNGOG_eq_lig_0	2.2458205
OXOKOD_ax_lig_0-MEWVUI_ax_lig_0	2.2457166
CN35-YUZZOJ_eq_lig_0	2.2456732
QOMFOP_ax_lig_0-MEWVUI_ax_lig_0	2.245507
CN109-UVUJOL_eq_lig_2	2.2453783
TORNAR_ax_lig_0-YUWWOD_eq_lig_2	2.2453632
CN72-OVALOO_eq_lig_2	2.2453375
LUCKOL_ax_lig_0-NN20	2.245337
CN49-GEQFIU_eq_lig_2	2.2451563
MEDHUB_ax_lig_0-VEFPII_eq_lig_0	2.2451494
CN77-GEMXAZ_eq_lig_2	2.2451055
CN39-ZUNVIP_eq_lig_0	2.2450578
TEZYUU_ax_lig_0-NN3	2.2450511
CN4-GEQFIU_eq_lig_2	2.2450364
RANGOE_ax_lig_0-JOFVOS_eq_lig_2	2.2449558
CIGKIP_ax_lig_1-CIDDAX_eq_lig_0	2.2449412
OLOTOA_ax_lig_0-MOBBEL_eq_lig_0	2.2448826
COWROY_ax_lig_0-NN34	2.2448473
GUXZIL_ax_lig_0-NN47	2.2447505
OLOTOA_ax_lig_0-NN8	2.244654
CN7-OVALOO_eq_lig_2	2.2445264
FIGPOC_ax_lig_0-NN3	2.244478
CN80-GEMXAZ_eq_lig_2	2.24445
CN31-TOTPAW_eq_lig_0	2.244429
CN103-CIMSOJ_eq_lig_2	2.2444248
CN49-GEMXAZ_eq_lig_2	2.2441828
ZOPRII_ax_lig_0-HAWCEQ_eq_lig_2	2.2441537
CN102-LISMIK_eq_lig_2	2.2441304
CN78-REWDII_eq_lig_0	2.2440693
SUHLOZ_ax_lig_0-OVALEE_eq_lig_2	2.24391
KASVEH_ax_lig_0-NN42	2.2438903
TESKUA_ax_lig_1-NN6	2.2438493
DONYEN_ax_lig_0-UVUJOL_eq_lig_2	2.2438045
BEYLIC_ax_lig_0-ZUNGOG_eq_lig_0	2.2437305
CN76-TITBIK_ax_lig_0	2.243593
ZUVNIP_ax_lig_0-ACUROI_eq_lig_0	2.2434547
CN74-PEDFEM_eq_lig_2	2.2433577
CN104-LISMIK_eq_lig_2	2.2432427
CN39-QOJZEX_eq_lig_2	2.2432134
QAYFEE_ax_lig_0-GEMXAZ_eq_lig_2	2.2431545
CN74-ZUNGOG_eq_lig_0	2.2429986
CN64-MUTMOF_eq_lig_2	2.2429156
QAYFEE_ax_lig_0-NN43	2.2428997
CN75-YUWWOD_eq_lig_2	2.242889
CN39-COYMOT_eq_lig_2	2.242716
MEDHUB_ax_lig_0-GUVRAT_eq_lig_2	2.2426553
BOYPAI_ax_lig_1-ACUROI_eq_lig_0	2.242625
CN42-CIDDAX_eq_lig_0	2.2425225
CN2-ACILAC_eq_lig_1	2.2425075
VANNIJ_ax_lig_0-RASGAV_eq_lig_2	2.2424192
QAYFEE_ax_lig_0-NN6	2.2423398
CN4-TITBIK_ax_lig_0	2.242315
OMOMAG_ax_lig_0-NN47	2.242289
CN66-UVUJOL_eq_lig_2	2.2421815
ANULAZ_ax_lig_0-ZUNGOG_eq_lig_0	2.2421346
COWRIS_ax_lig_1-GEQFIU_eq_lig_2	2.242107
GUXZIL_ax_lig_0-NN34	2.2420986
NIYTAT_ax_lig_0-MIMYEO_eq_lig_0	2.2420669
OLOTOA_ax_lig_0-NN6	2.2420645
CN21-JOFVOS_eq_lig_2	2.2420053
GINKIA_ax_lig_0-NN3	2.242001
YUGPUN_ax_lig_0-NN5	2.2419887
CN49-REWDII_eq_lig_0	2.2419403
CN13-TUZHEE_eq_lig_2	2.2419364
CN107-OVALOO_eq_lig_2	2.2419229
CN74-ACUROI_eq_lig_0	2.2418787
CN48-MEWVUI_ax_lig_0	2.2418523
CN70-ACILAC_eq_lig_1	2.2418284
BEYLIC_ax_lig_0-NN20	2.241645
CN104-OVALEE_eq_lig_2	2.2415447
CN64-YUZZOJ_eq_lig_0	2.241533
CN5-GEQFIU_eq_lig_2	2.2414849
CN21-GUVRAT_eq_lig_2	2.2414339
CN35-JOFVOS_eq_lig_2	2.2413769
HALLEO_ax_lig_0-GUVRAT_eq_lig_2	2.2413132
CN31-HAWCEQ_eq_lig_2	2.2410054
BOYPAI_ax_lig_1-NN20	2.241004
COWRIS_ax_lig_1-NN4	2.2409286
BEYLIC_ax_lig_0-YUWWOD_eq_lig_2	2.2408664
GINKIA_ax_lig_0-NN33	2.2408602
CN34-ACUROI_eq_lig_0	2.2408552
CN39-GUVRAT_eq_lig_2	2.2408166
RANGOE_ax_lig_0-NN47	2.2407897
CN31-YUZZOJ_eq_lig_0	2.2407234
CN46-PEDFEM_eq_lig_2	2.2406864
CN66-PEDFEM_eq_lig_2	2.2405834
CN39-YUZZOJ_eq_lig_0	2.2405672
OLOTOA_ax_lig_0-NN2	2.2404492
CIGKIP_ax_lig_1-NN27	2.2404296
YUGQAU_ax_lig_0-MOBBEL_eq_lig_0	2.2402573
OJUSET_ax_lig_0-RASGAV_eq_lig_2	2.240197
CN106-LISMIK_eq_lig_2	2.2401745
ZOPRII_ax_lig_0-NN16	2.2401223
CN104-CIDDAX_eq_lig_0	2.240062
YUGPUN_ax_lig_0-TOTPAW_eq_lig_0	2.2400594
YUGPUN_ax_lig_0-NN1	2.2399194
CN68-UVUJOL_eq_lig_2	2.239844
ZOPRII_ax_lig_0-LISMIK_eq_lig_2	2.23978
RANFUJ_ax_lig_0-ZUNVIP_eq_lig_0	2.2391424
CN71-RASGAV_eq_lig_2	2.239104
CIKXOM_ax_lig_0-REWDII_eq_lig_0	2.239042
ZUFHIU_ax_lig_0-ZUNGOG_eq_lig_0	2.2390132
OLOTOA_ax_lig_0-NN43	2.2388668
CN41-MEWVUI_ax_lig_0	2.2388492
DONYEN_ax_lig_0-KAFPEO_eq_lig_0	2.2388263
HALLEO_ax_lig_0-OVALOO_eq_lig_2	2.2385933
CN103-GEMXAZ_eq_lig_2	2.2385228
CN33-YUZZOJ_eq_lig_0	2.2385082
MAXWIS_ax_lig_0-RASGAV_eq_lig_2	2.2384498
KASVEH_ax_lig_0-NN26	2.2383723
CN108-RASGAV_eq_lig_2	2.2382774
GINKIA_ax_lig_0-NN6	2.238056
CN39-OVALOO_eq_lig_2	2.238036
TORNAR_ax_lig_0-NN20	2.2380004
CN12-TOTPAW_eq_lig_0	2.2378888
DONYEN_ax_lig_0-NN8	2.2377818
CN46-UVUJOL_eq_lig_2	2.2375762
TEZYUU_ax_lig_0-NN5	2.237452
TEZYUU_ax_lig_0-NN33	2.237374
OJUSET_ax_lig_0-YUWWOD_eq_lig_2	2.2373538
DONYEN_ax_lig_0-GUVRAT_eq_lig_2	2.2372627
HALLEO_ax_lig_0-NN47	2.2372575
YUGPUN_ax_lig_0-NN37	2.2372122
MEDHUB_ax_lig_0-JOFVOS_eq_lig_2	2.237193
SESKAF_ax_lig_0-NN4	2.2370422
XETTIB_ax_lig_0-NN24	2.236936
CN66-ZUNVIP_eq_lig_0	2.236921
COWRIS_ax_lig_1-NN43	2.23666
TEZYUU_ax_lig_0-NN6	2.2366583
BOYPAI_ax_lig_1-YUWWOD_eq_lig_2	2.2366335
CN80-OVALEE_eq_lig_2	2.236577
CN109-ACUROI_eq_lig_0	2.2365701
KASVEH_ax_lig_0-NN16	2.2364016
CIKXOM_ax_lig_0-NN2	2.2363722
SUHLOZ_ax_lig_0-CIDDAX_eq_lig_0	2.2363427
YUGQAU_ax_lig_0-NN43	2.2363358
TEZYUU_ax_lig_0-NN20	2.2363203
XETTIB_ax_lig_0-MEWVUI_ax_lig_0	2.2361794
CN44-TUZHEE_eq_lig_2	2.2360256
GILWIK_ax_lig_0-NN4	2.2359807
CN12-SOSCEK_eq_lig_0	2.2359097
CUFMAT_ax_lig_1-YUWWOD_eq_lig_2	2.2358181
CN80-HAWCEQ_eq_lig_2	2.2356782
OMOMAG_ax_lig_0-MOBBEL_eq_lig_0	2.2356782
ANULAZ_ax_lig_0-NN34	2.2355523
HALLEO_ax_lig_0-NN33	2.2355018
CN7-MOBBEL_eq_lig_0	2.2353847
RANGOE_ax_lig_0-NN33	2.23537
GILWIK_ax_lig_0-NN43	2.2352903
CN1-ACILAC_eq_lig_1	2.235261
VANNIJ_ax_lig_0-NN20	2.2352307
CN106-HAWCEQ_eq_lig_2	2.2351818
COWROY_ax_lig_0-ZUNVIP_eq_lig_0	2.2351801
CN75-JOFVOS_eq_lig_2	2.235155
OLOTOA_ax_lig_0-GEMXAZ_eq_lig_2	2.2350578
CN3-MOBBEL_eq_lig_0	2.2349827
ROMHIN_ax_lig_0-ZUNVIP_eq_lig_0	2.2347739
CN29-ZUNGOG_eq_lig_0	2.2346208
GUXZIL_ax_lig_0-NN8	2.2346182
OMOMAG_ax_lig_0-NN3	2.2346113
CN66-JOFVOS_eq_lig_2	2.2343445
SESKAF_ax_lig_0-NN8	2.2343075
OJUSET_ax_lig_0-ACUROI_eq_lig_0	2.2342784
CN109-ZUNGOG_eq_lig_0	2.234205
DOGJIT_ax_lig_0-ACUROI_eq_lig_0	2.2341766
CN102-HAWCEQ_eq_lig_2	2.2341266
FIGPOC_ax_lig_0-NN33	2.2341082
CN107-JOFVOS_eq_lig_2	2.234074
CN63-GUVRAT_eq_lig_2	2.2340133
CN5-TITBIK_ax_lig_0	2.2339668
COWRIS_ax_lig_1-CIMSOJ_eq_lig_2	2.2339258
GINKIA_ax_lig_0-NN2	2.2338498
CN65-UVUJOL_eq_lig_2	2.2337837
COWRIS_ax_lig_1-NN2	2.2337089
CN77-HAWCEQ_eq_lig_2	2.233704
HALLEO_ax_lig_0-NN3	2.2336638
COWRIS_ax_lig_1-NN6	2.233632
MAXWIS_ax_lig_0-NN34	2.233526
ZOVJEB_ax_lig_0-YUWWOD_eq_lig_2	2.2335079
CN35-CIDDAX_eq_lig_0	2.2334185
YUGQAU_ax_lig_0-NN8	2.2333443
CN31-JOFVOS_eq_lig_2	2.2333236
JUPWIC_ax_lig_0-NN47	2.2332938
CN74-RASGAV_eq_lig_2	2.2332857
RANFUJ_ax_lig_0-JOFVOS_eq_lig_2	2.2332065
CN81-REWDII_eq_lig_0	2.2331862
GUXZIL_ax_lig_0-NN2	2.2329443
CN31-MUTMOF_eq_lig_2	2.2328367
CN71-YUZZOJ_eq_lig_0	2.2328348
UXUPUZ_ax_lig_1-RASGAV_eq_lig_2	2.2328146
CN39-UVUJOL_eq_lig_2	2.2326865
GUXZIL_ax_lig_0-ZUNGOG_eq_lig_0	2.232627
TEZYUU_ax_lig_0-NN1	2.2324903
CN35-CIMSOJ_eq_lig_2	2.2324853
CN71-ZUNGOG_eq_lig_0	2.2324743
CN73-COYMOT_eq_lig_2	2.2324116
CN42-LISMIK_eq_lig_2	2.2324016
BOYPAI_ax_lig_1-NN34	2.2323995
MAXWIS_ax_lig_0-UVUJOL_eq_lig_2	2.232383
KASVEH_ax_lig_0-LISMIK_eq_lig_2	2.232312
CN1-COYMOT_eq_lig_2	2.2323012
CN79-TITBIK_ax_lig_0	2.2322795
TEZYUU_ax_lig_0-NN37	2.232225
CN109-RASGAV_eq_lig_2	2.2321618
CN102-CIDDAX_eq_lig_0	2.2320142
CN68-KAFPEO_eq_lig_0	2.2320113
MAXWIS_ax_lig_0-ACUROI_eq_lig_0	2.2319443
CN28-VEFPII_eq_lig_0	2.2318954
CN73-QOJZEX_eq_lig_2	2.2318902
OMOMAG_ax_lig_0-NN33	2.2318501
CN31-MEWVUI_ax_lig_0	2.2318475
CN80-CIDDAX_eq_lig_0	2.2318132
CN106-CIDDAX_eq_lig_0	2.2317648
GINKIA_ax_lig_0-NN26	2.2316144
CN30-MIMYEO_eq_lig_0	2.2315464
GINKIA_ax_lig_0-NN37	2.231514
CN72-MOBBEL_eq_lig_0	2.2314951
CN31-QEQVOA_ax_lig_1	2.2314854
CIKXOM_ax_lig_0-NN6	2.231451
RANGOE_ax_lig_0-NN3	2.2313612
SUHLOZ_ax_lig_0-NN5	2.231215
MAXWIS_ax_lig_0-ZUNGOG_eq_lig_0	2.2311196
CN109-PEDFEM_eq_lig_2	2.2311115
MEDHUB_ax_lig_0-NN41	2.2310023
ZUFHIU_ax_lig_0-YUWWOD_eq_lig_2	2.2308147
HALLEO_ax_lig_0-MOBBEL_eq_lig_0	2.230749
TEZYUU_ax_lig_0-NN2	2.2306597
CN73-RASGAV_eq_lig_2	2.2306173
GINKIA_ax_lig_0-NN20	2.2305524
CN12-MEWVUI_ax_lig_0	2.2305186
QAYFEE_ax_lig_0-REWDII_eq_lig_0	2.2303333
OMOMAG_ax_lig_0-NN4	2.2302716
CN29-RASGAV_eq_lig_2	2.2301521
TORNAR_ax_lig_0-NN34	2.2300773
TEZYUU_ax_lig_0-NN8	2.2300682
CN103-REWDII_eq_lig_0	2.2300284
SUHLOZ_ax_lig_0-NN1	2.2297132
CN1-QOJZEX_eq_lig_2	2.2296088
CN4-CIMSOJ_eq_lig_2	2.2295587
RANFUJ_ax_lig_0-GUVRAT_eq_lig_2	2.2294798
SUHLOZ_ax_lig_0-TOTPAW_eq_lig_0	2.2293699
CN31-REWDII_eq_lig_0	2.2293599
CN64-RASGAV_eq_lig_2	2.229322
CN11-QEQVOA_ax_lig_1	2.2292547
CN7-CIMSOJ_eq_lig_2	2.2292142
CN106-OVALEE_eq_lig_2	2.2291255
KUWYIN_ax_lig_0-NN47	2.2290082
OLOTOA_ax_lig_0-REWDII_eq_lig_0	2.2288907
SUHLOZ_ax_lig_0-NN27	2.2287521
CN78-HAWCEQ_eq_lig_2	2.2287445
CN46-ZUNVIP_eq_lig_0	2.228459
CN21-OVALOO_eq_lig_2	2.2283828
CN108-ZUNGOG_eq_lig_0	2.2283602
CN71-ACUROI_eq_lig_0	2.2283359
VANNIJ_ax_lig_0-NN34	2.2278705
DONYEN_ax_lig_0-NN5	2.2277887
ANULAZ_ax_lig_0-UVUJOL_eq_lig_2	2.2276945
GINKIA_ax_lig_0-NN8	2.227681
TEZYUU_ax_lig_0-NN26	2.227507
CN64-ACUROI_eq_lig_0	2.22746
OLOTOA_ax_lig_0-CIMSOJ_eq_lig_2	2.227424
MEDHUB_ax_lig_0-OVALOO_eq_lig_2	2.2273178
GINKIA_ax_lig_0-NN16	2.2272916
GILWIK_ax_lig_0-NN37	2.2272599
CN74-YUWWOD_eq_lig_2	2.2271101
CN73-ACUROI_eq_lig_0	2.227
FIGPOC_ax_lig_0-NN4	2.2269976
DONYEN_ax_lig_0-MOBBEL_eq_lig_0	2.2268977
ZUVNIP_ax_lig_0-YUWWOD_eq_lig_2	2.226849
RANFUJ_ax_lig_0-NN47	2.2268198
ZUFHIU_ax_lig_0-NN20	2.2268076
CN5-CIMSOJ_eq_lig_2	2.2267678
DOGJIT_ax_lig_0-RASGAV_eq_lig_2	2.2267127
RASBOF_ax_lig_1-COYMOT_eq_lig_2	2.226657
CN104-TUZHEE_eq_lig_2	2.226639
COWROY_ax_lig_0-NN47	2.2266
GUXZIL_ax_lig_0-MOBBEL_eq_lig_0	2.2264664
QAYFEE_ax_lig_0-NN26	2.2263126
FIGPOC_ax_lig_0-NN8	2.2263062
CN76-CIMSOJ_eq_lig_2	2.2262564
NIWCUU_ax_lig_0-ZUNGOG_eq_lig_0	2.226225
HALLEO_ax_lig_0-NN4	2.2259684
CN2-COYMOT_eq_lig_2	2.225951
CN109-ZUNVIP_eq_lig_0	2.2259226
CN77-OVALEE_eq_lig_2	2.225857
ILIHOD_ax_lig_0-NN26	2.2258303
CN109-YUWWOD_eq_lig_2	2.2256355
CN35-OVALEE_eq_lig_2	2.2256293
RASBOF_ax_lig_1-QOJZEX_eq_lig_2	2.2255435
CN79-CIMSOJ_eq_lig_2	2.2253673
RASBOF_ax_lig_1-ACUROI_eq_lig_0	2.225238
CN44-TOTPAW_eq_lig_0	2.2252085
DONYEN_ax_lig_0-NN6	2.2252069
DONYEN_ax_lig_0-OVALOO_eq_lig_2	2.2251723
DONYEN_ax_lig_0-NN2	2.225093
JUPWIC_ax_lig_0-NN4	2.2250433
TEZYUU_ax_lig_0-NN47	2.2250426
ACURAU_ax_lig_0-MIMYEO_eq_lig_0	2.2250187
COWROY_ax_lig_0-GUVRAT_eq_lig_2	2.2249565
CN49-HAWCEQ_eq_lig_2	2.2247984
BEYLIC_ax_lig_0-NN34	2.2246492
KASVEH_ax_lig_0-TUZHEE_eq_lig_2	2.2246268
CN7-TITBIK_ax_lig_0	2.2245758
CN49-OVALEE_eq_lig_2	2.2243757
CN102-OVALEE_eq_lig_2	2.2243242
SUHLOZ_ax_lig_0-NN37	2.2243066
CN64-PEDFEM_eq_lig_2	2.2241786
TEZYUU_ax_lig_0-NN16	2.2239845
YIBGOG_ax_lig_0-YUWWOD_eq_lig_2	2.2239285
CN68-ZUNVIP_eq_lig_0	2.2238247
DONYEN_ax_lig_0-NN4	2.2237966
CN66-GUVRAT_eq_lig_2	2.2236617
CN71-PEDFEM_eq_lig_2	2.223659
MAXWIS_ax_lig_0-NN20	2.2235372
OJUSET_ax_lig_0-NN3	2.2234838
CN75-ZUNVIP_eq_lig_0	2.2233725
CN28-COYMOT_eq_lig_2	2.2233152
UXUPUZ_ax_lig_1-NN34	2.223291
KASVEH_ax_lig_0-TOTPAW_eq_lig_0	2.2232225
TEZYUU_ax_lig_0-NN34	2.2228932
ROMHIN_ax_lig_0-GUVRAT_eq_lig_2	2.2228727
CN104-TOTPAW_eq_lig_0	2.222824
GINKIA_ax_lig_0-NN47	2.222787
GILWIK_ax_lig_0-NN26	2.2226858
YUGQAU_ax_lig_0-NN2	2.2226768
CN49-CIDDAX_eq_lig_0	2.2226615
CN29-YUWWOD_eq_lig_2	2.2222798
ZOPRII_ax_lig_0-TUZHEE_eq_lig_2	2.2222352
CN33-JOFVOS_eq_lig_2	2.2221813
CN49-LISMIK_eq_lig_2	2.2221406
CN41-MINVEM_eq_lig_2	2.2218273
CN103-HAWCEQ_eq_lig_2	2.2218041
OLOTOA_ax_lig_0-NN26	2.221723
RANFUJ_ax_lig_0-OVALOO_eq_lig_2	2.2217224
GINKIA_ax_lig_0-CIDDAX_eq_lig_0	2.2216141
CN33-CIMSOJ_eq_lig_2	2.22149
GILWIK_ax_lig_0-NN16	2.221372
OMOMAG_ax_lig_0-CIMSOJ_eq_lig_2	2.2213054
QAYFEE_ax_lig_0-HAWCEQ_eq_lig_2	2.2212698
ZUFHIU_ax_lig_0-RASGAV_eq_lig_2	2.2212229
GILWIK_ax_lig_0-CIDDAX_eq_lig_0	2.221067
CN109-YUZZOJ_eq_lig_0	2.2210464
CN80-LISMIK_eq_lig_2	2.22093
TEZYUU_ax_lig_0-ZUNVIP_eq_lig_0	2.2208037
CN9-RASGAV_eq_lig_2	2.220703
NIWCUU_ax_lig_0-NN20	2.2206874
YUGQAU_ax_lig_0-NN6	2.2206843
CN7-GEMXAZ_eq_lig_2	2.2205997
CN74-UVUJOL_eq_lig_2	2.2205865
MEDHUB_ax_lig_0-NN47	2.2203698
RASBOF_ax_lig_1-RASGAV_eq_lig_2	2.2202058
CN108-MUTMOF_eq_lig_2	2.220179
KASVEH_ax_lig_0-NN37	2.2201455
CN33-CIDDAX_eq_lig_0	2.220111
GENZOQ_ax_lig_0-QOJZEX_eq_lig_2	2.2200718
CN81-GEMXAZ_eq_lig_2	2.2200615
SUHLOZ_ax_lig_0-LISMIK_eq_lig_2	2.2200043
ILIHOD_ax_lig_0-NN16	2.219997
CN65-JOFVOS_eq_lig_2	2.2199779
JUPWIC_ax_lig_0-MOBBEL_eq_lig_0	2.2199671
ZUFHIU_ax_lig_0-NN34	2.2198925
GINKIA_ax_lig_0-JOFVOS_eq_lig_2	2.2198462
OLOTOA_ax_lig_0-CIDDAX_eq_lig_0	2.2198095
CN2-ACUROI_eq_lig_0	2.2197301
TEZYUU_ax_lig_0-OVALEE_eq_lig_2	2.2196357
KASVEH_ax_lig_0-NN1	2.2195935
OLOTOA_ax_lig_0-LISMIK_eq_lig_2	2.2195907
SUHLOZ_ax_lig_0-TUZHEE_eq_lig_2	2.2194755
CN12-MINVEM_eq_lig_2	2.2194219
CN28-RASGAV_eq_lig_2	2.219383
OMOMAG_ax_lig_0-NN8	2.2193382
CN28-QOJZEX_eq_lig_2	2.2193296
ANULAZ_ax_lig_0-ZUNVIP_eq_lig_0	2.219171
CN81-OVALEE_eq_lig_2	2.2190728
CN65-ZUNVIP_eq_lig_0	2.2189815
GINKIA_ax_lig_0-MEWVUI_ax_lig_0	2.2189422
CN104-SOSCEK_eq_lig_0	2.2188396
CN2-QOJZEX_eq_lig_2	2.2188303
ZUVNIP_ax_lig_0-NN20	2.218799
OJUSET_ax_lig_0-QOJZEX_eq_lig_2	2.2187815
TEZYUU_ax_lig_0-CIDDAX_eq_lig_0	2.21878
HEBQUB_ax_lig_0-YUWWOD_eq_lig_2	2.2186549
GILWIK_ax_lig_0-NN42	2.2186477
CN1-VEFPII_eq_lig_0	2.2183726
ZOPRII_ax_lig_0-NN27	2.2183704
CN79-GEMXAZ_eq_lig_2	2.2182498
CIKXOM_ax_lig_0-HAWCEQ_eq_lig_2	2.21815
JUPWIC_ax_lig_0-NN3	2.2180557
CN65-KAFPEO_eq_lig_0	2.21804
TEZYUU_ax_lig_0-NN43	2.2180223
GUXZIL_ax_lig_0-NN6	2.2179384
BOYPAI_ax_lig_1-ZUNVIP_eq_lig_0	2.2178965
CN33-TITBIK_ax_lig_0	2.2178714
CIKXOM_ax_lig_0-NN26	2.2178676
CN81-HAWCEQ_eq_lig_2	2.2178102
NIWCUU_ax_lig_0-YUWWOD_eq_lig_2	2.2177513
CIGKIP_ax_lig_1-MEWVUI_ax_lig_0	2.2176695
COWRIS_ax_lig_1-REWDII_eq_lig_0	2.2176445
CN33-OVALEE_eq_lig_2	2.217625
TESKUA_ax_lig_1-NN26	2.217614
TORNAR_ax_lig_0-ZUNVIP_eq_lig_0	2.2175555
RANGOE_ax_lig_0-NN8	2.2174802
GINKIA_ax_lig_0-NN27	2.2173884
OJUSET_ax_lig_0-NN6	2.2172225
CIGKIP_ax_lig_1-NN24	2.2171814
NIWCUU_ax_lig_0-RASGAV_eq_lig_2	2.2170792
GUXZIL_ax_lig_0-NN5	2.217015
CN5-REWDII_eq_lig_0	2.216897
CN70-COYMOT_eq_lig_2	2.2168067
SESKAF_ax_lig_0-NN43	2.2167091
MAXWIS_ax_lig_0-YUWWOD_eq_lig_2	2.2164927
CN46-GUVRAT_eq_lig_2	2.2163248
CN30-JAWRAD_eq_lig_0	2.2163074
GUXZIL_ax_lig_0-OVALEE_eq_lig_2	2.2162805
HALLEO_ax_lig_0-NN8	2.2162364
CN76-GEMXAZ_eq_lig_2	2.2161727
ROMHIN_ax_lig_0-NN47	2.2161674
OMOMAG_ax_lig_0-GEMXAZ_eq_lig_2	2.2160542
MEDHUB_ax_lig_0-NN4	2.2160413
OLOTOA_ax_lig_0-NN16	2.2159889
DONYEN_ax_lig_0-YUZZOJ_eq_lig_0	2.2159407
OJUSET_ax_lig_0-NN33	2.2158773
UXUPUZ_ax_lig_1-NN20	2.2158346
QAYFEE_ax_lig_0-NN16	2.215797
TESKUA_ax_lig_1-CIDDAX_eq_lig_0	2.21575
KASVEH_ax_lig_0-NN27	2.2157052
HEBQUB_ax_lig_0-RASGAV_eq_lig_2	2.2156823
DONYEN_ax_lig_0-JOFVOS_eq_lig_2	2.2154865
CN66-TITBIK_ax_lig_0	2.215456
OLOTOA_ax_lig_0-HAWCEQ_eq_lig_2	2.2154298
CN29-ACUROI_eq_lig_0	2.215339
HEBQUB_ax_lig_0-NN3	2.2152843
FIGPOC_ax_lig_0-JOFVOS_eq_lig_2	2.2151465
SESKAF_ax_lig_0-NN2	2.2150776
UXUPUZ_ax_lig_1-YUWWOD_eq_lig_2	2.2150588
CN31-LISMIK_eq_lig_2	2.214998
CN44-MEWVUI_ax_lig_0	2.2149847
GUXZIL_ax_lig_0-NN26	2.2149382
CN66-GEQFIU_eq_lig_2	2.2149026
VANNIJ_ax_lig_0-NN47	2.2148747
CN66-KAFPEO_eq_lig_0	2.214856
CN2-VEFPII_eq_lig_0	2.2148287
DOGJIT_ax_lig_0-YUWWOD_eq_lig_2	2.2146883
CN70-QOJZEX_eq_lig_2	2.2146628
CN77-CIDDAX_eq_lig_0	2.214572
CN71-UVUJOL_eq_lig_2	2.214451
GUXZIL_ax_lig_0-NN37	2.2144032
CN75-KAFPEO_eq_lig_0	2.2143102
CN31-TUZHEE_eq_lig_2	2.2143047
GUXZIL_ax_lig_0-NN42	2.2142434
GILWIK_ax_lig_0-NN1	2.214175
CN81-CIDDAX_eq_lig_0	2.2141516
CN5-GEMXAZ_eq_lig_2	2.213923
HEBQUB_ax_lig_0-NN26	2.213879
TESKUA_ax_lig_1-NN37	2.2137954
TESKUA_ax_lig_1-NN16	2.213764
DACBIT_ax_lig_0-NN34	2.2137628
CN42-TUZHEE_eq_lig_2	2.2137063
GUXZIL_ax_lig_0-NN16	2.2136412
HALLEO_ax_lig_0-GEMXAZ_eq_lig_2	2.2135189
HEBQUB_ax_lig_0-NN33	2.2134616
OJUSET_ax_lig_0-PEDFEM_eq_lig_2	2.213376
CN34-ZUNVIP_eq_lig_0	2.2132564
CN102-TUZHEE_eq_lig_2	2.2132466
COWROY_ax_lig_0-NN3	2.213232
CN66-OVALOO_eq_lig_2	2.213228
TUFDEG_ax_lig_0-MIMYEO_eq_lig_0	2.2132163
CIKXOM_ax_lig_0-NN42	2.2131772
KUWYIN_ax_lig_0-NN3	2.2131133
CN75-GUVRAT_eq_lig_2	2.2131126
ZOPRII_ax_lig_0-NN37	2.2131023
CN40-MIMYEO_eq_lig_0	2.2131016
YUGQAU_ax_lig_0-REWDII_eq_lig_0	2.2129407
CN9-COYMOT_eq_lig_2	2.2128975
GILWIK_ax_lig_0-TOTPAW_eq_lig_0	2.2128277
OJUSET_ax_lig_0-NN20	2.2128255
QIZCIO_ax_lig_0-ACUROI_eq_lig_0	2.2127407
GINKIA_ax_lig_0-NN34	2.212679
CN4-REWDII_eq_lig_0	2.2125566
BEYLIC_ax_lig_0-ZUNVIP_eq_lig_0	2.212498
HEBQUB_ax_lig_0-NN6	2.212485
CIKXOM_ax_lig_0-LISMIK_eq_lig_2	2.2123728
CN108-UVUJOL_eq_lig_2	2.2123106
VANNIJ_ax_lig_0-NN3	2.212299
HEBQUB_ax_lig_0-NN16	2.2122014
CN79-REWDII_eq_lig_0	2.211837
CN94-CIDDAX_eq_lig_0	2.2117796
CN13-TOTPAW_eq_lig_0	2.2117257
ROMHIN_ax_lig_0-JOFVOS_eq_lig_2	2.211691
CN42-TOTPAW_eq_lig_0	2.2116153
GINKIA_ax_lig_0-LISMIK_eq_lig_2	2.211612
CN3-CIMSOJ_eq_lig_2	2.2113745
RANFUJ_ax_lig_0-NN33	2.2113423
NIWCUU_ax_lig_0-NN34	2.2112784
CN4-GEMXAZ_eq_lig_2	2.2112556
MAXWIS_ax_lig_0-ZUNVIP_eq_lig_0	2.2111866
CN70-ACUROI_eq_lig_0	2.2110674
HEBQUB_ax_lig_0-NN2	2.2110157
CN77-LISMIK_eq_lig_2	2.2108557
RANFUJ_ax_lig_0-NN3	2.2107673
CN1-ZUNGOG_eq_lig_0	2.2106013
GINKIA_ax_lig_0-ZUNGOG_eq_lig_0	2.210534
CN106-TUZHEE_eq_lig_2	2.2104478
CN39-SOSCEK_eq_lig_0	2.2103972
CN64-YUWWOD_eq_lig_2	2.2103198
CN3-GEMXAZ_eq_lig_2	2.2102914
CN46-JOFVOS_eq_lig_2	2.2102294
DONYEN_ax_lig_0-NN26	2.2101727
YUWWOD_ax_lig_0-NN34	2.2101612
OJUSET_ax_lig_0-NN2	2.210148
YIBGUM_ax_lig_1-NN41	2.2100718
CN2-RASGAV_eq_lig_2	2.210023
CN68-JOFVOS_eq_lig_2	2.2099817
CN109-GUVRAT_eq_lig_2	2.2098882
CN103-LISMIK_eq_lig_2	2.2098477
CN73-VEFPII_eq_lig_0	2.2098389
OMOMAG_ax_lig_0-NN43	2.2097905
KUWYIN_ax_lig_0-NN33	2.2097437
HEBQUB_ax_lig_0-NN8	2.2095988
CN94-YUWWOD_eq_lig_2	2.2095175
GILWIK_ax_lig_0-NN5	2.2094445
CN108-YUZZOJ_eq_lig_0	2.2094355
GINKIA_ax_lig_0-TUZHEE_eq_lig_2	2.2093115
CN46-OVALOO_eq_lig_2	2.2092636
CN103-CIDDAX_eq_lig_0	2.2090702
CN73-YUZZOJ_eq_lig_0	2.2090156
CN3-REWDII_eq_lig_0	2.2090142
CN35-HAWCEQ_eq_lig_2	2.2089174
JUPWIC_ax_lig_0-NN33	2.2088428
CN9-QOJZEX_eq_lig_2	2.2087908
GUXZIL_ax_lig_0-MEWVUI_ax_lig_0	2.2087371
SESKAF_ax_lig_0-NN6	2.208595
CN78-OVALEE_eq_lig_2	2.2084904
CN70-RASGAV_eq_lig_2	2.2084806
OLOTOA_ax_lig_0-OVALEE_eq_lig_2	2.2083306
CN71-YUWWOD_eq_lig_2	2.2082088
CN94-MEWVUI_ax_lig_0	2.2081263
RASBOF_ax_lig_1-VEFPII_eq_lig_0	2.2079644
HALLEO_ax_lig_0-NN2	2.2079415
CN34-KAFPEO_eq_lig_0	2.2079084
PUVZAI_ax_lig_0-QOJZEX_eq_lig_2	2.2078576
OMOMAG_ax_lig_0-NN2	2.207785
GUXZIL_ax_lig_0-CIMSOJ_eq_lig_2	2.2077637
VANNIJ_ax_lig_0-NN33	2.2077465
COWROY_ax_lig_0-NN8	2.2077382
CN64-UVUJOL_eq_lig_2	2.2077198
HALLEO_ax_lig_0-CIMSOJ_eq_lig_2	2.2076917
CN75-OVALOO_eq_lig_2	2.2074697
ROMHIN_ax_lig_0-NN3	2.2074068
HALLEO_ax_lig_0-NN43	2.2072434
CN107-MOBBEL_eq_lig_0	2.2071197
CN78-LISMIK_eq_lig_2	2.2070372
COWROY_ax_lig_0-NN33	2.2070203
CN94-TOTPAW_eq_lig_0	2.2069626
CN75-GEQFIU_eq_lig_2	2.2069392
TEZYUU_ax_lig_0-JOFVOS_eq_lig_2	2.2069318
OLOTOA_ax_lig_0-NN5	2.2068777
RANGOE_ax_lig_0-GEMXAZ_eq_lig_2	2.206733
DONYEN_ax_lig_0-CIDDAX_eq_lig_0	2.2067134
QAYFEE_ax_lig_0-CIDDAX_eq_lig_0	2.2064877
CN76-REWDII_eq_lig_0	2.206483
CIKXOM_ax_lig_0-NN16	2.2064734
CN108-ACUROI_eq_lig_0	2.2064385
CN68-GUVRAT_eq_lig_2	2.2064269
YUGPUN_ax_lig_0-NN24	2.2063575
RANFUJ_ax_lig_0-NN4	2.2063339
GUXZIL_ax_lig_0-NN1	2.2063177
TEZYUU_ax_lig_0-GUVRAT_eq_lig_2	2.2062929
GINKIA_ax_lig_0-REWDII_eq_lig_0	2.206276
ROMHIN_ax_lig_0-MOBBEL_eq_lig_0	2.2061863
CN108-YUWWOD_eq_lig_2	2.2061398
BOYPAI_ax_lig_1-GUVRAT_eq_lig_2	2.2060585
QIZCIO_ax_lig_0-YUWWOD_eq_lig_2	2.2060437
CN79-CIDDAX_eq_lig_0	2.2060018
CN94-ACUROI_eq_lig_0	2.2058814
BEYLIC_ax_lig_0-JOFVOS_eq_lig_2	2.2058148
DONYEN_ax_lig_0-OVALEE_eq_lig_2	2.2058125
CN65-GUVRAT_eq_lig_2	2.2057753
MEDHUB_ax_lig_0-NN33	2.2057672
QAYFEE_ax_lig_0-OVALEE_eq_lig_2	2.2056277
HEBQUB_ax_lig_0-MEWVUI_ax_lig_0	2.2055395
OJUSET_ax_lig_0-NN8	2.2054355
CN78-CIDDAX_eq_lig_0	2.2054262
CN35-REWDII_eq_lig_0	2.2053807
ACURAU_ax_lig_0-JAWRAD_eq_lig_0	2.2053542
CN29-UVUJOL_eq_lig_2	2.205164
FIGPOC_ax_lig_0-NN2	2.2051501
COWRIS_ax_lig_1-CIDDAX_eq_lig_0	2.2050388
CN5-CIDDAX_eq_lig_0	2.2050276
DACBIT_ax_lig_0-NN20	2.2049556
COWRIS_ax_lig_1-GEMXAZ_eq_lig_2	2.2049282
GINKIA_ax_lig_0-GEMXAZ_eq_lig_2	2.2048059
RANGOE_ax_lig_0-NN2	2.204668
CN74-ZUNVIP_eq_lig_0	2.2046661
CN65-TITBIK_ax_lig_0	2.2046595
OJUSET_ax_lig_0-KAFPEO_eq_lig_0	2.2045085
CN1-MUTMOF_eq_lig_2	2.2044303
CN13-QEQVOA_ax_lig_1	2.2043746
DONYEN_ax_lig_0-CIMSOJ_eq_lig_2	2.204314
DOGJIT_ax_lig_0-NN20	2.2042875
CN4-CIDDAX_eq_lig_0	2.2042406
RASBOF_ax_lig_1-ZUNGOG_eq_lig_0	2.2040968
NIYTAT_ax_lig_0-NN20	2.2040706
HIPFET_ax_lig_0-ACUROI_eq_lig_0	2.2040205
CN76-CIDDAX_eq_lig_0	2.2039921
ANULAZ_ax_lig_0-GUVRAT_eq_lig_2	2.20399
MEDHUB_ax_lig_0-MOBBEL_eq_lig_0	2.2039814
HIPFET_ax_lig_0-YUWWOD_eq_lig_2	2.2039804
CN1-ACUROI_eq_lig_0	2.20395
NIYTAT_ax_lig_0-RASGAV_eq_lig_2	2.203823
HEBQUB_ax_lig_0-NN47	2.2038045
HEBQUB_ax_lig_0-NN20	2.2037594
NIYTAT_ax_lig_0-YUWWOD_eq_lig_2	2.2037446
CN34-OVALEE_eq_lig_2	2.2037122
ZUVNIP_ax_lig_0-NN34	2.2036994
LUCKOL_ax_lig_0-NN47	2.2035837
CN73-ZUNGOG_eq_lig_0	2.203557
CN94-OVALEE_eq_lig_2	2.203498
RASBOF_ax_lig_1-NN41	2.2034838
CN21-MOBBEL_eq_lig_0	2.2034135
RASBOF_ax_lig_1-NN20	2.2033818
COWRIS_ax_lig_1-NN26	2.203366
COWROY_ax_lig_0-NN4	2.203364
CN1-YUZZOJ_eq_lig_0	2.2032976
PUVZAI_ax_lig_0-YUWWOD_eq_lig_2	2.2032611
CN13-SOSCEK_eq_lig_0	2.2032232
COWRIS_ax_lig_1-NN5	2.2032068
PUVZAI_ax_lig_0-RASGAV_eq_lig_2	2.2031748
TEZYUU_ax_lig_0-NN27	2.2031507
CN29-ZUNVIP_eq_lig_0	2.2030952
CN38-MIMYEO_eq_lig_0	2.203081
COWRIS_ax_lig_1-OVALEE_eq_lig_2	2.202986
GUXZIL_ax_lig_0-TOTPAW_eq_lig_0	2.2028613
ZEBDAN_ax_lig_0-YUWWOD_eq_lig_2	2.2028396
COWRIS_ax_lig_1-NN42	2.2028306
CN106-TOTPAW_eq_lig_0	2.2028072
QIZCIO_ax_lig_0-NN20	2.2027812
TEZYUU_ax_lig_0-NN4	2.2027764
CN76-OVALEE_eq_lig_2	2.2027228
CN7-REWDII_eq_lig_0	2.2025998
CIDDEB_ax_lig_0-NN47	2.2025757
YIBGUM_ax_lig_1-VEFPII_eq_lig_0	2.2025657
YUGQAU_ax_lig_0-NN26	2.2025328
CN72-CIMSOJ_eq_lig_2	2.2025285
ZEBDAN_ax_lig_0-NN3	2.2023952
ACURAU_ax_lig_0-NN1	2.2023222
DACBIT_ax_lig_0-YUWWOD_eq_lig_2	2.2020967
ZEBDAN_ax_lig_0-NN6	2.2020812
CN28-ZUNGOG_eq_lig_0	2.202016
CN30-RASGAV_eq_lig_2	2.2018561
GUXZIL_ax_lig_0-CIDDAX_eq_lig_0	2.2018392
CN29-YUZZOJ_eq_lig_0	2.2017374
ACURAU_ax_lig_0-NN37	2.2016568
YUWWOD_ax_lig_0-NN20	2.2016394
CN74-KAFPEO_eq_lig_0	2.2012079
HIPFET_ax_lig_0-NN37	2.2011828
CN2-ZUNGOG_eq_lig_0	2.2011402
CN77-TOTPAW_eq_lig_0	2.2010896
YUGQAU_ax_lig_0-LISMIK_eq_lig_2	2.2010033
[truncated: 1,599 more rows]
