# Supplementary material for: Low-cost machine learning prediction of excited state properties of iridium-centered phosphors
Source: Chem Sci. 2023 Jan 5;14(6):1419–33. doi: 10.1039/d2sc06150c (PMC9906783; doi:10.1039/d2sc06150c)
Supplement: SC-014-D2SC06150C-s001 [file SC-014-D2SC06150C-s001.zip › ZIP contents/ANN predictions/predictions_spectral_integral.csv]

ID	prediction (counts)
CIGKIP_ax_lig_1-NN24	2262976.5
RADTEZ_ax_lig_0-NN20	2198519.5
CN103-RASGAV_eq_lig_2	2188344
CN103-YUWWOD_eq_lig_2	2168809.8
RADTEZ_ax_lig_0-NN33	2146328
RADTEZ_ax_lig_0-LISMIK_eq_lig_2	2140356.8
CN14-LISMIK_eq_lig_2	2048793.8
CIGKIP_ax_lig_1-NN33	2040937
RADTEZ_ax_lig_0-NN27	2013462.6
CN103-JOFVOS_eq_lig_2	1975632.9
RADTEZ_ax_lig_0-NN26	1971013.2
CN48-LEZJAD_eq_lig_2	1937890.4
RADTEZ_ax_lig_0-NN47	1842332.1
RADTEZ_ax_lig_0-GEMXAZ_eq_lig_2	1834421.2
CN63-YUWWOD_eq_lig_2	1833089.5
CIGKIP_ax_lig_1-YUWWOD_eq_lig_2	1829063.1
CN103-ACUROI_eq_lig_0	1827860.6
RADTEZ_ax_lig_0-NN43	1808470.4
CIGKIP_ax_lig_1-NN26	1808033.8
RADTEZ_ax_lig_0-REWDII_eq_lig_0	1807129.2
CN49-YUWWOD_eq_lig_2	1752076.9
CN14-CIDDAX_eq_lig_0	1742912.9
CN63-ACUROI_eq_lig_0	1739777.4
RADTEZ_ax_lig_0-CIDDAX_eq_lig_0	1737290
MEDHUB_ax_lig_0-NN24	1726145.4
LUCKOL_ax_lig_0-RASGAV_eq_lig_2	1718489.1
CN21-RASGAV_eq_lig_2	1703097.8
CN14-ACUROI_eq_lig_0	1695913.6
RADTEZ_ax_lig_0-YUWWOD_eq_lig_2	1694836
RADTEZ_ax_lig_0-NN16	1694751.9
CIGKIP_ax_lig_1-JOFVOS_eq_lig_2	1684171.6
CN71-VEFPII_eq_lig_0	1683774.6
CN14-REWDII_eq_lig_0	1675675.9
CN49-ACUROI_eq_lig_0	1662210.9
CIGKIP_ax_lig_1-NN27	1657775.5
CN77-ACUROI_eq_lig_0	1648231
CN14-YUWWOD_eq_lig_2	1644923.1
CIGKIP_ax_lig_1-ACUROI_eq_lig_0	1641793.2
CIGKIP_ax_lig_1-NN3	1638531.6
CIGKIP_ax_lig_1-LISMIK_eq_lig_2	1624959.1
CN103-LISMIK_eq_lig_2	1610677.9
RADTEZ_ax_lig_0-NN8	1600169.5
CN78-ACUROI_eq_lig_0	1598813.6
CN77-YUWWOD_eq_lig_2	1597326.8
CN63-RASGAV_eq_lig_2	1591331.6
RADTEZ_ax_lig_0-NN3	1590718.8
CN14-GEMXAZ_eq_lig_2	1586415.5
RADTEZ_ax_lig_0-TUZHEE_eq_lig_2	1579483.4
LUCKOL_ax_lig_0-YUWWOD_eq_lig_2	1578941.1
JUPWIC_ax_lig_0-YUWWOD_eq_lig_2	1567513.1
CN21-MIMYEO_eq_lig_0	1545254.1
GINKIA_ax_lig_0-CIDDAX_eq_lig_0	1543484.4
JUPWIC_ax_lig_0-NN33	1538082.1
OJUSET_ax_lig_0-NN33	1531336.1
COWRIS_ax_lig_1-NN41	1519487.9
CN109-RASGAV_eq_lig_2	1508399.6
RADTEZ_ax_lig_0-MEWVUI_ax_lig_0	1507308.4
CN103-GEMXAZ_eq_lig_2	1505906.8
CIGKIP_ax_lig_1-NN16	1503862.1
ACURAU_ax_lig_0-NN41	1499272.2
CN80-YUWWOD_eq_lig_2	1498416.4
GINKIA_ax_lig_0-NN33	1492142.6
JUPWIC_ax_lig_0-ACUROI_eq_lig_0	1490144.8
CN78-YUWWOD_eq_lig_2	1488482.6
CN14-TUZHEE_eq_lig_2	1487256.6
CN106-JOFVOS_eq_lig_2	1485813.2
CN48-VEFPII_eq_lig_0	1484953.2
CN78-VEFPII_eq_lig_0	1484630.2
CN75-VEFPII_eq_lig_0	1482453
CN80-ACUROI_eq_lig_0	1474966.2
CIGKIP_ax_lig_1-NN47	1466674.4
OJUSET_ax_lig_0-NN26	1461408.9
CN48-TITBIK_ax_lig_0	1460852.5
CN41-ACUROI_eq_lig_0	1460848.9
CIGKIP_ax_lig_1-NN20	1457736
KASVEH_ax_lig_0-NN33	1457453.2
CN21-JOFVOS_eq_lig_2	1456593.1
CN75-ACUROI_eq_lig_0	1453644.9
HEBQUB_ax_lig_0-NN47	1453083.6
SUHLOZ_ax_lig_0-NN26	1449148.5
CN76-ACUROI_eq_lig_0	1441441.1
CINQOH_ax_lig_0-NN27	1440993.9
SUHLOZ_ax_lig_0-NN33	1439929.8
GINKIA_ax_lig_0-NN27	1437647.5
CN42-LEZJAD_eq_lig_2	1431131.2
CN48-YUWWOD_eq_lig_2	1429390.1
MEDHUB_ax_lig_0-JOFVOS_eq_lig_2	1424657.6
CN14-MEWVUI_ax_lig_0	1424392.2
LUCKOL_ax_lig_0-NN3	1422749.6
HEBQUB_ax_lig_0-NN20	1421668.1
ACURAU_ax_lig_0-TITBIK_ax_lig_0	1417078.4
LUCKOL_ax_lig_0-NN33	1412314
CN41-YUWWOD_eq_lig_2	1410394.4
RADTEZ_ax_lig_0-NN2	1410223.2
CIGKOV_ax_lig_0-NN33	1409801
MEDHUB_ax_lig_0-RASGAV_eq_lig_2	1409537
CN103-REWDII_eq_lig_0	1404670.1
CN72-ACUROI_eq_lig_0	1403116.8
LUCKOL_ax_lig_0-NN20	1400486.1
OLOTOA_ax_lig_0-NN24	1399967
HEBQUB_ax_lig_0-NN33	1398763.9
COWRIS_ax_lig_1-NN33	1397739.2
GINKIA_ax_lig_0-NN26	1394468.5
TUFDEG_ax_lig_0-NN8	1394155
GINKIA_ax_lig_0-LISMIK_eq_lig_2	1382526.5
GINKIA_ax_lig_0-NN20	1373958.9
ACURAU_ax_lig_0-NN47	1372182.8
CN76-YUWWOD_eq_lig_2	1371985.1
GINKIA_ax_lig_0-NN47	1371666.9
LUCKOL_ax_lig_0-NN47	1370561.9
CINQOH_ax_lig_0-NN33	1367936.6
GINKIA_ax_lig_0-NN8	1367123.5
CN72-VEFPII_eq_lig_0	1362853
CN63-REWDII_eq_lig_0	1361993.4
SUHLOZ_ax_lig_0-NN27	1358182.2
CN1-ACUROI_eq_lig_0	1357391.4
CN80-VEFPII_eq_lig_0	1354917.6
CN76-LEZJAD_eq_lig_2	1352663.2
CN48-ACUROI_eq_lig_0	1351178.4
TUFDEG_ax_lig_0-NN47	1350210.1
CN76-VEFPII_eq_lig_0	1349256.2
CN5-YUWWOD_eq_lig_2	1345660.6
CN103-CIDDAX_eq_lig_0	1343148.4
KASVEH_ax_lig_0-NN26	1339954.2
CN107-RASGAV_eq_lig_2	1339478
CN74-ACUROI_eq_lig_0	1338836.9
CN72-YUWWOD_eq_lig_2	1336778.5
GINKIA_ax_lig_0-REWDII_eq_lig_0	1332812.5
JUPWIC_ax_lig_0-NN20	1331314.8
CN7-YUWWOD_eq_lig_2	1330582.4
CN77-VEFPII_eq_lig_0	1326098.8
COWRIS_ax_lig_1-NN40	1325944.8
CN30-TITBIK_ax_lig_0	1321500.8
LUCKOL_ax_lig_0-NN8	1319004.6
CN78-LEZJAD_eq_lig_2	1314336.2
CN49-LEZJAD_eq_lig_2	1313981.4
KASVEH_ax_lig_0-RASGAV_eq_lig_2	1313390.6
HEBQUB_ax_lig_0-NN8	1311389.1
TUFDEG_ax_lig_0-NN3	1310479
RADTEZ_ax_lig_0-NN6	1308332.6
CN79-YUWWOD_eq_lig_2	1307551
HEBQUB_ax_lig_0-RASGAV_eq_lig_2	1304729
LUCKOL_ax_lig_0-NN6	1304078.8
CIGKIP_ax_lig_1-NN6	1302512.4
CIGKIP_ax_lig_1-CIDDAX_eq_lig_0	1297783.4
CIGKIP_ax_lig_1-NN2	1297094
HEBQUB_ax_lig_0-MIMYEO_eq_lig_0	1293176.4
CN66-ACUROI_eq_lig_0	1292587.8
CN42-VEFPII_eq_lig_0	1292022.6
JUPWIC_ax_lig_0-NN26	1291943.2
CN48-CIDDAX_eq_lig_0	1291840.9
ACURAU_ax_lig_0-NN8	1289037.2
LUCKOL_ax_lig_0-NN43	1285479
CN81-VEFPII_eq_lig_0	1285074.9
RANFUJ_ax_lig_0-ACUROI_eq_lig_0	1283682.8
CN4-LEZJAD_eq_lig_2	1283104.4
CN63-JOFVOS_eq_lig_2	1282702
CN75-YUWWOD_eq_lig_2	1279134.4
HALLEO_ax_lig_0-NN26	1278738.6
CN94-TOTPAW_eq_lig_0	1277025.5
CIGKIP_ax_lig_1-NN8	1275315.4
CN41-RASGAV_eq_lig_2	1273356.4
TUFDEG_ax_lig_0-MIMYEO_eq_lig_0	1273000.9
CN79-ACUROI_eq_lig_0	1272729.9
ACURAU_ax_lig_0-NN3	1272619.4
CN4-YUWWOD_eq_lig_2	1272189.6
CN77-LEZJAD_eq_lig_2	1270238.8
HEBQUB_ax_lig_0-NN27	1267905.1
TUFDEG_ax_lig_0-NN6	1265709
KASVEH_ax_lig_0-MIMYEO_eq_lig_0	1265053.8
ACURAU_ax_lig_0-NN6	1264006.8
CN80-MIMYEO_eq_lig_0	1263240.9
HEBQUB_ax_lig_0-NN24	1262671
KASVEH_ax_lig_0-NN24	1261987.1
CN38-TOTPAW_eq_lig_0	1261582.9
CN5-LEZJAD_eq_lig_2	1258087.1
CN49-TITBIK_ax_lig_0	1257415.9
OLOTOA_ax_lig_0-LEZJAD_eq_lig_2	1257412.6
CN71-ACUROI_eq_lig_0	1256643.1
GINKIA_ax_lig_0-NN6	1256641.6
ACURAU_ax_lig_0-NN33	1251491.6
HEBQUB_ax_lig_0-NN3	1250944.9
CN4-ACUROI_eq_lig_0	1249171.5
CN21-ACILAC_eq_lig_1	1248315.2
CN81-ACUROI_eq_lig_0	1248135.2
CN78-RASGAV_eq_lig_2	1247702.9
COWRIS_ax_lig_1-YUWWOD_eq_lig_2	1246472.6
KUWYIN_ax_lig_0-NN20	1245941.5
GINKIA_ax_lig_0-NN3	1245346.6
CINQOH_ax_lig_0-NN26	1244275.9
HEBQUB_ax_lig_0-NN26	1241465.8
CN30-YUWWOD_eq_lig_2	1241157.8
CIGKIP_ax_lig_1-NN43	1240781.6
RANFUJ_ax_lig_0-NN33	1239549.9
COWRIS_ax_lig_1-ACUROI_eq_lig_0	1238153.6
CN5-ACUROI_eq_lig_0	1237681.6
CINQOH_ax_lig_0-NN47	1235327.8
TUFDEG_ax_lig_0-YUWWOD_eq_lig_2	1235048.1
CN81-YUWWOD_eq_lig_2	1232167
YUGQAU_ax_lig_0-NN33	1231895.1
CIGKIP_ax_lig_1-GEMXAZ_eq_lig_2	1230801.5
CN79-LEZJAD_eq_lig_2	1230776.8
CN80-RASGAV_eq_lig_2	1230572.1
CN77-RASGAV_eq_lig_2	1230406.6
KASVEH_ax_lig_0-YUWWOD_eq_lig_2	1230068.5
CN7-CIDDAX_eq_lig_0	1229145.9
CN11-LEZJAD_eq_lig_2	1228581.6
CN7-ACUROI_eq_lig_0	1227525.9
HEBQUB_ax_lig_0-YUWWOD_eq_lig_2	1225522.1
SUHLOZ_ax_lig_0-NN16	1224863.4
DOGJIT_ax_lig_0-NN40	1224803.4
TUFDEG_ax_lig_0-NN33	1224513.9
QOMFOP_ax_lig_0-NN33	1223270
CN29-YUWWOD_eq_lig_2	1220065.4
CIGKOV_ax_lig_0-NN26	1220021
CN67-ACUROI_eq_lig_0	1219448.1
CN2-YUWWOD_eq_lig_2	1219090.2
HALLEO_ax_lig_0-NN41	1218794.1
CN104-JOFVOS_eq_lig_2	1217786.9
CN41-LISMIK_eq_lig_2	1216084.8
CN7-TITBIK_ax_lig_0	1215889.2
RASBOF_ax_lig_1-NN40	1215287.5
TUFDEG_ax_lig_0-NN2	1214410
KUWYIN_ax_lig_0-NN33	1214173.4
HALLEO_ax_lig_0-NN33	1214101.2
TUFDEG_ax_lig_0-NN20	1213649.5
KASVEH_ax_lig_0-ACUROI_eq_lig_0	1213164.1
LUCKOL_ax_lig_0-NN2	1209885.9
COWRIS_ax_lig_1-VEFPII_eq_lig_0	1209653.4
OXOKOD_ax_lig_0-NN41	1208461.2
HEBQUB_ax_lig_0-NN6	1207194.4
GINKIA_ax_lig_0-YUWWOD_eq_lig_2	1207138
CN66-YUWWOD_eq_lig_2	1207007.5
GUXZIL_ax_lig_0-NN33	1206705.2
ACURAU_ax_lig_0-YUWWOD_eq_lig_2	1205976.1
TUFDEG_ax_lig_0-RASGAV_eq_lig_2	1202757.8
CN63-LISMIK_eq_lig_2	1200999.9
OJUSET_ax_lig_0-NN16	1193856.5
YUGQAU_ax_lig_0-NN26	1192896.1
LUCKOL_ax_lig_0-NN26	1191573.1
HIPFET_ax_lig_0-NN47	1191221.6
CN1-YUWWOD_eq_lig_2	1191218.9
YUGPUN_ax_lig_0-NN41	1190988.4
ACURAU_ax_lig_0-NN2	1190707.1
CN103-TUZHEE_eq_lig_2	1189068.1
CN107-JOFVOS_eq_lig_2	1188823.5
ACURAU_ax_lig_0-NN1	1187900.6
MEDHUB_ax_lig_0-NN33	1187438.1
OJUSET_ax_lig_0-YUWWOD_eq_lig_2	1184362.5
OJUSET_ax_lig_0-NN27	1183741.6
CN80-LEZJAD_eq_lig_2	1181821.2
CN30-VEFPII_eq_lig_0	1178867.5
CN3-LEZJAD_eq_lig_2	1175117.6
CIKXOM_ax_lig_0-NN41	1173657.9
JUPWIC_ax_lig_0-NN3	1171644.8
CN2-ACUROI_eq_lig_0	1170659.1
CN3-ACUROI_eq_lig_0	1169618.5
JUPWIC_ax_lig_0-NN47	1164358.6
CN2-MIMYEO_eq_lig_0	1163893.6
CN38-YUWWOD_eq_lig_2	1162465.4
YIBGUM_ax_lig_1-NN40	1162425.2
KASVEH_ax_lig_0-NN27	1161894.5
CN75-MIMYEO_eq_lig_0	1161264
HEBQUB_ax_lig_0-LISMIK_eq_lig_2	1156619.2
YUGQAU_ax_lig_0-NN27	1155554.9
CIGKIP_ax_lig_1-REWDII_eq_lig_0	1154522.2
ACURAU_ax_lig_0-RASGAV_eq_lig_2	1154253.5
QOMFOP_ax_lig_0-NN26	1154075.1
GINKIA_ax_lig_0-NN2	1153462.6
CN5-RASGAV_eq_lig_2	1152413.1
CN3-YUWWOD_eq_lig_2	1151925.8
SUHLOZ_ax_lig_0-NN41	1148505.9
GINKIA_ax_lig_0-NN16	1148172.6
MOSXAV_ax_lig_1-NN33	1146043.9
CN81-MIMYEO_eq_lig_0	1145953.2
RANGOE_ax_lig_0-NN33	1145902.9
GILWIK_ax_lig_0-NN33	1144996.2
YUGQAU_ax_lig_0-LISMIK_eq_lig_2	1143513.4
CN103-ZUNGOG_eq_lig_0	1143453.8
CN104-RASGAV_eq_lig_2	1139902.1
PUVZAI_ax_lig_0-NN40	1139519.6
JUPWIC_ax_lig_0-NN27	1138000.8
COWRIS_ax_lig_1-NN24	1136416.8
CINQOH_ax_lig_0-NN20	1136391.1
CN29-ACUROI_eq_lig_0	1133876.1
TEZYUU_ax_lig_0-NN33	1133736.6
GUXZIL_ax_lig_0-NN26	1131355.8
CN68-LEZJAD_eq_lig_2	1130953.1
HEBQUB_ax_lig_0-NN2	1130676.9
KASVEH_ax_lig_0-NN20	1129962.1
CIGKIP_ax_lig_1-TUZHEE_eq_lig_2	1127952
CN70-ACUROI_eq_lig_0	1125123.6
ZEBDAN_ax_lig_0-NN47	1124735.6
CINQOH_ax_lig_0-NN8	1124553.6
OMOMAG_ax_lig_0-NN41	1123723.1
CN72-MIMYEO_eq_lig_0	1121907.8
CN74-YUWWOD_eq_lig_2	1121286.9
MEDHUB_ax_lig_0-YUWWOD_eq_lig_2	1120572
HALLEO_ax_lig_0-NN16	1120538.9
OJUSET_ax_lig_0-NN41	1118847.9
ACURAU_ax_lig_0-TOTPAW_eq_lig_0	1118396.6
GINKIA_ax_lig_0-JOFVOS_eq_lig_2	1118213.8
CN73-ACUROI_eq_lig_0	1116750.1
CN79-VEFPII_eq_lig_0	1114158.9
CN70-VEFPII_eq_lig_0	1113483.1
TUFDEG_ax_lig_0-NN1	1112519.6
CN5-MIMYEO_eq_lig_0	1112105.5
CN38-RASGAV_eq_lig_2	1111713.5
CN48-TOTPAW_eq_lig_0	1111672.6
TESKUA_ax_lig_1-NN33	1108614.5
ACURAU_ax_lig_0-NN20	1108210.5
CN64-ACUROI_eq_lig_0	1107253.5
RANFUJ_ax_lig_0-NN26	1106044.8
HORGIH_ax_lig_0-NN33	1104246.8
COWRIS_ax_lig_1-LEZJAD_eq_lig_2	1104108.4
CN30-TOTPAW_eq_lig_0	1103948.1
CN81-RASGAV_eq_lig_2	1103716.8
COWRIS_ax_lig_1-NN26	1103561.9
CN66-LEZJAD_eq_lig_2	1101264.2
CN41-CIDDAX_eq_lig_0	1101093.8
KASVEH_ax_lig_0-NN3	1100069.4
KASVEH_ax_lig_0-NN47	1099083.5
CN1-MIMYEO_eq_lig_0	1097428.4
CIGKIP_ax_lig_1-MEWVUI_ax_lig_0	1097168.6
SUHLOZ_ax_lig_0-MEWVUI_ax_lig_0	1096518.9
CN67-TOTPAW_eq_lig_0	1096513.9
QOMFOP_ax_lig_0-LISMIK_eq_lig_2	1095872.1
CN72-LEZJAD_eq_lig_2	1095293.4
CN41-MEWVUI_ax_lig_0	1094774.9
OJUSET_ax_lig_0-RASGAV_eq_lig_2	1094582.6
ZEBDAN_ax_lig_0-NN33	1092845.8
KASVEH_ax_lig_0-NN16	1092531
TUFDEG_ax_lig_0-TOTPAW_eq_lig_0	1091489.4
ACURAU_ax_lig_0-NN26	1091438.2
TUFDEG_ax_lig_0-CIDDAX_eq_lig_0	1091329.6
RANFUJ_ax_lig_0-YUWWOD_eq_lig_2	1091256.4
CN63-GEMXAZ_eq_lig_2	1088664.5
CN68-ACUROI_eq_lig_0	1088453.6
CN40-TOTPAW_eq_lig_0	1088100.5
CN75-LEZJAD_eq_lig_2	1087519.4
CN48-RASGAV_eq_lig_2	1085858
CN73-LEZJAD_eq_lig_2	1085812
KUWYIN_ax_lig_0-NN47	1083911.9
HIPFET_ax_lig_0-NN33	1083525.1
HALLEO_ax_lig_0-NN40	1082017.4
GINKIA_ax_lig_0-MEWVUI_ax_lig_0	1078751.8
CN30-ACUROI_eq_lig_0	1078450.5
OMOMAG_ax_lig_0-NN40	1076551.5
RANFUJ_ax_lig_0-NN20	1073607.2
CN81-LEZJAD_eq_lig_2	1073388.4
CN48-MEWVUI_ax_lig_0	1071674
CN71-YUWWOD_eq_lig_2	1070598.9
HALLEO_ax_lig_0-NN27	1070582.2
TEZYUU_ax_lig_0-CIDDAX_eq_lig_0	1069818
OJUSET_ax_lig_0-NN3	1069806.4
CN73-VEFPII_eq_lig_0	1069704.8
ACURAU_ax_lig_0-MIMYEO_eq_lig_0	1069434.9
MEDHUB_ax_lig_0-NN20	1068777.2
CN102-LISMIK_eq_lig_2	1068094.4
FIKVIH_ax_lig_0-NN47	1067962.4
CN70-YUWWOD_eq_lig_2	1067820.4
TUFDEG_ax_lig_0-NN26	1067450.8
TEZYUU_ax_lig_0-NN27	1066724
CINQOH_ax_lig_0-NN6	1065950.4
CINQOH_ax_lig_0-NN3	1063924.9
CN72-RASGAV_eq_lig_2	1062964.1
CN31-ACUROI_eq_lig_0	1062941
HIPFET_ax_lig_0-NN8	1062876.8
MEDHUB_ax_lig_0-LISMIK_eq_lig_2	1061993.2
GUXZIL_ax_lig_0-NN16	1060281.5
HEBQUB_ax_lig_0-JOFVOS_eq_lig_2	1059855.6
GILWIK_ax_lig_0-NN24	1059349.4
CN14-ZUNGOG_eq_lig_0	1057842.4
HALLEO_ax_lig_0-ACUROI_eq_lig_0	1057643.1
QOMFOP_ax_lig_0-NN27	1057613.8
TUFDEG_ax_lig_0-ACUROI_eq_lig_0	1056197.5
CN38-ACUROI_eq_lig_0	1055009.6
TESKUA_ax_lig_1-NN8	1054641.4
CN7-VEFPII_eq_lig_0	1051981.6
TUFDEG_ax_lig_0-NN24	1051951.8
CN66-MIMYEO_eq_lig_0	1049568.5
CN30-RASGAV_eq_lig_2	1048870.5
CN109-JOFVOS_eq_lig_2	1047071.2
MOSXAV_ax_lig_1-NN26	1047003.56
TEZYUU_ax_lig_0-NN26	1046318.75
COWRIS_ax_lig_1-MIMYEO_eq_lig_0	1045680.9
JUPWIC_ax_lig_0-NN43	1045009.75
CN68-VEFPII_eq_lig_0	1044996.94
GILWIK_ax_lig_0-NN8	1044718.56
ACURAU_ax_lig_0-CIDDAX_eq_lig_0	1044443.7
HEBQUB_ax_lig_0-REWDII_eq_lig_0	1043359.25
CN14-OVALEE_eq_lig_2	1041514.3
TEZYUU_ax_lig_0-RASGAV_eq_lig_2	1040225.9
OJUSET_ax_lig_0-ACUROI_eq_lig_0	1036508.25
COWRIS_ax_lig_1-NN3	1036336
GILWIK_ax_lig_0-NN27	1036161.25
CIGKIP_ax_lig_1-NN5	1035808.44
CINQOH_ax_lig_0-YUWWOD_eq_lig_2	1033945.75
TESKUA_ax_lig_1-YUWWOD_eq_lig_2	1032312.56
JUPWIC_ax_lig_0-NN6	1031953.5
CN12-CIDDAX_eq_lig_0	1031377.6
GUXZIL_ax_lig_0-YUWWOD_eq_lig_2	1030071.1
CN75-RASGAV_eq_lig_2	1029939.1
GINKIA_ax_lig_0-TUZHEE_eq_lig_2	1027040.9
JUPWIC_ax_lig_0-NN16	1026667.5
RANGOE_ax_lig_0-RASGAV_eq_lig_2	1025854.75
CN30-MIMYEO_eq_lig_0	1025655.75
KASVEH_ax_lig_0-NN8	1024300.8
HALLEO_ax_lig_0-VEFPII_eq_lig_0	1024204.1
ZEBDAN_ax_lig_0-NN20	1023637.1
ZEBDAN_ax_lig_0-NN27	1023609.75
ACURAU_ax_lig_0-ACUROI_eq_lig_0	1023211.9
CN63-CIMSOJ_eq_lig_2	1021769.25
CN1-RASGAV_eq_lig_2	1021415.75
CN21-ACUROI_eq_lig_0	1020644.8
COWRIS_ax_lig_1-RASGAV_eq_lig_2	1019613.6
HIPFET_ax_lig_0-RASGAV_eq_lig_2	1019253
OMOMAG_ax_lig_0-NN33	1018955.56
RANGOE_ax_lig_0-NN26	1017729.44
HIPFET_ax_lig_0-NN27	1017504.8
CN63-CIDDAX_eq_lig_0	1017384.56
CN21-LISMIK_eq_lig_2	1015985.9
CN42-TITBIK_ax_lig_0	1015768.1
HEBQUB_ax_lig_0-TUZHEE_eq_lig_2	1015179
CN54-ACUROI_eq_lig_0	1012356.06
TESKUA_ax_lig_1-NN3	1012282.8
CN103-MEWVUI_ax_lig_0	1012185.5
CN49-TOTPAW_eq_lig_0	1011942.75
CN77-MEWVUI_ax_lig_0	1011130.25
CN106-LISMIK_eq_lig_2	1010712.1
ZEBDAN_ax_lig_0-NN8	1010485.44
CN49-VEFPII_eq_lig_0	1008815
CN104-LISMIK_eq_lig_2	1008435.6
CN107-LEZHOP_eq_lig_2	1007826.3
OJUSET_ax_lig_0-CIDDAX_eq_lig_0	1007424.9
CN38-CIDDAX_eq_lig_0	1007349.2
HIPFET_ax_lig_0-NN20	1005729.75
CINQOH_ax_lig_0-NN16	1004135.8
YUGPUN_ax_lig_0-NN40	1004039.56
CN42-YUWWOD_eq_lig_2	1003154.1
CN70-MIMYEO_eq_lig_0	1002545.9
HEBQUB_ax_lig_0-NN16	1001914.75
KUWYIN_ax_lig_0-NN3	1001745.2
RASBOF_ax_lig_1-NN41	999769.3
GILWIK_ax_lig_0-NN26	999292.75
CN67-CIDDAX_eq_lig_0	999087.4
COWROY_ax_lig_0-YUWWOD_eq_lig_2	997703.8
YIBGUM_ax_lig_1-NN41	997491.4
GILWIK_ax_lig_0-YUWWOD_eq_lig_2	997248.6
HALLEO_ax_lig_0-NN24	996598.94
RANGOE_ax_lig_0-YUWWOD_eq_lig_2	996024.9
CINQOH_ax_lig_0-NN2	994407.5
GILWIK_ax_lig_0-NN3	994358.6
CN41-JOFVOS_eq_lig_2	993911.75
KASVEH_ax_lig_0-LISMIK_eq_lig_2	991040.7
TUFDEG_ax_lig_0-CIMSOJ_eq_lig_2	990533.3
UXUPUZ_ax_lig_1-RASGAV_eq_lig_2	990330.5
LUCKOL_ax_lig_0-NN16	990288.56
CN21-YUWWOD_eq_lig_2	988898.3
RANGOE_ax_lig_0-NN20	985713.75
SUHLOZ_ax_lig_0-LISMIK_eq_lig_2	985566.6
CN109-ACUROI_eq_lig_0	985276.9
CN64-VEFPII_eq_lig_0	984730.8
CN54-VEFPII_eq_lig_0	983782.25
ILIHOD_ax_lig_0-NN2	983259.6
HORGIH_ax_lig_0-NN26	982896.8
OJUSET_ax_lig_0-NN2	982721.44
CN1-VEFPII_eq_lig_0	982018.3
OMOMAG_ax_lig_0-NN26	982009.4
CN54-YUWWOD_eq_lig_2	981461.94
TESKUA_ax_lig_1-NN26	979960.5
RASBOF_ax_lig_1-ACUROI_eq_lig_0	977439.06
GUXZIL_ax_lig_0-NN3	976664.7
CN42-ACUROI_eq_lig_0	976437.56
CN4-MIMYEO_eq_lig_0	976204.25
KASVEH_ax_lig_0-JOFVOS_eq_lig_2	975718.7
GUXZIL_ax_lig_0-ACUROI_eq_lig_0	974558.56
CN79-MIMYEO_eq_lig_0	974477.06
FIKVIH_ax_lig_0-NN33	974001.8
CN4-RASGAV_eq_lig_2	973488.5
CN71-MIMYEO_eq_lig_0	972881.25
GUXZIL_ax_lig_0-RASGAV_eq_lig_2	972589.06
QOMFOP_ax_lig_0-NN5	971678.25
CN38-MIMYEO_eq_lig_0	971635.44
CN63-TUZHEE_eq_lig_2	971047
CN54-MIMYEO_eq_lig_0	970639.75
KASVEH_ax_lig_0-NN6	970507.2
CN21-GEMXAZ_eq_lig_2	970367.75
CN76-MIMYEO_eq_lig_0	969918.1
TUFDEG_ax_lig_0-REWDII_eq_lig_0	969220.7
GUXZIL_ax_lig_0-NN1	968388.5
DONYEN_ax_lig_0-NN41	967823.5
CN49-CIDDAX_eq_lig_0	967677.06
OMOMAG_ax_lig_0-VEFPII_eq_lig_0	965741.7
ACURAU_ax_lig_0-NN40	964441.94
OXOKOD_ax_lig_0-NN27	963802.75
SUHLOZ_ax_lig_0-NN20	963611.94
ZUFHIU_ax_lig_0-NN33	962978.06
HIPFET_ax_lig_0-NN6	961587.3
CN48-LISMIK_eq_lig_2	960253
CN67-VEFPII_eq_lig_0	960220.25
ZEBDAN_ax_lig_0-NN26	959135.4
SUHLOZ_ax_lig_0-ACUROI_eq_lig_0	957406.75
TESKUA_ax_lig_1-NN2	956587.6
TUFDEG_ax_lig_0-JOFVOS_eq_lig_2	956413.1
ILIHOD_ax_lig_0-NN3	956307.06
CIGKOV_ax_lig_0-NN3	954878.44
ZUVNIP_ax_lig_0-NN40	954540.5
HIPFET_ax_lig_0-NN3	954324.25
KASVEH_ax_lig_0-NN2	952288.8
HIPFET_ax_lig_0-NN26	952166.56
RANFUJ_ax_lig_0-NN27	952165.9
CN40-CIDDAX_eq_lig_0	951971.44
CN109-YUWWOD_eq_lig_2	951321.9
CN71-LEZJAD_eq_lig_2	951259.56
RANFUJ_ax_lig_0-JOFVOS_eq_lig_2	950955.25
CN106-ACUROI_eq_lig_0	948887.56
CN65-LEZJAD_eq_lig_2	948616.44
RASBOF_ax_lig_1-MIMYEO_eq_lig_0	948453.7
CN73-YUWWOD_eq_lig_2	946795.6
CN105-LISMIK_eq_lig_2	946621.94
OLOTOA_ax_lig_0-NN26	946454.5
GILWIK_ax_lig_0-NN2	946114.5
CN33-TITBIK_ax_lig_0	945885.25
MAXWIS_ax_lig_0-RASGAV_eq_lig_2	945093.5
CN5-VEFPII_eq_lig_0	944553.8
YUGPUN_ax_lig_0-NN26	943420.8
HALLEO_ax_lig_0-NN3	943164.06
CN7-RASGAV_eq_lig_2	942376.44
CN3-MIMYEO_eq_lig_0	941642.8
GINKIA_ax_lig_0-GEMXAZ_eq_lig_2	941602.25
FIKVIH_ax_lig_0-NN3	940580.9
MOSXAV_ax_lig_1-YUWWOD_eq_lig_2	940369.44
GUXZIL_ax_lig_0-NN2	940175.5
ZEBDAN_ax_lig_0-NN6	940111.44
CN76-RASGAV_eq_lig_2	940103.56
CN12-ACUROI_eq_lig_0	939193.75
CIGKOV_ax_lig_0-NN16	938729.94
OJUSET_ax_lig_0-NN8	938644.94
CN68-YUWWOD_eq_lig_2	937857.8
OMOMAG_ax_lig_0-ACUROI_eq_lig_0	937035.1
CIGKIP_ax_lig_1-NN1	936753.06
GILWIK_ax_lig_0-CIDDAX_eq_lig_0	935719.1
GUXZIL_ax_lig_0-TOTPAW_eq_lig_0	935155.6
CN31-YUWWOD_eq_lig_2	934718.44
COWROY_ax_lig_0-NN33	934611.6
ILIHOD_ax_lig_0-NN33	934295.1
RASBOF_ax_lig_1-YUWWOD_eq_lig_2	933425.6
GILWIK_ax_lig_0-NN6	933235.56
RANFUJ_ax_lig_0-NN47	932911.2
TEZYUU_ax_lig_0-NN8	932315.6
CN79-RASGAV_eq_lig_2	932072.2
CN102-GEMXAZ_eq_lig_2	932055.6
ACURAU_ax_lig_0-NN24	930261.4
TESKUA_ax_lig_1-NN6	928809.4
ZEBDAN_ax_lig_0-NN3	928216.7
CN2-RASGAV_eq_lig_2	927995
MOSXAV_ax_lig_1-NN16	927658.3
GUXZIL_ax_lig_0-MIMYEO_eq_lig_0	927332.56
ACURAU_ax_lig_0-NN16	926474
YUGPUN_ax_lig_0-ACUROI_eq_lig_0	924881.94
HIPFET_ax_lig_0-YUWWOD_eq_lig_2	924683
OXOKOD_ax_lig_0-NN26	922839.5
ZUFHIU_ax_lig_0-YUWWOD_eq_lig_2	922299.4
CIKXOM_ax_lig_0-NN40	922097.5
TUFDEG_ax_lig_0-LISMIK_eq_lig_2	921941.2
MEDHUB_ax_lig_0-GEMXAZ_eq_lig_2	921675.6
OJUSET_ax_lig_0-MEWVUI_ax_lig_0	921596.44
CIGKIP_ax_lig_1-TOTPAW_eq_lig_0	921301.4
CN4-VEFPII_eq_lig_0	920336.7
COWROY_ax_lig_0-NN24	920048.7
TESKUA_ax_lig_1-NN47	919123.1
COWRIS_ax_lig_1-NN16	917143.1
CN7-MEWVUI_ax_lig_0	917019.8
OLOTOA_ax_lig_0-NN27	916985
CN33-RASGAV_eq_lig_2	916945.06
ACURAU_ax_lig_0-NN5	916820.5
HEBQUB_ax_lig_0-GEMXAZ_eq_lig_2	915588.75
QAYFEE_ax_lig_0-NN26	914689.6
HALLEO_ax_lig_0-YUWWOD_eq_lig_2	914568.1
CN67-YUWWOD_eq_lig_2	913603.94
HEBQUB_ax_lig_0-NN43	913567.25
CN78-MEWVUI_ax_lig_0	913119.2
TUFDEG_ax_lig_0-NN27	912409.4
CN7-LISMIK_eq_lig_2	911806.75
ILIHOD_ax_lig_0-NN6	911652.8
CN31-RASGAV_eq_lig_2	911610.6
CN42-CIDDAX_eq_lig_0	910682.6
CN104-ACUROI_eq_lig_0	910609.9
MOSXAV_ax_lig_1-NN3	909665.9
CN94-CIDDAX_eq_lig_0	909073.7
GILWIK_ax_lig_0-NN47	908374.6
GUXZIL_ax_lig_0-NN47	907788
QOMFOP_ax_lig_0-NN16	907379.9
CN2-VEFPII_eq_lig_0	906797.75
MEDHUB_ax_lig_0-NN27	906789.9
ZEBDAN_ax_lig_0-YUWWOD_eq_lig_2	902242.06
TUFDEG_ax_lig_0-NN43	901945.7
CN21-MEWVUI_ax_lig_0	901657.94
CN5-CIDDAX_eq_lig_0	901601.2
CN29-MIMYEO_eq_lig_0	899917.06
CN66-RASGAV_eq_lig_2	899275.7
RANFUJ_ax_lig_0-NN16	898467.1
CN33-YUWWOD_eq_lig_2	897637.44
YUGPUN_ax_lig_0-NN27	897475.06
QOMFOP_ax_lig_0-NN20	897212.7
RANFUJ_ax_lig_0-NN3	896453.94
CIKXOM_ax_lig_0-NN33	896176.94
FIKVIH_ax_lig_0-NN27	895793.56
QAYFEE_ax_lig_0-NN33	895538.8
YUGPUN_ax_lig_0-NN33	895254.7
FIGPOC_ax_lig_0-YUWWOD_eq_lig_2	895152.2
HEBQUB_ax_lig_0-NN5	894939.8
BEYLIC_ax_lig_0-NN40	894034.6
RANFUJ_ax_lig_0-MEWVUI_ax_lig_0	893914.75
CN49-RASGAV_eq_lig_2	893666.7
HIPFET_ax_lig_0-NN2	892860
KUWYIN_ax_lig_0-NN26	891708.44
CN30-CIDDAX_eq_lig_0	889455.4
BEYLIC_ax_lig_0-NN41	889417.1
XUMFUJ_ax_lig_1-CIDDAX_eq_lig_0	888578
CN76-TITBIK_ax_lig_0	888508.44
MEDHUB_ax_lig_0-NN26	888389.75
YUGQAU_ax_lig_0-NN16	888351
RASBOF_ax_lig_1-VEFPII_eq_lig_0	888205.5
CN3-LEZHOP_eq_lig_2	886853.2
CIKXOM_ax_lig_0-NN26	886298.1
FIKVIH_ax_lig_0-NN6	885663.94
CN48-OVALEE_eq_lig_2	885559.5
RANGOE_ax_lig_0-NN47	885505.9
MAMXAC_ax_lig_0-NN26	885330.56
CN106-GEMXAZ_eq_lig_2	884690.8
TEZYUU_ax_lig_0-NN20	884632.3
CN107-ACUROI_eq_lig_0	884376.2
ZUFHIU_ax_lig_0-RASGAV_eq_lig_2	884167.94
RANFUJ_ax_lig_0-LISMIK_eq_lig_2	884145.8
TEZYUU_ax_lig_0-NN47	883775.4
CN12-YUWWOD_eq_lig_2	883527.3
TEZYUU_ax_lig_0-NN3	883308.4
CN41-TUZHEE_eq_lig_2	883014.6
OXOKOD_ax_lig_0-NN33	883009.8
CN5-MEWVUI_ax_lig_0	882548.3
CN94-YUWWOD_eq_lig_2	882413.2
CN66-LEZHOP_eq_lig_2	882048.3
CN65-ACUROI_eq_lig_0	881453.9
CN33-ACUROI_eq_lig_0	881146.5
CN42-MEWVUI_ax_lig_0	881103.4
TEZYUU_ax_lig_0-LISMIK_eq_lig_2	880458.94
HALLEO_ax_lig_0-LISMIK_eq_lig_2	879863
GENZOQ_ax_lig_0-RASGAV_eq_lig_2	879635.4
CN80-TITBIK_ax_lig_0	878818
TEZYUU_ax_lig_0-NN24	878681.8
CN9-MIMYEO_eq_lig_0	878301.2
JUPWIC_ax_lig_0-NN2	878067.75
CN94-RASGAV_eq_lig_2	878002.2
GUXZIL_ax_lig_0-NN27	876549.94
CN31-MIMYEO_eq_lig_0	874487.6
JUPWIC_ax_lig_0-NN8	873214.1
CN67-LISMIK_eq_lig_2	872923.1
OLOTOA_ax_lig_0-NN33	872856.2
CN68-LEZHOP_eq_lig_2	872757.75
CN4-TITBIK_ax_lig_0	872596.7
DONYEN_ax_lig_0-NN33	871570.7
ZEBDAN_ax_lig_0-NN2	871452.7
GUXZIL_ax_lig_0-NN8	871346.6
TEZYUU_ax_lig_0-NN6	871127.7
TUFDEG_ax_lig_0-NN16	870372.56
CN41-OVALEE_eq_lig_2	870188.5
CN12-LISMIK_eq_lig_2	869463
MEDHUB_ax_lig_0-NN41	868582.06
MEDHUB_ax_lig_0-NN47	868547.7
YUGQAU_ax_lig_0-NN20	868505.6
ILIHOD_ax_lig_0-NN26	868013.8
ACURAU_ax_lig_0-CIMSOJ_eq_lig_2	867461.06
TEZYUU_ax_lig_0-YUWWOD_eq_lig_2	866076.7
CN41-VEFPII_eq_lig_0	865992.25
CN31-TITBIK_ax_lig_0	865723.3
CN64-YUWWOD_eq_lig_2	865218.56
CIKXOM_ax_lig_0-NN24	864907.1
CN64-MIMYEO_eq_lig_0	864698.25
GUXZIL_ax_lig_0-NN24	864236.6
CN103-QOJZEX_eq_lig_2	863936.9
CN4-CIDDAX_eq_lig_0	863768.94
TEZYUU_ax_lig_0-NN2	862903.44
CIDDEB_ax_lig_0-NN33	860504
CN102-MEWVUI_ax_lig_0	860197
HORGIH_ax_lig_0-NN16	860183.4
TEZYUU_ax_lig_0-NN1	859965.94
CN11-TITBIK_ax_lig_0	859767.8
HEBQUB_ax_lig_0-NN34	859171.56
MAMXAC_ax_lig_0-NN27	858484.9
TEZYUU_ax_lig_0-ACUROI_eq_lig_0	858292
RANGOE_ax_lig_0-NN27	856046.9
TUFDEG_ax_lig_0-NN5	854737.5
CN74-MIMYEO_eq_lig_0	854508.1
CN3-RASGAV_eq_lig_2	854441.7
CN38-CIMSOJ_eq_lig_2	853938.1
CN74-VEFPII_eq_lig_0	853743.75
CN103-TOTPAW_eq_lig_0	853549.56
CN5-LISMIK_eq_lig_2	852708.3
OJUSET_ax_lig_0-NN24	852159.44
TUFDEG_ax_lig_0-OVALEE_eq_lig_2	851940.06
CN67-MEWVUI_ax_lig_0	850948.2
CN94-MIMYEO_eq_lig_0	849334.2
SUHLOZ_ax_lig_0-NN24	848907.3
CN1-MEWVUI_ax_lig_0	848902.25
CN9-ACUROI_eq_lig_0	848874.25
CN80-MEWVUI_ax_lig_0	847788.2
FIGPOC_ax_lig_0-NN33	846810.1
ZUFHIU_ax_lig_0-NN26	846475.7
CN102-ACUROI_eq_lig_0	845660
RANGOE_ax_lig_0-NN3	844764.6
RANGOE_ax_lig_0-JOFVOS_eq_lig_2	843083.2
MOWMIX_ax_lig_0-NN33	843017.25
TESKUA_ax_lig_1-CIDDAX_eq_lig_0	842946.94
CN42-RASGAV_eq_lig_2	841356.25
CN30-OVALEE_eq_lig_2	840572.25
CN2-LEZJAD_eq_lig_2	840041.2
OLOTOA_ax_lig_0-LEZHOP_eq_lig_2	839970.6
HALLEO_ax_lig_0-MEWVUI_ax_lig_0	839828.44
CN68-MIMYEO_eq_lig_0	839596.44
CN71-RASGAV_eq_lig_2	839377.06
CN79-LEZHOP_eq_lig_2	838074.2
XETTIB_ax_lig_0-NN41	837627.9
CN72-LISMIK_eq_lig_2	837198.2
CN74-LEZJAD_eq_lig_2	837034.1
KASVEH_ax_lig_0-GEMXAZ_eq_lig_2	836245.2
CN81-JOFVOS_eq_lig_2	835583.9
XUMFUJ_ax_lig_1-NN5	834672.5
OLOTOA_ax_lig_0-PUNYOO_eq_lig_2	834076.9
TESKUA_ax_lig_1-NN20	833849.44
RANGOE_ax_lig_0-NN16	833827.2
MOSXAV_ax_lig_1-NN2	833488.7
CN34-YUWWOD_eq_lig_2	833430.9
CN21-ZUNGOG_eq_lig_0	833245.56
CN41-GEMXAZ_eq_lig_2	832325.94
CN78-JOFVOS_eq_lig_2	830560.1
CN2-LEZHOP_eq_lig_2	830257
CN9-YUWWOD_eq_lig_2	829539.94
CN21-MUTMOF_eq_lig_2	827906.6
CN7-MIMYEO_eq_lig_0	827767.4
XETTIB_ax_lig_0-NN27	826434.4
CN33-TOTPAW_eq_lig_0	825627.9
TEZYUU_ax_lig_0-NN16	825525.3
FIKVIH_ax_lig_0-NN26	825114.56
TESKUA_ax_lig_1-NN16	824662.56
ACURAU_ax_lig_0-PEDFEM_eq_lig_2	824399.4
CN33-MIMYEO_eq_lig_0	823547.7
CN11-CIDDAX_eq_lig_0	823346.75
GILWIK_ax_lig_0-NN16	823160.5
CN80-JOFVOS_eq_lig_2	823144.5
COWROY_ax_lig_0-NN26	822919.5
CN72-JOFVOS_eq_lig_2	822457
OLOTOA_ax_lig_0-NN16	822259.6
NIYTAT_ax_lig_0-ACUROI_eq_lig_0	822220.3
CN73-MIMYEO_eq_lig_0	820830.06
MOWMIX_ax_lig_0-NN2	820818.8
GUXZIL_ax_lig_0-NN20	820272.44
RANGOE_ax_lig_0-MEWVUI_ax_lig_0	819288
CN4-MEWVUI_ax_lig_0	816544.2
COWRIS_ax_lig_1-NN47	816211
CN64-RASGAV_eq_lig_2	814957.2
CN67-OVALEE_eq_lig_2	814090.94
CN7-REWDII_eq_lig_0	813502.1
CN79-CIDDAX_eq_lig_0	813076.1
OJUSET_ax_lig_0-NN47	812420.9
MOSXAV_ax_lig_1-NN8	812412.4
MOWMIX_ax_lig_0-NN3	811672.94
CN42-LISMIK_eq_lig_2	809882.1
CN48-CIMSOJ_eq_lig_2	809879.94
ACURAU_ax_lig_0-OVALEE_eq_lig_2	809724.2
YUGQAU_ax_lig_0-YUWWOD_eq_lig_2	808426.4
CN107-YUWWOD_eq_lig_2	807803.7
SUHLOZ_ax_lig_0-YUWWOD_eq_lig_2	807467.94
OMOMAG_ax_lig_0-NN24	807291.9
MOWMIX_ax_lig_0-NN26	807229.25
OXOKOD_ax_lig_0-LISMIK_eq_lig_2	806526.56
HALLEO_ax_lig_0-CIDDAX_eq_lig_0	806452.6
CN106-YUWWOD_eq_lig_2	805678.2
CN73-LEZHOP_eq_lig_2	805164.2
NIYTAT_ax_lig_0-YUWWOD_eq_lig_2	804492.3
TUFDEG_ax_lig_0-NN34	804277.8
YIBGUM_ax_lig_1-VEFPII_eq_lig_0	804164.6
KUWYIN_ax_lig_0-LISMIK_eq_lig_2	802947.56
TEZYUU_ax_lig_0-NN5	802841.75
GUXZIL_ax_lig_0-NN6	802606.1
HALLEO_ax_lig_0-NN2	802476.44
RANGOE_ax_lig_0-NN24	800960.94
CN40-YUWWOD_eq_lig_2	800938.06
OJUSET_ax_lig_0-NN1	800269.06
TEZYUU_ax_lig_0-REWDII_eq_lig_0	800239.2
GUXZIL_ax_lig_0-CIDDAX_eq_lig_0	800041.2
ACURAU_ax_lig_0-REWDII_eq_lig_0	799242.06
MAMXAC_ax_lig_0-NN33	798815
OJUSET_ax_lig_0-NN6	798811.3
OJUSET_ax_lig_0-NN20	798658
HIPFET_ax_lig_0-ACUROI_eq_lig_0	798352
KASVEH_ax_lig_0-TUZHEE_eq_lig_2	797966.94
CN75-JOFVOS_eq_lig_2	797704.1
CN12-VEFPII_eq_lig_0	796246.44
ILIHOD_ax_lig_0-NN16	796120.6
DONYEN_ax_lig_0-VEFPII_eq_lig_0	796098.56
CN38-PEDFEM_eq_lig_2	795363.6
MEDHUB_ax_lig_0-VEFPII_eq_lig_0	795340
GILWIK_ax_lig_0-NN1	794833.3
XETTIB_ax_lig_0-NN26	794004.06
CN33-VEFPII_eq_lig_0	793948.94
CN38-OVALEE_eq_lig_2	793677.1
COWRIS_ax_lig_1-NN27	793586.6
ACURAU_ax_lig_0-NN27	792360.5
YUGPUN_ax_lig_0-LISMIK_eq_lig_2	792152.9
CN48-JOFVOS_eq_lig_2	791829.7
MOWMIX_ax_lig_0-NN8	791743.3
KUWYIN_ax_lig_0-NN27	791259.06
HEBQUB_ax_lig_0-MEWVUI_ax_lig_0	788304.75
GUXZIL_ax_lig_0-OVALEE_eq_lig_2	786281
CIKXOM_ax_lig_0-ACUROI_eq_lig_0	786246.75
MEDHUB_ax_lig_0-NN42	786183.9
GILWIK_ax_lig_0-NN20	785757.94
MOSXAV_ax_lig_1-NN6	785545.25
JUPWIC_ax_lig_0-NN34	785501.06
MOWMIX_ax_lig_0-NN6	784394.44
RANFUJ_ax_lig_0-GEMXAZ_eq_lig_2	783699.25
TUFDEG_ax_lig_0-TUZHEE_eq_lig_2	783009.44
CN103-CIMSOJ_eq_lig_2	782580.8
COWRIS_ax_lig_1-NN2	782372.7
XUMFUJ_ax_lig_1-NN8	781772.94
KASVEH_ax_lig_0-NN1	781679.44
CN68-RASGAV_eq_lig_2	780596.8
QAYFEE_ax_lig_0-NN16	780304
CN70-RASGAV_eq_lig_2	779573.06
CN9-RASGAV_eq_lig_2	779020.8
CN41-TOTPAW_eq_lig_0	778466.9
MOWMIX_ax_lig_0-YUWWOD_eq_lig_2	777575
OMOMAG_ax_lig_0-YUWWOD_eq_lig_2	776991.7
CN68-TITBIK_ax_lig_0	776361.5
CN80-LISMIK_eq_lig_2	775542.1
OXOKOD_ax_lig_0-NN16	775430.7
OJUSET_ax_lig_0-TOTPAW_eq_lig_0	775015.1
CN5-TITBIK_ax_lig_0	774545.7
CN81-LISMIK_eq_lig_2	773482
MOWMIX_ax_lig_0-NN16	772843.3
GILWIK_ax_lig_0-TOTPAW_eq_lig_0	772732.3
CN31-TOTPAW_eq_lig_0	772664.8
YUGPUN_ax_lig_0-NN16	772520.1
CIGKOV_ax_lig_0-NN6	772060.1
CN70-LEZJAD_eq_lig_2	771933.7
UXUPUZ_ax_lig_1-YUWWOD_eq_lig_2	771370.5
CN76-CIDDAX_eq_lig_0	771132.06
CINQOH_ax_lig_0-OVALEE_eq_lig_2	770594.7
CN78-LISMIK_eq_lig_2	770015.06
HALLEO_ax_lig_0-NN8	769924.75
CN72-GEMXAZ_eq_lig_2	769251.06
CN66-TITBIK_ax_lig_0	769045.2
CN94-CIMSOJ_eq_lig_2	768424
ACURAU_ax_lig_0-LISMIK_eq_lig_2	768220.94
CINQOH_ax_lig_0-NN34	767292.4
RANGOE_ax_lig_0-LISMIK_eq_lig_2	766725.06
CN28-YUWWOD_eq_lig_2	766610.4
CN79-LISMIK_eq_lig_2	766187.56
KASVEH_ax_lig_0-REWDII_eq_lig_0	765204.94
COWROY_ax_lig_0-NN3	764970.7
OLOTOA_ax_lig_0-ACUROI_eq_lig_0	764648
GINKIA_ax_lig_0-ZUNGOG_eq_lig_0	763733.94
CN71-QOJZEX_eq_lig_2	763644.1
CN75-MEWVUI_ax_lig_0	762726.7
MAMXAC_ax_lig_0-NN16	762573.44
NIYTAT_ax_lig_0-NN33	761873.56
CN5-JOFVOS_eq_lig_2	761188.8
GUXZIL_ax_lig_0-JOFVOS_eq_lig_2	760435.6
CN103-HAWCEQ_eq_lig_2	759040.5
HALLEO_ax_lig_0-NN1	757177.75
HALLEO_ax_lig_0-REWDII_eq_lig_0	757156.1
CN102-YUWWOD_eq_lig_2	754836
CN76-MEWVUI_ax_lig_0	753968.4
CN11-ACUROI_eq_lig_0	752331.75
SUHLOZ_ax_lig_0-TUZHEE_eq_lig_2	750012.75
CN40-MIMYEO_eq_lig_0	749776.8
CN72-MEWVUI_ax_lig_0	749736.44
CN35-VEFPII_eq_lig_0	748987.06
CIDDEB_ax_lig_0-NN26	748443.44
CN35-RASGAV_eq_lig_2	748046.2
CN66-VEFPII_eq_lig_0	748038.7
COWROY_ax_lig_0-RASGAV_eq_lig_2	748007.56
TUFDEG_ax_lig_0-GEMXAZ_eq_lig_2	746826.56
RANFUJ_ax_lig_0-REWDII_eq_lig_0	746801.5
TESKUA_ax_lig_1-NN1	746759.94
XUMFUJ_ax_lig_1-CIMSOJ_eq_lig_2	746759.44
OLOTOA_ax_lig_0-TITBIK_ax_lig_0	746159.44
CN12-TOTPAW_eq_lig_0	745430.56
CN104-YUWWOD_eq_lig_2	744889.44
CN71-JOFVOS_eq_lig_2	743965.75
CN21-TUZHEE_eq_lig_2	742275.7
ZUFHIU_ax_lig_0-NN20	742178.56
CN2-QOJZEX_eq_lig_2	741947.3
QOMFOP_ax_lig_0-MEWVUI_ax_lig_0	741660.2
CN7-TOTPAW_eq_lig_0	740010.94
CN33-LISMIK_eq_lig_2	739095.44
CN4-LISMIK_eq_lig_2	738770.6
CN48-REWDII_eq_lig_0	738765.4
CN7-TUZHEE_eq_lig_2	738274.4
ZEBDAN_ax_lig_0-NN16	738130.25
CN54-RASGAV_eq_lig_2	737912.6
CIKXOM_ax_lig_0-NN16	737269.9
CN34-ACUROI_eq_lig_0	737207.3
CN28-VEFPII_eq_lig_0	736425.25
CN39-RASGAV_eq_lig_2	735046.4
ACURAU_ax_lig_0-JOFVOS_eq_lig_2	734860.7
CN30-CIMSOJ_eq_lig_2	734797.3
CIGKIP_ax_lig_1-OVALEE_eq_lig_2	734665.75
RASBOF_ax_lig_1-RASGAV_eq_lig_2	734525.8
XUMFUJ_ax_lig_1-NN33	734089.06
CN77-JOFVOS_eq_lig_2	733139.8
CN40-RASGAV_eq_lig_2	732895.9
OLOTOA_ax_lig_0-NN40	731901.56
COWRIS_ax_lig_1-LISMIK_eq_lig_2	731462.6
RASBOF_ax_lig_1-LEZJAD_eq_lig_2	731032.9
CN65-LEZHOP_eq_lig_2	729907.75
CN70-QOJZEX_eq_lig_2	729868
CN3-TITBIK_ax_lig_0	728727.3
CN79-MEWVUI_ax_lig_0	728018.75
FIGPOC_ax_lig_0-NN3	727580.56
QAYFEE_ax_lig_0-NN27	727244.56
RASBOF_ax_lig_1-LEZHOP_eq_lig_2	726470.5
OMOMAG_ax_lig_0-NN16	726028.44
CN28-ACUROI_eq_lig_0	725561.1
CN30-JOFVOS_eq_lig_2	724543.9
CN65-TITBIK_ax_lig_0	724462
HALLEO_ax_lig_0-RASGAV_eq_lig_2	724297.7
RANFUJ_ax_lig_0-ZUNGOG_eq_lig_0	723500.5
CN30-PEDFEM_eq_lig_2	723399.8
COWROY_ax_lig_0-NN47	723263.56
QAYFEE_ax_lig_0-NN3	722565.94
DONYEN_ax_lig_0-NN47	721842
CN81-CIDDAX_eq_lig_0	721426.25
CN7-OVALEE_eq_lig_2	719864.25
XETTIB_ax_lig_0-NN40	719496.44
CN38-LISMIK_eq_lig_2	719374.5
RANFUJ_ax_lig_0-NN2	719317.3
CIGKIP_ax_lig_1-VEFPII_eq_lig_0	719210.44
COWRIS_ax_lig_1-JOFVOS_eq_lig_2	717426.44
CN38-REWDII_eq_lig_0	717426.4
CN34-MIMYEO_eq_lig_0	717021
OJUSET_ax_lig_0-OVALEE_eq_lig_2	716502.2
OLOTOA_ax_lig_0-YUWWOD_eq_lig_2	715817.9
CN3-MEWVUI_ax_lig_0	715704.9
RANFUJ_ax_lig_0-CIDDAX_eq_lig_0	715586.9
RANFUJ_ax_lig_0-NN8	715283.5
RANFUJ_ax_lig_0-TUZHEE_eq_lig_2	714889.94
DONYEN_ax_lig_0-YUWWOD_eq_lig_2	714182.9
CN73-TITBIK_ax_lig_0	713888.75
YUGPUN_ax_lig_0-MEWVUI_ax_lig_0	713878.5
ZUFHIU_ax_lig_0-NN3	713413.75
TEZYUU_ax_lig_0-TUZHEE_eq_lig_2	713316.3
MEDHUB_ax_lig_0-NN3	713115.06
ZUFHIU_ax_lig_0-NN16	712975.56
DONYEN_ax_lig_0-ACUROI_eq_lig_0	712844.2
CIDDEB_ax_lig_0-LISMIK_eq_lig_2	712787.06
CN39-ACUROI_eq_lig_0	712552.6
XUMFUJ_ax_lig_1-NN26	712196.2
YUGQAU_ax_lig_0-MEWVUI_ax_lig_0	712062.9
KUWYIN_ax_lig_0-NN8	710931.4
HIPFET_ax_lig_0-NN16	710561.44
CN35-ACUROI_eq_lig_0	710368.3
CN34-TOTPAW_eq_lig_0	710360.7
CN109-ZUNGOG_eq_lig_0	710084.75
UXUPUZ_ax_lig_1-NN20	709152
CN77-LISMIK_eq_lig_2	709087.94
KASVEH_ax_lig_0-TOTPAW_eq_lig_0	708681.6
CN66-CIDDAX_eq_lig_0	707941.4
CN79-TITBIK_ax_lig_0	707881.94
CN5-REWDII_eq_lig_0	707730
CN81-MEWVUI_ax_lig_0	707444.7
CN64-TITBIK_ax_lig_0	707251.6
CIGKIP_ax_lig_1-NN34	707201.3
RANGOE_ax_lig_0-GEMXAZ_eq_lig_2	706520.5
CN31-MEWVUI_ax_lig_0	706191.8
ZUVNIP_ax_lig_0-NN41	706171.44
XUMFUJ_ax_lig_1-NN47	706169.1
HEBQUB_ax_lig_0-YUZZOJ_eq_lig_0	705928.4
RANGOE_ax_lig_0-NN2	705703.44
XUMFUJ_ax_lig_1-NN2	705490.44
CN72-QOJZEX_eq_lig_2	705060.7
CN94-ACUROI_eq_lig_0	705015.06
RANGOE_ax_lig_0-NN8	704652.7
CN72-REWDII_eq_lig_0	704585.8
YUGQAU_ax_lig_0-NN43	704347.75
MOSXAV_ax_lig_1-CIDDAX_eq_lig_0	704294.56
CN68-MEWVUI_ax_lig_0	703483.8
CN4-TOTPAW_eq_lig_0	703067
CN66-MEWVUI_ax_lig_0	702849.56
KUWYIN_ax_lig_0-NN16	702252.6
UXUPUZ_ax_lig_1-JOFVOS_eq_lig_2	701702.9
CN30-LISMIK_eq_lig_2	701447.6
CN28-MIMYEO_eq_lig_0	701374.94
CN40-ACUROI_eq_lig_0	701140.25
GUXZIL_ax_lig_0-LISMIK_eq_lig_2	701138.94
RANFUJ_ax_lig_0-NN34	700215.5
KASVEH_ax_lig_0-ACILAC_eq_lig_1	699522.9
CN70-LEZHOP_eq_lig_2	699404.5
CN78-CIDDAX_eq_lig_0	699223.1
MAXWIS_ax_lig_0-ACUROI_eq_lig_0	699210.8
CIKXOM_ax_lig_0-RASGAV_eq_lig_2	698127.25
CN29-RASGAV_eq_lig_2	697893
CN75-QOJZEX_eq_lig_2	696965.7
CN3-CIDDAX_eq_lig_0	696722.06
CN5-TOTPAW_eq_lig_0	696444.3
TUFDEG_ax_lig_0-HAWCEQ_eq_lig_2	696226.44
MEDHUB_ax_lig_0-ZUNGOG_eq_lig_0	695973.5
HALLEO_ax_lig_0-TUZHEE_eq_lig_2	695784.9
QAYFEE_ax_lig_0-YUWWOD_eq_lig_2	695364.3
CN39-MEWVUI_ax_lig_0	694653.25
OMOMAG_ax_lig_0-NN3	694479.75
CN33-MEWVUI_ax_lig_0	694148.94
RASBOF_ax_lig_1-NN33	694089.94
OXOKOD_ax_lig_0-CIDDAX_eq_lig_0	693158.2
FIGPOC_ax_lig_0-NN26	693091.56
CN80-CIDDAX_eq_lig_0	692589
CN1-JOFVOS_eq_lig_2	692286.25
MAMXAC_ax_lig_0-NN1	692271.94
OJUSET_ax_lig_0-LISMIK_eq_lig_2	691883.44
CIGKIP_ax_lig_1-NN41	691831.7
HALLEO_ax_lig_0-TOTPAW_eq_lig_0	691609.1
ZUFHIU_ax_lig_0-NN47	691456.75
CN35-YUWWOD_eq_lig_2	691275.25
OMOMAG_ax_lig_0-RASGAV_eq_lig_2	691233.06
COWRIS_ax_lig_1-NN8	691092.5
CN3-LISMIK_eq_lig_2	690958.3
CIGKIP_ax_lig_1-ZUNGOG_eq_lig_0	690408
CN104-GEMXAZ_eq_lig_2	689553.6
FIGPOC_ax_lig_0-RASGAV_eq_lig_2	689404.06
COWROY_ax_lig_0-NN8	688947.6
HALLEO_ax_lig_0-NN47	688660.3
COWROY_ax_lig_0-NN16	687722
OXOKOD_ax_lig_0-NN24	686469.1
XETTIB_ax_lig_0-NN33	686239.44
SUHLOZ_ax_lig_0-NN40	685970.25
CN48-TUZHEE_eq_lig_2	685230.2
CN40-OVALEE_eq_lig_2	684838.1
CN102-MUTMOF_eq_lig_2	684498.06
CN75-FEQSEB_eq_lig_2	684278.44
CIDDEB_ax_lig_0-NN27	683713.9
CN33-JOFVOS_eq_lig_2	683296
KUWYIN_ax_lig_0-NN6	683174.25
KASVEH_ax_lig_0-NN43	681970.06
CN104-MEWVUI_ax_lig_0	681948.56
YUGPUN_ax_lig_0-NN24	681749.6
OMOMAG_ax_lig_0-MIMYEO_eq_lig_0	681729.94
CN21-REWDII_eq_lig_0	681640.9
CN75-GEMXAZ_eq_lig_2	681003.5
KASVEH_ax_lig_0-NN42	680955.3
DONYEN_ax_lig_0-RASGAV_eq_lig_2	680528.4
CN76-LISMIK_eq_lig_2	680136.06
CN40-MEWVUI_ax_lig_0	680081.56
NIYTAT_ax_lig_0-NN3	678433.06
CIGKIP_ax_lig_1-CIMSOJ_eq_lig_2	678132.25
CN1-FEQSEB_eq_lig_2	677806
CN49-LISMIK_eq_lig_2	677510.7
HALLEO_ax_lig_0-MIMYEO_eq_lig_0	677289.44
DONYEN_ax_lig_0-NN40	676725.3
CN63-QOJZEX_eq_lig_2	676652.3
RANGOE_ax_lig_0-ZUNGOG_eq_lig_0	675484.25
HEBQUB_ax_lig_0-ZUNGOG_eq_lig_0	675120.56
CN73-QOJZEX_eq_lig_2	674985
CN28-RASGAV_eq_lig_2	672981.1
QOMFOP_ax_lig_0-YUWWOD_eq_lig_2	672818.06
MOSXAV_ax_lig_1-NN47	672606.4
ZOPRII_ax_lig_0-NN26	672337.6
QAYFEE_ax_lig_0-NN2	672040.6
CN71-GEMXAZ_eq_lig_2	671905.3
CN12-REWDII_eq_lig_0	671784
MAMXAC_ax_lig_0-LISMIK_eq_lig_2	671463.94
YUGPUN_ax_lig_0-RASGAV_eq_lig_2	671439.44
XETTIB_ax_lig_0-NN16	671332.94
UXUPUZ_ax_lig_1-NN24	670853.5
CN105-GEMXAZ_eq_lig_2	670208.9
COWRIS_ax_lig_1-GEMXAZ_eq_lig_2	670116.7
CN105-CIDDAX_eq_lig_0	670068.94
COWRIS_ax_lig_1-MEWVUI_ax_lig_0	669949.5
CN75-LISMIK_eq_lig_2	669620.44
NIYTAT_ax_lig_0-MIMYEO_eq_lig_0	669337.44
CN31-VEFPII_eq_lig_0	668984.56
CN73-RASGAV_eq_lig_2	667703.4
CN30-REWDII_eq_lig_0	667691.75
ZUFHIU_ax_lig_0-JOFVOS_eq_lig_2	667286.8
CN12-MEWVUI_ax_lig_0	666910.7
YUGQAU_ax_lig_0-NN3	665701.25
CN7-GEMXAZ_eq_lig_2	665649.44
TEZYUU_ax_lig_0-JOFVOS_eq_lig_2	665608.6
RANGOE_ax_lig_0-REWDII_eq_lig_0	665316.56
GUXZIL_ax_lig_0-MEWVUI_ax_lig_0	665073.56
KASVEH_ax_lig_0-CIMSOJ_eq_lig_2	665011.7
OMOMAG_ax_lig_0-NN27	663959.4
CN64-MEWVUI_ax_lig_0	663843.56
YUGQAU_ax_lig_0-NN5	663474.94
COWROY_ax_lig_0-NN27	662607.5
COWRIS_ax_lig_1-NN34	662394.1
CN74-RASGAV_eq_lig_2	661818.4
FIGPOC_ax_lig_0-NN8	661086.7
ZEBDAN_ax_lig_0-NN34	660869.3
QAYFEE_ax_lig_0-NN6	660813.25
RASBOF_ax_lig_1-QOJZEX_eq_lig_2	660495.9
XETTIB_ax_lig_0-ACUROI_eq_lig_0	660180.5
CN2-FEQSEB_eq_lig_2	659376.6
HALLEO_ax_lig_0-NN6	659347.56
CN49-MEWVUI_ax_lig_0	659219.4
ACURAU_ax_lig_0-NN34	659081
CN33-TUZHEE_eq_lig_2	658487.44
CN35-MIMYEO_eq_lig_0	658180.8
CN38-JOFVOS_eq_lig_2	658111.1
XUMFUJ_ax_lig_1-NN16	658086.75
SUHLOZ_ax_lig_0-NN3	658083
CN66-LISMIK_eq_lig_2	657549.9
TEZYUU_ax_lig_0-NN43	657543.8
TEZYUU_ax_lig_0-OVALEE_eq_lig_2	657427.1
CN39-YUWWOD_eq_lig_2	657131.7
CN74-MEWVUI_ax_lig_0	656994.6
CN78-GEMXAZ_eq_lig_2	656786.3
CN49-OVALEE_eq_lig_2	656285.8
CN44-ACUROI_eq_lig_0	656217.6
YUGQAU_ax_lig_0-NN47	655824.9
KASVEH_ax_lig_0-NN34	654832.1
RANGOE_ax_lig_0-CIDDAX_eq_lig_0	653818.75
CN54-QOJZEX_eq_lig_2	653764.7
QOMFOP_ax_lig_0-NN43	653490.94
HIPFET_ax_lig_0-OVALEE_eq_lig_2	653358.5
XUMFUJ_ax_lig_1-OVALEE_eq_lig_2	653167.4
GILWIK_ax_lig_0-NN5	652933.5
CN104-CIDDAX_eq_lig_0	652439.7
CN5-TUZHEE_eq_lig_2	652410.1
CN106-VEFPII_eq_lig_0	651734.25
MEDHUB_ax_lig_0-NN5	651599
DONYEN_ax_lig_0-NN26	651458.25
DONYEN_ax_lig_0-MIMYEO_eq_lig_0	651137.94
COWRIS_ax_lig_1-NN20	651077.44
CN38-TUZHEE_eq_lig_2	651074.2
ACURAU_ax_lig_0-TUZHEE_eq_lig_2	650897.94
HALLEO_ax_lig_0-GEMXAZ_eq_lig_2	650762.56
CN77-CIDDAX_eq_lig_0	650760
GILWIK_ax_lig_0-NN42	649119.4
CN38-MEWVUI_ax_lig_0	648470.9
MEDHUB_ax_lig_0-MEWVUI_ax_lig_0	648375.5
CN41-REWDII_eq_lig_0	648343.6
CN1-ACILAC_eq_lig_1	647054.44
CN72-CIDDAX_eq_lig_0	645627.5
CN40-CIMSOJ_eq_lig_2	644561.1
CN108-MIMYEO_eq_lig_0	643446.56
FIGPOC_ax_lig_0-NN47	643305.44
YUGQAU_ax_lig_0-REWDII_eq_lig_0	643220.2
YUGPUN_ax_lig_0-NN20	642724.6
CN68-LISMIK_eq_lig_2	642080.94
CN49-REWDII_eq_lig_0	641773.44
CN41-ZUNGOG_eq_lig_0	641510.75
CN42-TUZHEE_eq_lig_2	641363.06
CN107-GEMXAZ_eq_lig_2	641145.56
MEDHUB_ax_lig_0-NN16	641011.56
CN102-CIDDAX_eq_lig_0	640821.44
RANGOE_ax_lig_0-TUZHEE_eq_lig_2	640313.2
XUMFUJ_ax_lig_1-NN3	640281.3
CN71-FEQSEB_eq_lig_2	639410
CN12-JOFVOS_eq_lig_2	638986.2
ACURAU_ax_lig_0-NN43	638117
KUWYIN_ax_lig_0-NN34	638073.25
CN105-MEWVUI_ax_lig_0	638069.1
GILWIK_ax_lig_0-NN43	637965.25
CN7-JOFVOS_eq_lig_2	637293
CN34-RASGAV_eq_lig_2	636521.06
NIYTAT_ax_lig_0-NN47	636253.6
CN106-CIDDAX_eq_lig_0	635874.6
RANGOE_ax_lig_0-NN6	635178.7
CN12-OVALEE_eq_lig_2	635061.44
RANGOE_ax_lig_0-NN34	634743.44
CN71-MEWVUI_ax_lig_0	634413.94
CN21-YUZZOJ_eq_lig_0	632431.1
ZOPRII_ax_lig_0-NN33	631964.4
XUMFUJ_ax_lig_1-YUWWOD_eq_lig_2	631527.9
CN33-CIDDAX_eq_lig_0	631386.1
CN81-REWDII_eq_lig_0	631048.75
CN81-GEMXAZ_eq_lig_2	631040.2
RASBOF_ax_lig_1-FEQSEB_eq_lig_2	630579.6
OMOMAG_ax_lig_0-NN2	630234.56
TUFDEG_ax_lig_0-MEWVUI_ax_lig_0	630151.7
CN39-MIMYEO_eq_lig_0	629978.6
CN1-QOJZEX_eq_lig_2	629976.2
QAYFEE_ax_lig_0-LISMIK_eq_lig_2	629797.7
CIKXOM_ax_lig_0-MIMYEO_eq_lig_0	628138.44
CN75-COYMOT_eq_lig_2	627820.44
FIGPOC_ax_lig_0-NN27	627792.25
COWRIS_ax_lig_1-TOTPAW_eq_lig_0	627526.9
OLOTOA_ax_lig_0-MIMYEO_eq_lig_0	627103
OJUSET_ax_lig_0-TUZHEE_eq_lig_2	626986.75
CN71-ZUNGOG_eq_lig_0	626495.2
CN80-REWDII_eq_lig_0	625641.8
CN76-TOTPAW_eq_lig_0	625476.2
CN1-TITBIK_ax_lig_0	625022.06
CN72-TUZHEE_eq_lig_2	624516.9
SUHLOZ_ax_lig_0-CIDDAX_eq_lig_0	624512.6
TUFDEG_ax_lig_0-ZUNGOG_eq_lig_0	624442.5
RANFUJ_ax_lig_0-NN6	624229.44
NIYTAT_ax_lig_0-NN8	623792.7
CN80-QOJZEX_eq_lig_2	622845
COWROY_ax_lig_0-JOFVOS_eq_lig_2	622842.25
CN42-MIMYEO_eq_lig_0	622820.3
CN67-TUZHEE_eq_lig_2	622757.5
CN63-MEWVUI_ax_lig_0	622537
CN2-JOFVOS_eq_lig_2	621864.4
RASBOF_ax_lig_1-NN34	621835.9
CN79-JOFVOS_eq_lig_2	621814.9
HALLEO_ax_lig_0-JOFVOS_eq_lig_2	621796.3
ZOPRII_ax_lig_0-NN6	621793.3
OLOTOA_ax_lig_0-RASGAV_eq_lig_2	621712
XETTIB_ax_lig_0-MEWVUI_ax_lig_0	621655.25
CN105-REWDII_eq_lig_0	621582.7
CN80-GEMXAZ_eq_lig_2	621451.6
CN4-REWDII_eq_lig_0	621336.8
KUWYIN_ax_lig_0-NN2	621187.7
XUMFUJ_ax_lig_1-NN6	621099.2
COWROY_ax_lig_0-NN20	620881.1
CN3-REWDII_eq_lig_0	620838.75
CN65-YUWWOD_eq_lig_2	620308.2
XETTIB_ax_lig_0-LISMIK_eq_lig_2	620154.06
CN78-REWDII_eq_lig_0	619893.3
CN77-FEQSEB_eq_lig_2	619809.9
MOSXAV_ax_lig_1-NN20	619736.2
YUGQAU_ax_lig_0-TUZHEE_eq_lig_2	619663.9
CN105-ACUROI_eq_lig_0	619465.2
ZOPRII_ax_lig_0-NN3	619147.8
CN42-JOFVOS_eq_lig_2	618885.4
FIGPOC_ax_lig_0-NN24	617957.06
CN11-LISMIK_eq_lig_2	617447.3
OXOKOD_ax_lig_0-NN3	617041.7
ZOPRII_ax_lig_0-NN2	616854.6
ZOPRII_ax_lig_0-ACUROI_eq_lig_0	616439.7
GILWIK_ax_lig_0-TUZHEE_eq_lig_2	616394.75
COWRIS_ax_lig_1-NN1	616359.06
CN71-LISMIK_eq_lig_2	616197.4
OXOKOD_ax_lig_0-MEWVUI_ax_lig_0	616037.6
YUGPUN_ax_lig_0-CIDDAX_eq_lig_0	615844.06
CN65-MIMYEO_eq_lig_0	615567.75
CN66-REWDII_eq_lig_0	614551.3
OLOTOA_ax_lig_0-LISMIK_eq_lig_2	614196.4
OXOKOD_ax_lig_0-YUWWOD_eq_lig_2	614061.8
CN103-ZUNVIP_eq_lig_0	613895.1
COWROY_ax_lig_0-NN2	613660.9
CN12-GEMXAZ_eq_lig_2	613159.1
CN42-GEMXAZ_eq_lig_2	612799.6
KASVEH_ax_lig_0-ZUNGOG_eq_lig_0	612700.1
QOMFOP_ax_lig_0-NN3	612682.25
CN35-TOTPAW_eq_lig_0	612500
CN77-TOTPAW_eq_lig_0	612430.8
CN72-COYMOT_eq_lig_2	611733.9
CN2-MEWVUI_ax_lig_0	611733.56
QAYFEE_ax_lig_0-NN8	611622.7
CN104-TITBIK_ax_lig_0	611464.4
CN4-JOFVOS_eq_lig_2	611318.3
CN68-CIDDAX_eq_lig_0	610932.06
CN49-JOFVOS_eq_lig_2	610065.94
CN102-TUZHEE_eq_lig_2	610054.75
FIGPOC_ax_lig_0-NN16	609971.6
SUHLOZ_ax_lig_0-NN2	609596
QOMFOP_ax_lig_0-NN6	609349.06
CN7-CIMSOJ_eq_lig_2	608775.3
CIKXOM_ax_lig_0-YUWWOD_eq_lig_2	608750.06
CN70-COYMOT_eq_lig_2	607980.75
CN37-ACUROI_eq_lig_0	607353.8
OXOKOD_ax_lig_0-NN20	606972.8
COWRIS_ax_lig_1-NN6	606177.1
CN79-REWDII_eq_lig_0	605572.2
HALLEO_ax_lig_0-NN43	605131
QAYFEE_ax_lig_0-JOFVOS_eq_lig_2	604577.4
CN65-VEFPII_eq_lig_0	604378.3
CN78-QOJZEX_eq_lig_2	604063.7
COWRIS_ax_lig_1-CIDDAX_eq_lig_0	603945.56
YUGPUN_ax_lig_0-JOFVOS_eq_lig_2	603585.6
QAYFEE_ax_lig_0-CIDDAX_eq_lig_0	603320
COWRIS_ax_lig_1-REWDII_eq_lig_0	602889.3
ACURAU_ax_lig_0-GEMXAZ_eq_lig_2	602873.06
MEDHUB_ax_lig_0-NN43	602047.94
CN107-MUTMOF_eq_lig_2	602029
FIGPOC_ax_lig_0-NN20	601993.8
HIPFET_ax_lig_0-HAWCEQ_eq_lig_2	601356.7
ZOPRII_ax_lig_0-NN8	601301.75
DONYEN_ax_lig_0-NN20	601135.8
CN2-COYMOT_eq_lig_2	600636.5
FIKVIH_ax_lig_0-NN16	600624.94
CN54-COYMOT_eq_lig_2	600060.8
FIGPOC_ax_lig_0-NN2	599748.75
CN80-FEQSEB_eq_lig_2	599500.94
YUGPUN_ax_lig_0-YUWWOD_eq_lig_2	599404.06
MOWMIX_ax_lig_0-CIDDAX_eq_lig_0	598529.6
NIYTAT_ax_lig_0-RASGAV_eq_lig_2	597490.94
CN70-FEQSEB_eq_lig_2	596744
CN54-FEQSEB_eq_lig_2	596616.9
NIYTAT_ax_lig_0-NN26	595677.94
CN77-GEMXAZ_eq_lig_2	595347.6
KASVEH_ax_lig_0-NN5	594829.75
OLOTOA_ax_lig_0-NN47	594079.3
CN77-QOJZEX_eq_lig_2	593760.9
BEYLIC_ax_lig_0-ACUROI_eq_lig_0	593672.7
CN5-GEMXAZ_eq_lig_2	593621.56
MAMXAC_ax_lig_0-NN3	593449.3
CN72-FEQSEB_eq_lig_2	593030.06
CN63-HAWCEQ_eq_lig_2	592887.44
CN75-ZUNGOG_eq_lig_0	592741.56
OLOTOA_ax_lig_0-NN3	592242.1
TUFDEG_ax_lig_0-YUZZOJ_eq_lig_0	591973.2
OLOTOA_ax_lig_0-CIDDAX_eq_lig_0	591955.06
CN35-LISMIK_eq_lig_2	591949.94
CN48-GEMXAZ_eq_lig_2	591374.4
MEDHUB_ax_lig_0-REWDII_eq_lig_0	590905.9
CN42-REWDII_eq_lig_0	590672.94
HALLEO_ax_lig_0-OVALEE_eq_lig_2	590530.94
CN29-CIDDAX_eq_lig_0	590403.56
YUGPUN_ax_lig_0-NN3	590141.6
CN54-LEZJAD_eq_lig_2	589468.2
CN77-TUZHEE_eq_lig_2	589119.56
CN3-TUZHEE_eq_lig_2	589021.4
OXOKOD_ax_lig_0-JOFVOS_eq_lig_2	588033.3
CN94-PEDFEM_eq_lig_2	587856.06
CN31-OVALEE_eq_lig_2	587641.6
CN106-MUTMOF_eq_lig_2	587205.1
DONYEN_ax_lig_0-NN3	587016.94
CN107-LISMIK_eq_lig_2	586823
MAXWIS_ax_lig_0-YUWWOD_eq_lig_2	586533.25
QAYFEE_ax_lig_0-NN1	586514.9
CN76-REWDII_eq_lig_0	586252.2
CN35-MEWVUI_ax_lig_0	585936.6
CN101-YUWWOD_eq_lig_2	585928.5
OMOMAG_ax_lig_0-LISMIK_eq_lig_2	585484.1
CN33-OVALEE_eq_lig_2	585266.6
CN28-JOFVOS_eq_lig_2	585245.5
YUGPUN_ax_lig_0-GEMXAZ_eq_lig_2	585177.2
CN108-RASGAV_eq_lig_2	585100.1
COWROY_ax_lig_0-LISMIK_eq_lig_2	585034.06
CN11-YUWWOD_eq_lig_2	584669.2
XUMFUJ_ax_lig_1-NN27	584445.25
MAXWIS_ax_lig_0-NN20	583956.7
CN38-MOBBEL_eq_lig_0	583803.6
CN75-REWDII_eq_lig_0	583622.9
GINKIA_ax_lig_0-NN34	583586.3
OXOKOD_ax_lig_0-GEMXAZ_eq_lig_2	583455.9
CN12-TUZHEE_eq_lig_2	583033.1
CN4-TUZHEE_eq_lig_2	582452.44
QOMFOP_ax_lig_0-NN47	581992.9
KUWYIN_ax_lig_0-REWDII_eq_lig_0	580915.4
GUXZIL_ax_lig_0-CIMSOJ_eq_lig_2	580771.8
MOWMIX_ax_lig_0-NN27	580180.9
DONYEN_ax_lig_0-NN1	579999
OMOMAG_ax_lig_0-NN8	579778.56
CIKXOM_ax_lig_0-JOFVOS_eq_lig_2	579711.1
CN95-MIMYEO_eq_lig_0	577921
CN78-FEQSEB_eq_lig_2	577765.7
ZUFHIU_ax_lig_0-NN34	577486.9
MAXWIS_ax_lig_0-JOFVOS_eq_lig_2	577160.9
OMOMAG_ax_lig_0-NN6	576886.94
CN66-JOFVOS_eq_lig_2	575743.1
ZOPRII_ax_lig_0-NN16	575559.75
GUXZIL_ax_lig_0-NN5	574161.44
HALLEO_ax_lig_0-NN20	574087.44
CN34-CIMSOJ_eq_lig_2	572595.94
MEDHUB_ax_lig_0-NN34	572338.94
CN3-VEFPII_eq_lig_0	571882
CN73-MEWVUI_ax_lig_0	571816.06
MOSXAV_ax_lig_1-REWDII_eq_lig_0	571181.4
YUGQAU_ax_lig_0-NN6	571034.3
CN67-GEMXAZ_eq_lig_2	570883.9
CN108-ACILAC_eq_lig_1	570801.7
ZEBDAN_ax_lig_0-HAWCEQ_eq_lig_2	570453.7
CIKXOM_ax_lig_0-NN27	570299.3
SESKAF_ax_lig_0-NN24	570187.5
YUGPUN_ax_lig_0-TUZHEE_eq_lig_2	569693.1
CN40-REWDII_eq_lig_0	569590.44
CN9-FEQSEB_eq_lig_2	569504.7
CN71-REWDII_eq_lig_0	569459.2
RANFUJ_ax_lig_0-NN43	569383.3
XUMFUJ_ax_lig_1-RASGAV_eq_lig_2	569347.7
CN106-MEWVUI_ax_lig_0	569134.56
CN30-GEMXAZ_eq_lig_2	569111.56
COWROY_ax_lig_0-NN6	568717.94
CN4-GEMXAZ_eq_lig_2	567942.2
CN104-REWDII_eq_lig_0	567563.3
QOMFOP_ax_lig_0-REWDII_eq_lig_0	566847
COWRIS_ax_lig_1-NN43	566464.94
CN3-JOFVOS_eq_lig_2	566418.8
GUXZIL_ax_lig_0-NN43	566226.44
ZUFHIU_ax_lig_0-NN2	564905.8
ACURAU_ax_lig_0-HAWCEQ_eq_lig_2	564818.6
CN76-JOFVOS_eq_lig_2	564494.94
OLOTOA_ax_lig_0-MEWVUI_ax_lig_0	563799.6
QAYFEE_ax_lig_0-NN20	563649.25
CIDDEB_ax_lig_0-NN47	563627.6
CN38-HAWCEQ_eq_lig_2	563205.3
CN76-QOJZEX_eq_lig_2	562566.7
CN44-YUWWOD_eq_lig_2	562382.2
DONYEN_ax_lig_0-TOTPAW_eq_lig_0	562194.4
ACURAU_ax_lig_0-MEWVUI_ax_lig_0	562039.06
CN33-GEMXAZ_eq_lig_2	561998.2
CN102-YUZZOJ_eq_lig_0	561709.56
COWROY_ax_lig_0-CIDDAX_eq_lig_0	561707.4
GUXZIL_ax_lig_0-TUZHEE_eq_lig_2	561633.06
SUHLOZ_ax_lig_0-NN42	560570.2
PUVZAI_ax_lig_0-RASGAV_eq_lig_2	560365.5
CN77-REWDII_eq_lig_0	559873.75
CN2-ACILAC_eq_lig_1	559747
OXOKOD_ax_lig_0-NN2	559474
UXUPUZ_ax_lig_1-NN33	559383.8
COWRIS_ax_lig_1-QOJZEX_eq_lig_2	559358.7
CN3-GEMXAZ_eq_lig_2	558854.9
RANFUJ_ax_lig_0-YUZZOJ_eq_lig_0	558466.2
CN63-OVALEE_eq_lig_2	558187.75
QAYFEE_ax_lig_0-NN24	557256.6
CN9-JOFVOS_eq_lig_2	556916.94
CN81-QOJZEX_eq_lig_2	556628.25
XETTIB_ax_lig_0-NN24	556551.5
CN4-OVALEE_eq_lig_2	556206.8
CN94-REWDII_eq_lig_0	555834.06
CN70-JOFVOS_eq_lig_2	554848.2
CN11-MEWVUI_ax_lig_0	554825.1
CN68-JOFVOS_eq_lig_2	554530.8
CN78-TOTPAW_eq_lig_0	554510.75
CN68-QOJZEX_eq_lig_2	554030.8
SUHLOZ_ax_lig_0-NN47	553891
MOWMIX_ax_lig_0-NN47	553827.2
OXOKOD_ax_lig_0-REWDII_eq_lig_0	553523
CN1-LISMIK_eq_lig_2	553182.75
CN73-GEMXAZ_eq_lig_2	552000.2
CN31-JOFVOS_eq_lig_2	551620.94
CN49-QOJZEX_eq_lig_2	551220.94
CN79-TOTPAW_eq_lig_0	551206.1
CN28-LISMIK_eq_lig_2	550332.2
CN49-GEMXAZ_eq_lig_2	549931.25
CN68-REWDII_eq_lig_0	549569.06
YUGPUN_ax_lig_0-REWDII_eq_lig_0	548829.8
XUMFUJ_ax_lig_1-MEWVUI_ax_lig_0	548580.6
GUXZIL_ax_lig_0-GEMXAZ_eq_lig_2	548242.94
CN79-QOJZEX_eq_lig_2	547643.25
CN2-GEMXAZ_eq_lig_2	547510.1
CN73-LISMIK_eq_lig_2	547305
CN78-TUZHEE_eq_lig_2	546400.8
CN38-GEMXAZ_eq_lig_2	546212.44
CN63-ZUNVIP_eq_lig_0	546205.6
CN30-MEWVUI_ax_lig_0	545805.06
OLOTOA_ax_lig_0-NN1	545785.7
OXOKOD_ax_lig_0-NN6	545691.06
RASBOF_ax_lig_1-COYMOT_eq_lig_2	545665.75
CN79-TUZHEE_eq_lig_2	545593.7
CN38-ZUNVIP_eq_lig_0	545400.6
CN66-QOJZEX_eq_lig_2	545104.06
GUXZIL_ax_lig_0-REWDII_eq_lig_0	544984
NIYTAT_ax_lig_0-NN2	544865.2
CN76-GEMXAZ_eq_lig_2	544703.94
CN78-ACILAC_eq_lig_1	544615.5
ZUFHIU_ax_lig_0-NN8	544558.25
CN72-ZUNGOG_eq_lig_0	544437.75
COWROY_ax_lig_0-GEMXAZ_eq_lig_2	543667.7
CN94-LISMIK_eq_lig_2	542372.8
ZUFHIU_ax_lig_0-NN27	542204.94
SESKAF_ax_lig_0-YUWWOD_eq_lig_2	541924.44
XUMFUJ_ax_lig_1-REWDII_eq_lig_0	541880.5
OXOKOD_ax_lig_0-TUZHEE_eq_lig_2	541220.56
CN54-JOFVOS_eq_lig_2	541127.9
RANFUJ_ax_lig_0-NN1	540426.75
CN37-MIMYEO_eq_lig_0	540186.44
CN80-ACILAC_eq_lig_1	539507.4
CIKXOM_ax_lig_0-NN3	539242.44
CN66-TUZHEE_eq_lig_2	539174.6
DONYEN_ax_lig_0-NN8	538976.9
CN73-JOFVOS_eq_lig_2	538688.25
OJUSET_ax_lig_0-JOFVOS_eq_lig_2	537653.56
CN64-JOFVOS_eq_lig_2	536943.9
OXOKOD_ax_lig_0-NN1	536138.2
CIDDEB_ax_lig_0-NN16	536132.3
CN102-REWDII_eq_lig_0	535834
MEDHUB_ax_lig_0-TUZHEE_eq_lig_2	535657.8
CN42-OVALEE_eq_lig_2	535318.3
ZUFHIU_ax_lig_0-LISMIK_eq_lig_2	535016.7
CN42-TOTPAW_eq_lig_0	534896.44
PUVZAI_ax_lig_0-YUWWOD_eq_lig_2	534572.94
CN79-GEMXAZ_eq_lig_2	534258.2
CN39-TOTPAW_eq_lig_0	534219.56
CN29-TOTPAW_eq_lig_0	533759.94
OLOTOA_ax_lig_0-JOFVOS_eq_lig_2	533407.25
CN80-TUZHEE_eq_lig_2	532767.94
CN5-QOJZEX_eq_lig_2	531493.06
CN2-ZUNGOG_eq_lig_0	531430.6
CN80-COYMOT_eq_lig_2	530565.6
COWRIS_ax_lig_1-NN5	530310.94
CN44-RASGAV_eq_lig_2	530140.2
CIGKIP_ax_lig_1-QOJZEX_eq_lig_2	530050.4
CN66-GEMXAZ_eq_lig_2	529743.6
CN49-CIMSOJ_eq_lig_2	529116.9
RANGOE_ax_lig_0-NN1	528892.1
FIGPOC_ax_lig_0-JOFVOS_eq_lig_2	528149.06
XETTIB_ax_lig_0-NN1	528084.06
XUMFUJ_ax_lig_1-NN43	528000.9
CN44-MIMYEO_eq_lig_0	527899.44
OMOMAG_ax_lig_0-CIDDAX_eq_lig_0	527815.94
COWRIS_ax_lig_1-TUZHEE_eq_lig_2	527681.94
CN1-GEMXAZ_eq_lig_2	527478.9
OLOTOA_ax_lig_0-NN41	527448.9
CN54-ZUNGOG_eq_lig_0	527427.5
CN70-ACILAC_eq_lig_1	527219
YUGQAU_ax_lig_0-NN2	527202.94
CN2-TITBIK_ax_lig_0	527157.8
KUWYIN_ax_lig_0-TUZHEE_eq_lig_2	527132.5
CN13-TITBIK_ax_lig_0	527116.5
CN5-FEQSEB_eq_lig_2	526916.3
OJUSET_ax_lig_0-NN5	526856.4
CN81-COYMOT_eq_lig_2	526828.1
COWROY_ax_lig_0-NN34	526597.1
OLOTOA_ax_lig_0-GEMXAZ_eq_lig_2	526113.6
CIKXOM_ax_lig_0-MEWVUI_ax_lig_0	525900
YUGPUN_ax_lig_0-NN2	525521
COWROY_ax_lig_0-NN42	524816.1
FIGPOC_ax_lig_0-LISMIK_eq_lig_2	524543.7
CN78-CIMSOJ_eq_lig_2	524295.3
FIGPOC_ax_lig_0-NN6	524047.22
CN105-YUWWOD_eq_lig_2	523348.16
CN44-OVALEE_eq_lig_2	523034.94
SUHLOZ_ax_lig_0-OVALEE_eq_lig_2	522850.12
OXOKOD_ax_lig_0-NN8	522761.3
CN33-FEQSEB_eq_lig_2	522162.4
ZUFHIU_ax_lig_0-NN6	521926.88
CN7-HAWCEQ_eq_lig_2	521909.6
CN67-REWDII_eq_lig_0	521591.53
CN66-HAWCEQ_eq_lig_2	520979.34
CN109-GEMXAZ_eq_lig_2	520923.47
XUMFUJ_ax_lig_1-ACUROI_eq_lig_0	520854.12
CN81-TOTPAW_eq_lig_0	520795.16
CN2-REWDII_eq_lig_0	520572.06
QOMFOP_ax_lig_0-TUZHEE_eq_lig_2	520133.5
CN2-LISMIK_eq_lig_2	519718.72
CN65-RASGAV_eq_lig_2	518899.12
QAYFEE_ax_lig_0-MEWVUI_ax_lig_0	518740.06
OJUSET_ax_lig_0-REWDII_eq_lig_0	518627.22
XUMFUJ_ax_lig_1-MOBBEL_eq_lig_0	518075.97
RASBOF_ax_lig_1-NN20	517842.56
YIBGUM_ax_lig_1-ACUROI_eq_lig_0	517584.16
CN29-LISMIK_eq_lig_2	516984.88
CN4-QOJZEX_eq_lig_2	516774.9
CN74-FEQSEB_eq_lig_2	516095.3
CN11-RASGAV_eq_lig_2	515956.44
CN2-ENIDIR_eq_lig_0	515924.72
COWROY_ax_lig_0-REWDII_eq_lig_0	515526.38
CN35-CIDDAX_eq_lig_0	514909.7
CN1-HAWCEQ_eq_lig_2	514573.8
CIKXOM_ax_lig_0-NN42	514573.72
CIKXOM_ax_lig_0-NN2	514339.03
CN12-RASGAV_eq_lig_2	514313.22
OMOMAG_ax_lig_0-NN47	514107.03
CN75-TUZHEE_eq_lig_2	514081.4
CN102-ZUNGOG_eq_lig_0	513811.44
COWROY_ax_lig_0-MEWVUI_ax_lig_0	513704.66
CN74-QOJZEX_eq_lig_2	513231.97
OMOMAG_ax_lig_0-NN1	513188.84
QAYFEE_ax_lig_0-GEMXAZ_eq_lig_2	512955.6
CN48-PEDFEM_eq_lig_2	512937.9
OMOMAG_ax_lig_0-JOFVOS_eq_lig_2	511798.22
CN94-MEWVUI_ax_lig_0	511374.2
ZOPRII_ax_lig_0-YUWWOD_eq_lig_2	511358.38
CN109-YUZZOJ_eq_lig_0	511194.06
XETTIB_ax_lig_0-CIDDAX_eq_lig_0	510787.12
GENZOQ_ax_lig_0-JOFVOS_eq_lig_2	510577.78
QOMFOP_ax_lig_0-NN2	510475.1
YUGPUN_ax_lig_0-NN1	510462.62
DONYEN_ax_lig_0-NN27	510444.47
CN76-TUZHEE_eq_lig_2	510427.34
CN35-TUZHEE_eq_lig_2	510407.34
CN81-TUZHEE_eq_lig_2	510136.84
CN103-GUVRAT_eq_lig_2	510040.34
ACURAU_ax_lig_0-ZUNVIP_eq_lig_0	509766.12
OJUSET_ax_lig_0-NN42	508995.38
QAYFEE_ax_lig_0-TOTPAW_eq_lig_0	508514.06
CN68-GEMXAZ_eq_lig_2	508296.12
QAYFEE_ax_lig_0-OVALEE_eq_lig_2	508233.66
CN81-CIMSOJ_eq_lig_2	508230.84
CN73-COYMOT_eq_lig_2	507725.25
CN37-RASGAV_eq_lig_2	507431.88
RANGOE_ax_lig_0-YUZZOJ_eq_lig_0	506766.7
MOWMIX_ax_lig_0-NN20	506353.62
CN81-FEQSEB_eq_lig_2	506300.53
BEYLIC_ax_lig_0-NN26	505952.7
CN40-LISMIK_eq_lig_2	505901.1
CIDDEB_ax_lig_0-NN3	505465.44
ACURAU_ax_lig_0-MOBBEL_eq_lig_0	505460.16
COWRIS_ax_lig_1-NN42	505329.47
CN37-YUWWOD_eq_lig_2	505325.78
GENZOQ_ax_lig_0-NN20	505129.47
OLOTOA_ax_lig_0-TOTPAW_eq_lig_0	505002.5
CN106-REWDII_eq_lig_0	504215.47
OLOTOA_ax_lig_0-NN2	503362.38
DONYEN_ax_lig_0-MEWVUI_ax_lig_0	503163.6
CN3-HAWCEQ_eq_lig_2	502057.53
CN72-HAWCEQ_eq_lig_2	502033.8
CIGKIP_ax_lig_1-HAWCEQ_eq_lig_2	501838.6
CN30-TUZHEE_eq_lig_2	501431.25
OMOMAG_ax_lig_0-NN42	500781.06
XETTIB_ax_lig_0-RASGAV_eq_lig_2	500689.88
YUGPUN_ax_lig_0-NN47	500687.84
OXOKOD_ax_lig_0-NN47	499579.56
UXUPUZ_ax_lig_1-NN47	499342.6
CN4-CIMSOJ_eq_lig_2	499029.7
CN11-VEFPII_eq_lig_0	498189.84
QAYFEE_ax_lig_0-NN43	497963.4
NIYTAT_ax_lig_0-NN16	497922.25
CN4-HAWCEQ_eq_lig_2	497772.9
CN54-GEMXAZ_eq_lig_2	496512.97
DONYEN_ax_lig_0-NN16	496462.72
CN11-TOTPAW_eq_lig_0	496148.62
CN72-YUZZOJ_eq_lig_0	495765.28
CN33-REWDII_eq_lig_0	495566.12
RANGOE_ax_lig_0-NN43	495048.4
OLOTOA_ax_lig_0-VEFPII_eq_lig_0	494688.44
CN29-CIMSOJ_eq_lig_2	494071.22
CN77-ZUNGOG_eq_lig_0	493119.62
NIYTAT_ax_lig_0-NN6	492146.4
COWRIS_ax_lig_1-FEQSEB_eq_lig_2	491930.88
NIYTAT_ax_lig_0-NN20	491829.53
CN70-TITBIK_ax_lig_0	491810.47
CN7-QOJZEX_eq_lig_2	491748.56
NIYTAT_ax_lig_0-NN24	491079.3
YUGPUN_ax_lig_0-NN6	490971.4
RANFUJ_ax_lig_0-CIMSOJ_eq_lig_2	490804.25
XUMFUJ_ax_lig_1-PEDFEM_eq_lig_2	490673.88
GENZOQ_ax_lig_0-YUWWOD_eq_lig_2	490483.38
ZUFHIU_ax_lig_0-ZUNGOG_eq_lig_0	490359.2
RASBOF_ax_lig_1-NN24	489114.56
CN3-TOTPAW_eq_lig_0	489099.88
CN78-ZUNGOG_eq_lig_0	489057.3
CN70-ZUNGOG_eq_lig_0	488756.25
CN31-LISMIK_eq_lig_2	487299.78
CN3-QOJZEX_eq_lig_2	487279.3
CN35-JOFVOS_eq_lig_2	486432.9
BEYLIC_ax_lig_0-NN33	486304
ZUFHIU_ax_lig_0-GEMXAZ_eq_lig_2	486291.5
CN68-TUZHEE_eq_lig_2	486090
CN5-OVALEE_eq_lig_2	485748.12
CN38-OVALOO_eq_lig_2	485016.62
YUGQAU_ax_lig_0-ZUNGOG_eq_lig_0	484977.22
CN68-HAWCEQ_eq_lig_2	484938.78
CN34-REWDII_eq_lig_0	484524.66
CN11-OVALEE_eq_lig_2	484487.66
CN80-ZUNGOG_eq_lig_0	484487.28
CN94-OVALEE_eq_lig_2	484387.7
CN107-VEFPII_eq_lig_0	484103.22
ZUVNIP_ax_lig_0-ACUROI_eq_lig_0	483921.2
OJUSET_ax_lig_0-NN34	483689.75
CN73-HAWCEQ_eq_lig_2	483581.7
CN80-TOTPAW_eq_lig_0	482760.84
RANFUJ_ax_lig_0-TOTPAW_eq_lig_0	482447.4
CN44-CIDDAX_eq_lig_0	482252.6
CN12-CIMSOJ_eq_lig_2	482048
QAYFEE_ax_lig_0-REWDII_eq_lig_0	480489.75
CN42-CIMSOJ_eq_lig_2	480353.66
CN5-CIMSOJ_eq_lig_2	479035.97
CN74-JOFVOS_eq_lig_2	478670.16
FIGPOC_ax_lig_0-REWDII_eq_lig_0	478208.62
CN44-TOTPAW_eq_lig_0	477854.72
SUHLOZ_ax_lig_0-REWDII_eq_lig_0	477852.8
RASBOF_ax_lig_1-NN47	476830.22
RASBOF_ax_lig_1-JOFVOS_eq_lig_2	476754.8
CN71-TUZHEE_eq_lig_2	476694.2
RANFUJ_ax_lig_0-HAWCEQ_eq_lig_2	476644.16
CN29-JOFVOS_eq_lig_2	476527.34
HALLEO_ax_lig_0-CIMSOJ_eq_lig_2	476352.97
ZOPRII_ax_lig_0-OVALEE_eq_lig_2	476314.88
UXUPUZ_ax_lig_1-NN34	476237.97
CN28-REWDII_eq_lig_0	476131.16
FIGPOC_ax_lig_0-GEMXAZ_eq_lig_2	476126.22
CN11-REWDII_eq_lig_0	475834.22
CN39-OVALEE_eq_lig_2	475695.78
CN28-GEMXAZ_eq_lig_2	475385.94
QAYFEE_ax_lig_0-NN47	475374.66
CN101-ACUROI_eq_lig_0	475326.3
DONYEN_ax_lig_0-NN24	474405.22
CN73-REWDII_eq_lig_0	473484.4
OLOTOA_ax_lig_0-NN43	473343.7
CN11-MIMYEO_eq_lig_0	472770.62
RANGOE_ax_lig_0-TOTPAW_eq_lig_0	472176.53
CN66-FEQSEB_eq_lig_2	472147.6
CN70-GEMXAZ_eq_lig_2	471756.72
SUHLOZ_ax_lig_0-NN6	471441.53
KASVEH_ax_lig_0-QOJZEX_eq_lig_2	471428.38
CN54-MUTMOF_eq_lig_2	470999.9
CN29-REWDII_eq_lig_0	470933.97
OMOMAG_ax_lig_0-REWDII_eq_lig_0	470874.6
OLOTOA_ax_lig_0-NN34	470863.22
CN31-FEQSEB_eq_lig_2	469957.44
CN71-HAWCEQ_eq_lig_2	469636.84
CN105-TUZHEE_eq_lig_2	469363.12
CN75-YUZZOJ_eq_lig_0	468637.03
CN2-HAWCEQ_eq_lig_2	467948.16
CN40-PEDFEM_eq_lig_2	467879.72
OLOTOA_ax_lig_0-TUZHEE_eq_lig_2	467633.9
CN76-HAWCEQ_eq_lig_2	467465.66
MOWMIX_ax_lig_0-REWDII_eq_lig_0	466803.03
PUVZAI_ax_lig_0-QOJZEX_eq_lig_2	466793.7
OXOKOD_ax_lig_0-TOTPAW_eq_lig_0	466545.75
CN49-TUZHEE_eq_lig_2	465822.8
CN12-MIMYEO_eq_lig_0	465766.2
CN9-GEMXAZ_eq_lig_2	465580.56
KASVEH_ax_lig_0-COYMOT_eq_lig_2	464996.8
SESKAF_ax_lig_0-NN33	464756.22
CN65-MEWVUI_ax_lig_0	464226.25
CN11-TUZHEE_eq_lig_2	464135.9
CN21-COYMOT_eq_lig_2	464085.9
MEDHUB_ax_lig_0-NN6	464046.2
CN9-ZUNGOG_eq_lig_0	463841.03
CN42-QOJZEX_eq_lig_2	463736.75
CN2-JAWRAD_eq_lig_0	463720
CN81-ACILAC_eq_lig_1	463248.4
GUXZIL_ax_lig_0-NN34	462980.34
CN1-JAWRAD_eq_lig_0	462615.94
GUXZIL_ax_lig_0-HAWCEQ_eq_lig_2	462514.56
ACURAU_ax_lig_0-YUZZOJ_eq_lig_0	461996.62
OMOMAG_ax_lig_0-OVALEE_eq_lig_2	461774.62
CN106-YUZZOJ_eq_lig_0	461710.06
CIDDEB_ax_lig_0-REWDII_eq_lig_0	461194.78
CN64-LISMIK_eq_lig_2	460980.28
OMOMAG_ax_lig_0-MEWVUI_ax_lig_0	460919.38
DONYEN_ax_lig_0-REWDII_eq_lig_0	460858.7
CN107-ZUNGOG_eq_lig_0	460815.44
CN80-CIMSOJ_eq_lig_2	460689.47
CN30-MOBBEL_eq_lig_0	460687.16
YUGQAU_ax_lig_0-NN8	460568.28
CN66-CIMSOJ_eq_lig_2	460319.56
YUGPUN_ax_lig_0-NN8	460247.22
CN101-RASGAV_eq_lig_2	459889.16
COWRIS_ax_lig_1-COYMOT_eq_lig_2	459886.06
XETTIB_ax_lig_0-TOTPAW_eq_lig_0	459559.8
CN9-COYMOT_eq_lig_2	459161.34
CN5-PEDFEM_eq_lig_2	459043.94
CN66-TOTPAW_eq_lig_0	459022.44
CIKXOM_ax_lig_0-NN6	459021.66
CN9-QOJZEX_eq_lig_2	458864.5
CN38-GUVRAT_eq_lig_2	458703.7
CN71-YUZZOJ_eq_lig_0	458528.38
FIGPOC_ax_lig_0-NN43	458258.38
CN77-CIMSOJ_eq_lig_2	457998.88
FIGPOC_ax_lig_0-CIDDAX_eq_lig_0	457958.72
CN34-CIDDAX_eq_lig_0	457234.84
ANULAZ_ax_lig_0-RASGAV_eq_lig_2	457059.34
CN37-MEWVUI_ax_lig_0	456637.62
CN81-ZUNGOG_eq_lig_0	456411.8
RANFUJ_ax_lig_0-OVALEE_eq_lig_2	455994.25
COWRIS_ax_lig_1-HAWCEQ_eq_lig_2	455708.97
CN64-GEMXAZ_eq_lig_2	455402.66
CN29-GEMXAZ_eq_lig_2	455381.88
CN95-YUWWOD_eq_lig_2	455154.6
CN109-LISMIK_eq_lig_2	454517.5
SUHLOZ_ax_lig_0-NN34	454242.84
COWRIS_ax_lig_1-CIMSOJ_eq_lig_2	454224.88
CN2-ZUNVIP_eq_lig_0	453815.1
DONYEN_ax_lig_0-LISMIK_eq_lig_2	453770.28
CN44-JOFVOS_eq_lig_2	453410.47
MEDHUB_ax_lig_0-QOJZEX_eq_lig_2	453323.38
CN1-ZUNGOG_eq_lig_0	453279.1
CN37-VEFPII_eq_lig_0	453076.5
CIKXOM_ax_lig_0-LISMIK_eq_lig_2	453076.16
CN72-CIMSOJ_eq_lig_2	451977.9
CN7-YUZZOJ_eq_lig_0	451953.9
CN3-CIMSOJ_eq_lig_2	451156.22
CN106-TUZHEE_eq_lig_2	450714.53
OMOMAG_ax_lig_0-NN20	450450.3
OMOMAG_ax_lig_0-GEMXAZ_eq_lig_2	450266.97
SUHLOZ_ax_lig_0-NN1	449765.9
COWRIS_ax_lig_1-YUZZOJ_eq_lig_0	449135.2
CN30-ZUNVIP_eq_lig_0	449004.56
CN5-HAWCEQ_eq_lig_2	448662.53
HALLEO_ax_lig_0-NN42	448219.28
OJUSET_ax_lig_0-GEMXAZ_eq_lig_2	448191.2
CN48-HAWCEQ_eq_lig_2	447809.38
YUGPUN_ax_lig_0-TOTPAW_eq_lig_0	447754.4
DONYEN_ax_lig_0-NN34	447409.34
ZOPRII_ax_lig_0-RASGAV_eq_lig_2	447137.6
RASBOF_ax_lig_1-NN3	446859.5
CN77-OVALEE_eq_lig_2	446048.8
CN70-REWDII_eq_lig_0	445908.7
CN1-ZUNVIP_eq_lig_0	445715.66
QOMFOP_ax_lig_0-NN8	445578.94
CN70-LISMIK_eq_lig_2	445533.4
CIKXOM_ax_lig_0-NN8	445176.72
NIYTAT_ax_lig_0-NN27	444877.97
CN49-COYMOT_eq_lig_2	444604.7
COWROY_ax_lig_0-NN43	443825.75
SUHLOZ_ax_lig_0-NN8	443363.4
OMOMAG_ax_lig_0-NN43	443156.5
MAXWIS_ax_lig_0-NN24	442612.56
MAMXAC_ax_lig_0-NN20	442390.06
FIGPOC_ax_lig_0-NN42	442178.47
CN30-HAWCEQ_eq_lig_2	441955.94
CN2-TUZHEE_eq_lig_2	441181.25
ANULAZ_ax_lig_0-YUWWOD_eq_lig_2	441122.3
CN38-QOJZEX_eq_lig_2	441036.16
ZUFHIU_ax_lig_0-REWDII_eq_lig_0	440180.2
CN9-LISMIK_eq_lig_2	440076.47
XUMFUJ_ax_lig_1-HAWCEQ_eq_lig_2	439437.22
MEDHUB_ax_lig_0-NN2	438551.6
GINKIA_ax_lig_0-NN37	438470.75
ZUFHIU_ax_lig_0-TUZHEE_eq_lig_2	438452.4
CIKXOM_ax_lig_0-NN20	437815.25
OLOTOA_ax_lig_0-REWDII_eq_lig_0	437321.16
CN73-TUZHEE_eq_lig_2	437143.66
CN74-GEMXAZ_eq_lig_2	436928.25
CN74-ZUNGOG_eq_lig_0	436673.1
CN21-QOJZEX_eq_lig_2	436451.34
NIYTAT_ax_lig_0-CIDDAX_eq_lig_0	436136.9
MEDHUB_ax_lig_0-NN8	435961.9
CN38-YUZZOJ_eq_lig_0	435959.12
BOYPAI_ax_lig_1-ACUROI_eq_lig_0	435888.25
COWROY_ax_lig_0-NN1	435696.44
DOGJIT_ax_lig_0-ACUROI_eq_lig_0	435690.94
CIDDEB_ax_lig_0-NN6	435379.56
CN38-ZUNGOG_eq_lig_0	435112.5
CN9-REWDII_eq_lig_0	435024.16
CN5-ACILAC_eq_lig_1	434617.94
XUMFUJ_ax_lig_1-LISMIK_eq_lig_2	434588.38
TEZYUU_ax_lig_0-NN34	434009.4
BEYLIC_ax_lig_0-NN3	433629.06
CN94-TUZHEE_eq_lig_2	433608.03
CN31-GEMXAZ_eq_lig_2	432765.4
CN2-MUTMOF_eq_lig_2	432725.44
CN71-ZUNVIP_eq_lig_0	432492.56
CN42-HAWCEQ_eq_lig_2	432410.5
CN72-TOTPAW_eq_lig_0	431979.34
CN95-ACUROI_eq_lig_0	431821.47
GUXZIL_ax_lig_0-MOBBEL_eq_lig_0	431586.8
CN2-PEDFAI_eq_lig_2	431426.44
XETTIB_ax_lig_0-GEMXAZ_eq_lig_2	431062.66
CN35-GEMXAZ_eq_lig_2	430927.97
XETTIB_ax_lig_0-NN2	430620.25
CN79-HAWCEQ_eq_lig_2	430604.62
COWROY_ax_lig_0-TUZHEE_eq_lig_2	430582.88
CN76-OVALEE_eq_lig_2	430148.22
BEYLIC_ax_lig_0-NN2	429475.06
CIKXOM_ax_lig_0-GEMXAZ_eq_lig_2	429189.84
SESKAF_ax_lig_0-RASGAV_eq_lig_2	428194.75
CN78-YUZZOJ_eq_lig_0	427943.6
CN74-LISMIK_eq_lig_2	427620.03
COWRIS_ax_lig_1-ZUNGOG_eq_lig_0	427540.38
CN75-HAWCEQ_eq_lig_2	427458.66
CN34-MEWVUI_ax_lig_0	427382.22
OMOMAG_ax_lig_0-TOTPAW_eq_lig_0	427223.28
CN78-OVALEE_eq_lig_2	427121.9
RASBOF_ax_lig_1-NN26	427030.78
CN105-TOTPAW_eq_lig_0	426599.3
CN66-ACILAC_eq_lig_1	426592.5
CN63-SOSCEK_eq_lig_0	426516.25
MAXWIS_ax_lig_0-ZUNGOG_eq_lig_0	426286.78
XETTIB_ax_lig_0-NN3	425581.12
ACURAU_ax_lig_0-ZUNGOG_eq_lig_0	425378.22
FIGPOC_ax_lig_0-TUZHEE_eq_lig_2	424878.94
COWROY_ax_lig_0-FEQSEB_eq_lig_2	424768.2
CN33-PEDFEM_eq_lig_2	424737.2
CN104-TUZHEE_eq_lig_2	424014.94
CN1-MUTMOF_eq_lig_2	423974.56
CN76-CIMSOJ_eq_lig_2	423851.47
BEYLIC_ax_lig_0-NN16	423487.1
CN64-ACILAC_eq_lig_1	423468.84
COWROY_ax_lig_0-QOJZEX_eq_lig_2	422547.62
CN1-REWDII_eq_lig_0	421888.97
CN9-MUTMOF_eq_lig_2	421735.5
CN80-OVALEE_eq_lig_2	421598.75
OLOTOA_ax_lig_0-NN42	421453.47
CN48-MOBBEL_eq_lig_0	421304.44
CN40-MOBBEL_eq_lig_0	421035.66
CN73-ZUNGOG_eq_lig_0	421001.88
CN71-OVALOO_eq_lig_2	420477.8
CN63-GUVRAT_eq_lig_2	420227.7
SUHLOZ_ax_lig_0-TOTPAW_eq_lig_0	420133.8
SESKAF_ax_lig_0-NN3	420046.28
HALLEO_ax_lig_0-ZUNGOG_eq_lig_0	419764.44
CN104-TOTPAW_eq_lig_0	419735.6
DONYEN_ax_lig_0-JOFVOS_eq_lig_2	419402.53
RASBOF_ax_lig_1-NN42	419306.88
MAMXAC_ax_lig_0-REWDII_eq_lig_0	419170.66
FIGPOC_ax_lig_0-NN34	418979.72
CN54-LISMIK_eq_lig_2	418238.94
CN73-TOTPAW_eq_lig_0	417597.94
CN71-GUVRAT_eq_lig_2	417191.34
OXOKOD_ax_lig_0-OVALEE_eq_lig_2	417179.84
CN1-TUZHEE_eq_lig_2	416928.88
XETTIB_ax_lig_0-NN20	416847.9
XETTIB_ax_lig_0-JOFVOS_eq_lig_2	416779
CN35-REWDII_eq_lig_0	416746.6
COWRIS_ax_lig_1-OVALEE_eq_lig_2	416443.53
CN4-PEDFEM_eq_lig_2	416371.28
OXOKOD_ax_lig_0-NN43	415545.28
RASBOF_ax_lig_1-ZUNGOG_eq_lig_0	415462.25
BEYLIC_ax_lig_0-NN6	414992.03
DONYEN_ax_lig_0-CIDDAX_eq_lig_0	413901.9
COWROY_ax_lig_0-ZUNGOG_eq_lig_0	413609.5
ACURAU_ax_lig_0-OVALOO_eq_lig_2	413528.8
CN1-COYMOT_eq_lig_2	413425.12
MAXWIS_ax_lig_0-NN33	413368.72
PUVZAI_ax_lig_0-NN34	413098.6
CN1-GUVRAT_eq_lig_2	412702.66
BEYLIC_ax_lig_0-NN1	412358.8
YUGPUN_ax_lig_0-OVALEE_eq_lig_2	411923.62
CN74-TUZHEE_eq_lig_2	410730.44
CN9-MEWVUI_ax_lig_0	410327.34
CN48-QOJZEX_eq_lig_2	410218.1
CN66-OVALEE_eq_lig_2	409767.97
CN49-HAWCEQ_eq_lig_2	409683.84
OMOMAG_ax_lig_0-TUZHEE_eq_lig_2	409486.75
CN107-YUZZOJ_eq_lig_0	409486.62
QOMFOP_ax_lig_0-ZUNGOG_eq_lig_0	409296.78
DONYEN_ax_lig_0-CIMSOJ_eq_lig_2	408986.4
CN54-PEDFAI_eq_lig_2	408797.4
CN103-OVALOO_eq_lig_2	408340.56
BEYLIC_ax_lig_0-YUWWOD_eq_lig_2	408311.3
CIKXOM_ax_lig_0-NN1	408021
CN76-COYMOT_eq_lig_2	407941.28
CN70-PEDFAI_eq_lig_2	407669.44
CN105-CIMSOJ_eq_lig_2	407655.28
CN79-COYMOT_eq_lig_2	407381.66
RANGOE_ax_lig_0-ZUNVIP_eq_lig_0	406819.53
DONYEN_ax_lig_0-NN2	406368.44
XUMFUJ_ax_lig_1-NN20	406197.8
DONYEN_ax_lig_0-FEQSEB_eq_lig_2	406114.88
XUMFUJ_ax_lig_1-NN24	405735.22
NIYTAT_ax_lig_0-REWDII_eq_lig_0	405362.03
ACURAU_ax_lig_0-QOJZEX_eq_lig_2	405278.47
ACURAU_ax_lig_0-GUVRAT_eq_lig_2	405184.72
CN3-FEQSEB_eq_lig_2	404733.6
CN2-AJIMOX_eq_lig_0	404450
CN37-TOTPAW_eq_lig_0	403991.94
CN106-OVALEE_eq_lig_2	403284.12
CN73-ZUNVIP_eq_lig_0	402732.03
CN80-PEDFEM_eq_lig_2	402491.56
CIKXOM_ax_lig_0-NN47	402178.44
CN2-GUVRAT_eq_lig_2	402091.22
CN70-MEWVUI_ax_lig_0	401847.66
CN34-LISMIK_eq_lig_2	401693.94
QAYFEE_ax_lig_0-NN42	401360.62
CN54-REWDII_eq_lig_0	401042.7
CN104-MUTMOF_eq_lig_2	400952.1
CN30-YUZZOJ_eq_lig_0	400937.12
GILWIK_ax_lig_0-NN34	400844.4
RANFUJ_ax_lig_0-ZUNVIP_eq_lig_0	400835.47
CN38-COYMOT_eq_lig_2	400236.94
CN65-LISMIK_eq_lig_2	400215.3
CN11-GEMXAZ_eq_lig_2	399575.62
CN70-HAWCEQ_eq_lig_2	399424.44
HALLEO_ax_lig_0-NN34	399393.47
NIYTAT_ax_lig_0-LISMIK_eq_lig_2	399074.53
CN80-HAWCEQ_eq_lig_2	398979.75
CIDDEB_ax_lig_0-NN8	398645.12
BEYLIC_ax_lig_0-NN27	398373.88
CN67-RASGAV_eq_lig_2	397734.78
CN49-PEDFEM_eq_lig_2	397536.3
CN29-HAWCEQ_eq_lig_2	397115.47
CN68-COYMOT_eq_lig_2	396979.88
DONYEN_ax_lig_0-NN6	396478
CN78-PEDFEM_eq_lig_2	396441.56
CN30-ACILAC_eq_lig_1	396350.3
CN5-COYMOT_eq_lig_2	396348.7
CN12-HAWCEQ_eq_lig_2	396085.7
CN70-ZUNVIP_eq_lig_0	395864.5
CN81-YUZZOJ_eq_lig_0	395607.2
XETTIB_ax_lig_0-TUZHEE_eq_lig_2	395574.38
CN67-JOFVOS_eq_lig_2	395461.94
XETTIB_ax_lig_0-YUWWOD_eq_lig_2	395215.16
CN12-YUZZOJ_eq_lig_0	395208.25
CN35-FEQSEB_eq_lig_2	395163.6
CN39-CIDDAX_eq_lig_0	395141.25
CN41-QOJZEX_eq_lig_2	394952.5
CN31-CIDDAX_eq_lig_0	394859.12
PUVZAI_ax_lig_0-JOFVOS_eq_lig_2	394457.56
CN79-OVALEE_eq_lig_2	394104.97
CN79-PEDFEM_eq_lig_2	392203.47
CN30-ZUNGOG_eq_lig_0	392164.97
CIDDEB_ax_lig_0-NN2	392143.53
CN3-PEDFAI_eq_lig_2	391993.28
ZOPRII_ax_lig_0-NN47	391861.75
CN77-HAWCEQ_eq_lig_2	391126.7
CN75-CIMSOJ_eq_lig_2	391067.97
CN95-TOTPAW_eq_lig_0	390820.16
OJUSET_ax_lig_0-PEDFEM_eq_lig_2	390784.06
COWRIS_ax_lig_1-PEDFEM_eq_lig_2	390497.16
CN42-SOSCEK_eq_lig_0	390154.6
CN79-CIMSOJ_eq_lig_2	389855.56
CN42-YUZZOJ_eq_lig_0	389376.28
QAYFEE_ax_lig_0-TUZHEE_eq_lig_2	388994.4
OMOMAG_ax_lig_0-NN34	388877.53
CN40-TUZHEE_eq_lig_2	388806.4
CN29-MEWVUI_ax_lig_0	388517.9
CN74-TOTPAW_eq_lig_0	388372.84
CN5-YUZZOJ_eq_lig_0	388308.28
PUVZAI_ax_lig_0-NN42	388049.2
CN73-PEDFAI_eq_lig_2	388026.22
CN66-COYMOT_eq_lig_2	387908.2
CN73-OVALOO_eq_lig_2	387579.44
CN38-ACILAC_eq_lig_1	387541.25
YIBGUM_ax_lig_1-NN24	387037.47
CN106-TITBIK_ax_lig_0	386493.16
CN73-GUVRAT_eq_lig_2	386275.25
CN105-OVALEE_eq_lig_2	386233.06
OLOTOA_ax_lig_0-HAWCEQ_eq_lig_2	385884.97
[truncated: 1,599 more rows]
