# Supplementary material for: Low-cost machine learning prediction of excited state properties of iridium-centered phosphors
Source: Chem Sci. 2023 Jan 5;14(6):1419–33. doi: 10.1039/d2sc06150c (PMC9906783; doi:10.1039/d2sc06150c)
Supplement: SC-014-D2SC06150C-s001 [file SC-014-D2SC06150C-s001.zip › ZIP contents/Example TDDFT scripts/README]

The iridium complex built with molSimplify is used as the starting geometry for DFT optimization.

The optimized geometry is then used for TDDFT.

The output of TDDFT is then analyzed for emission energy and lifetime. The user is referred to https://github.com/conradhuebler/python-stuff
