# Supplementary material for: Low-cost machine learning prediction of excited state properties of iridium-centered phosphors
Source: Chem Sci. 2023 Jan 5;14(6):1419–33. doi: 10.1039/d2sc06150c (PMC9906783; doi:10.1039/d2sc06150c)
Supplement: SC-014-D2SC06150C-s001 [file SC-014-D2SC06150C-s001.zip › ZIP contents/CSD ligands/OJUSET_ax_lig_0.xyz]

29
correct_complexes/OJUSET/ax_lig_0
N          9.41390        1.82450        6.36070
F         11.25460       -3.83090        6.68830
F         11.26000       -3.55240        4.00110
F         10.64670       -1.23750        2.85910
C         10.30170       -0.18850        4.96810
C         10.62690       -1.28500        4.20510
C         10.93850       -2.49510        4.79140
C         10.93040       -2.63660        6.15510
C         10.60620       -1.58460        6.95500
H         10.61020       -1.67270        7.88020
C         10.26800       -0.36410        6.35260
C          9.78110        0.77310        7.10280
C          9.64110        0.79580        8.50180
H          9.92500        0.05970        8.99490
C          9.10220        1.86160        9.15870
C          8.95920        1.84690       10.65900
H          9.16760        0.97830       11.01070
H          8.06100        2.08440       10.90630
H          9.57080        2.49410       11.01870
C          8.60740        2.94600        8.37170
C          7.93440        4.04650        8.93060
H          7.86000        4.11510        9.85580
C          7.39170        5.01210        8.14040
H          6.95290        5.73560        8.52750
C          7.48970        4.92050        6.77510
H          7.09930        5.57510        6.24340
C          8.15350        3.87810        6.18560
H          8.20850        3.83090        5.25880
C          8.75280        2.88120        6.96780
