# Supplementary material for: Low-cost machine learning prediction of excited state properties of iridium-centered phosphors
Source: Chem Sci. 2023 Jan 5;14(6):1419–33. doi: 10.1039/d2sc06150c (PMC9906783; doi:10.1039/d2sc06150c)
Supplement: SC-014-D2SC06150C-s001 [file SC-014-D2SC06150C-s001.zip › ZIP contents/CSD ligands/RANFUJ_ax_lig_0.xyz]

20
correct_complexes/RANFUJ/ax_lig_0
N          4.14850        9.13490        5.58810
C          4.78770       10.05790        6.41110
C          4.13170       10.53350        7.53200
H          4.57670       11.13000        8.12420
C          2.83890       10.15050        7.79540
H          2.39290       10.48380        8.56570
C          2.17870        9.27840        6.93970
H          1.27690        9.02080        7.08870
C          2.90730        8.79710        5.84430
H          2.47700        8.19050        5.25390
C          6.51160        9.87940        4.74880
C          6.12020       10.45330        5.97690
C          6.92180       11.37850        6.64000
H          6.64150       11.74120        7.47200
C          8.09870       11.75700        6.09130
C          8.52230       11.29040        4.88870
H          9.33890       11.58870        4.50170
C          7.70520       10.34820        4.23470
F          8.85560       12.68000        6.75440
F          8.19180        9.91220        3.04290
