# Supplementary material for: Low-cost machine learning prediction of excited state properties of iridium-centered phosphors
Source: Chem Sci. 2023 Jan 5;14(6):1419–33. doi: 10.1039/d2sc06150c (PMC9906783; doi:10.1039/d2sc06150c)
Supplement: SC-014-D2SC06150C-s001 [file SC-014-D2SC06150C-s001.zip › ZIP contents/CSD ligands/YIBGOG_ax_lig_0.xyz]

24
correct_complexes/YIBGOG/ax_lig_0
F          6.11190        3.66260       -2.20610
F          5.11090        1.95300       -3.97700
O          7.46770        6.34690        1.38800
N          5.03870        3.07590        1.90020
C          5.39290        3.79750        2.96660
H          5.08210        3.54930        3.84060
C          6.21600        4.91320        2.88090
H          6.44680        5.40110        3.67460
C          6.66720        5.27940        1.65020
C          7.90260        7.14080        2.49810
H          8.47180        7.84930        2.18520
H          8.39220        6.58180        3.10640
H          7.14160        7.51430        2.94910
C          6.27990        4.52880        0.52090
H          6.60130        4.78310       -0.34790
C          5.47020        3.44330        0.66430
C          4.98000        2.56020       -0.40210
C          5.28360        2.68670       -1.74460
C          4.76940        1.80720       -2.67990
C          3.95180        0.77950       -2.29530
H          3.59940        0.18550       -2.96130
C          3.64800        0.62650       -0.95620
H          3.10670       -0.11450       -0.67480
C          4.11860        1.50720        0.01920
