# Supplementary material for: Low-cost machine learning prediction of excited state properties of iridium-centered phosphors
Source: Chem Sci. 2023 Jan 5;14(6):1419–33. doi: 10.1039/d2sc06150c (PMC9906783; doi:10.1039/d2sc06150c)
Supplement: SC-014-D2SC06150C-s001 [file SC-014-D2SC06150C-s001.zip › ZIP contents/CSD ligands/RASGAV_eq_lig_2.xyz]

40
correct_complexes/RASGAV/eq_lig_2
N          3.48420        5.26020        1.74340
N          1.32430        6.43360        2.82850
C          4.81000        3.18680        1.48530
H          3.98340        2.66360        1.55120
H          5.26780        3.18380        2.35160
H          5.39470        2.79050        0.80590
C          4.48170        4.59010        1.10100
C          5.21330        5.17480        0.07800
H          5.90360        4.68050       -0.34780
C          4.94650        6.47270       -0.32980
C          3.88050        7.12730        0.27310
H          3.64120        8.00290       -0.00550
C          3.16730        6.50050        1.28120
C          1.99590        7.15870        1.90280
C          1.60260        8.42980        1.51210
H          2.13030        8.92490        0.89560
C          0.43040        8.97740        2.02950
C         -0.30930        8.18860        2.90220
H         -1.13800        8.50910        3.23760
C          0.14820        6.94100        3.28680
C         -0.67090        6.12520        4.22880
H         -0.30090        6.19960        5.13370
H         -0.65670        5.18710        3.94550
H         -1.59570        6.45200        4.22570
O          0.69310       11.15410        0.91220
C         -0.02470       10.29970        1.63260
C         -1.16300       10.68380        2.12940
H         -1.74450       10.23440        2.73250
C         -1.30120       11.99290        1.51110
H         -2.07070       12.54520        1.58430
C         -0.19410       12.31680        0.81970
H         -0.02160       13.13200        0.36430
O          5.41510        8.40670       -1.65830
C          5.74710        7.12050       -1.34840
C          6.82810        6.72580       -2.07140
H          7.26020        5.87990       -2.04110
C          7.18330        7.84520       -2.88700
H          7.89700        7.89030       -3.51080
C          6.30890        8.82080       -2.59450
H          6.31410        9.68420       -2.99050
