# Supplementary material for: Low-cost machine learning prediction of excited state properties of iridium-centered phosphors
Source: Chem Sci. 2023 Jan 5;14(6):1419–33. doi: 10.1039/d2sc06150c (PMC9906783; doi:10.1039/d2sc06150c)
Supplement: SC-014-D2SC06150C-s001 [file SC-014-D2SC06150C-s001.zip › ZIP contents/CSD ligands/SUHLOZ_ax_lig_0.xyz]

29
correct_complexes/SUHLOZ/ax_lig_0
N          4.08950        9.02970       22.57560
O          2.87800        4.43800       23.96050
C          4.07560       10.74630       24.55030
C          3.63580        9.45360       24.87030
O          3.63540        4.11120       21.86010
C          4.20730        8.23690       21.49060
H          4.45680        8.62840       20.66230
C          3.70030        8.47960       23.77760
C          3.98380        6.90690       21.54270
H          4.08160        6.37780       20.76060
C          3.46690        7.12210       23.85830
H          3.20610        6.74020       24.68680
C          3.61060        6.30830       22.74470
C          3.13260        9.14290       26.12960
H          2.83600        8.25920       26.31520
C          3.99890       11.70410       25.58580
H          4.29230       12.59120       25.41810
C          3.39670        4.83280       22.79670
C          3.06510       10.10560       27.10270
H          2.71420        9.89590       27.96110
C          3.51390       11.38860       26.82690
H          3.48400       12.05430       27.50520
C          2.66360        3.00770       24.13400
H          3.48570        2.57950       24.48120
H          2.43390        2.58960       23.26640
C          1.55540        2.83780       25.09150
H          1.74790        3.34570       25.90830
H          1.45710        1.88870       25.31360
H          0.72340        3.16790       24.69190
