# Supplementary material for: Low-cost machine learning prediction of excited state properties of iridium-centered phosphors
Source: Chem Sci. 2023 Jan 5;14(6):1419–33. doi: 10.1039/d2sc06150c (PMC9906783; doi:10.1039/d2sc06150c)
Supplement: SC-014-D2SC06150C-s001 [file SC-014-D2SC06150C-s001.zip › ZIP contents/CSD ligands/ZEBDAN_ax_lig_0.xyz]

25
correct_complexes/ZEBDAN/ax_lig_0
N         12.08920        7.62490       12.23930
C         13.02530        8.57530       11.86230
C         12.63810        9.65340       11.02660
N         11.36380        9.77470       10.55580
C         10.52770        8.83580       10.90940
H          9.65470        8.89830       10.59740
C         10.85210        7.73030       11.73180
C          9.94640        6.63420       12.01540
C         10.53440        5.58710       12.76980
C          9.77230        4.43320       12.94950
H         10.13060        3.71870       13.42590
C          8.50390        4.33270       12.43710
H          8.02190        3.54660       12.56190
C          7.92980        5.37380       11.74320
H          7.06120        5.29510       11.42370
C          8.64120        6.52910       11.52580
H          8.25720        7.23450       11.05690
C         14.36430        8.49120       12.23860
H         14.65410        7.76790       12.74720
C         15.25170        9.45760       11.87180
H         16.13770        9.38980       12.14400
C         14.85830       10.54010       11.09660
H         15.47610       11.19890       10.87540
C         13.58360       10.64270       10.66550
H         13.32800       11.36110       10.13230
