# Supplementary material for: Low-cost machine learning prediction of excited state properties of iridium-centered phosphors
Source: Chem Sci. 2023 Jan 5;14(6):1419–33. doi: 10.1039/d2sc06150c (PMC9906783; doi:10.1039/d2sc06150c)
Supplement: SC-014-D2SC06150C-s001 [file SC-014-D2SC06150C-s001.zip › ZIP contents/CSD ligands/VEFPII_eq_lig_0.xyz]

21
correct_complexes/VEFPII/eq_lig_0
N          6.78520        7.76140        6.62520
N          6.28640        8.82810        5.97350
N          5.25540        9.27310        6.66030
N          5.05770        8.51170        7.76820
N          7.36710        5.74590        8.29720
C          6.02240        7.59480        7.70090
C          6.32750        6.51820        8.63490
C          5.55810        6.34710        9.80240
H          4.81760        6.91510        9.97930
C          5.89400        5.35560       10.67210
H          5.39620        5.23000       11.47220
C          6.98710        4.51610       10.37480
C          7.68640        4.70630        9.15090
C          8.72230        3.80900        8.81930
H          9.16910        3.89180        7.98560
C          9.08730        2.82010        9.69190
H          9.78590        2.22170        9.45360
C          8.44500        2.67380       10.93700
H          8.73420        2.00620       11.54870
C          7.40620        3.49530       11.26020
H          6.95900        3.38110       12.09000
