# Supplementary material for: Low-cost machine learning prediction of excited state properties of iridium-centered phosphors
Source: Chem Sci. 2023 Jan 5;14(6):1419–33. doi: 10.1039/d2sc06150c (PMC9906783; doi:10.1039/d2sc06150c)
Supplement: SC-014-D2SC06150C-s001 [file SC-014-D2SC06150C-s001.zip › ZIP contents/CSD ligands/GINKIA_ax_lig_0.xyz]

28
correct_complexes/GINKIA/ax_lig_0
C         12.44340        6.11290        8.97870
C         12.21980        6.10010       10.37000
H         12.85970        6.46890       10.93570
C         11.07900        5.56040       10.91330
C         10.11240        4.99370       10.09960
H          9.36130        4.59360       10.47370
C         10.27170        5.02790        8.73590
H          9.62070        4.65200        8.18860
C         11.39370        5.61880        8.16240
C         11.64910        5.73420        6.71340
C         10.72600        5.67290        5.62660
C          9.32980        5.57470        5.73690
H          8.93960        5.51920        6.57950
C          8.53840        5.56040        4.62780
H          7.61590        5.48070        4.72630
C          9.08400        5.66300        3.35080
H          8.53050        5.64870        2.60400
C         10.42120        5.78120        3.20380
H         10.78880        5.84810        2.35200
C         11.26370        5.80540        4.32730
C         13.35370        6.07730        5.14500
H         14.26070        6.22260        4.99930
C         10.93570        5.53480       12.41350
F          9.70370        5.04500       12.76790
F         11.22990        6.58430       12.98970
F         11.66950        4.47830       12.92010
N         12.93750        6.00470        6.45220
N         12.60720        5.96480        4.10420
