# Supplementary material for: Low-cost machine learning prediction of excited state properties of iridium-centered phosphors
Source: Chem Sci. 2023 Jan 5;14(6):1419–33. doi: 10.1039/d2sc06150c (PMC9906783; doi:10.1039/d2sc06150c)
Supplement: SC-014-D2SC06150C-s001 [file SC-014-D2SC06150C-s001.zip › ZIP contents/CSD ligands/JOFVOS_eq_lig_2.xyz]

49
correct_complexes/JOFVOS/eq_lig_2
C          6.70760        0.05400       10.85070
C          3.71670       -0.67790        5.39640
H          3.20460       -0.79230        4.60410
C          3.67740       -1.67330        6.36730
H          3.17070       -2.46250        6.21850
C          4.36720       -1.51410        7.53420
H          4.34440       -2.18720        8.20430
C          5.10750       -0.34650        7.72670
C          5.82800        0.00570        8.90030
C          6.54260        1.14550        9.03490
C          6.67160        2.10310        7.97540
C          7.42370        3.27860        8.00770
H          7.89720        3.52640        8.79350
C          7.46730        4.06760        6.89710
H          7.96080        4.87950        6.91010
C          6.78580        3.68320        5.73370
H          6.83840        4.23930        4.96490
C          5.97650        1.77000        6.78470
C          5.16330        0.59480        6.68420
C          7.00500       -0.38740       12.23730
H          7.14130       -1.37780       12.23210
C          5.88410       -0.04880       13.26100
C          5.22420        1.30630       12.94420
H          4.63780        1.56650       13.68470
H          4.69720        1.22890       12.12150
H          5.91910        1.98760       12.82330
C          4.82520       -1.13690       13.31900
H          5.24360       -1.98570       13.57380
H          4.40630       -1.23110       12.43780
H          4.14440       -0.89600       13.98060
C          6.71710        0.06580       14.51130
C          6.34990        0.07060       15.84680
H          5.44060       -0.04480       16.09720
C          7.33080        0.24540       16.81610
H          7.09240        0.23380       17.73500
C          8.63640        0.43380       16.45830
H          9.28940        0.55790       17.13650
C          9.02770        0.44790       15.13990
H          9.93580        0.58630       14.89890
C          8.04750        0.25100       14.17240
C          9.47290       -0.20520       12.22710
H         10.19550        0.35560       12.57920
H          9.44840       -0.13180       11.25050
H          9.63090       -1.13860       12.48100
N          4.44720        0.43410        5.53440
N          6.06140        2.55430        5.67070
N          7.10390        1.16970       10.29030
N          8.19960        0.23960       12.78070
O          5.93840       -0.70220       10.06650
