# Supplementary material for: Low-cost machine learning prediction of excited state properties of iridium-centered phosphors
Source: Chem Sci. 2023 Jan 5;14(6):1419–33. doi: 10.1039/d2sc06150c (PMC9906783; doi:10.1039/d2sc06150c)
Supplement: SC-014-D2SC06150C-s001 [file SC-014-D2SC06150C-s001.zip › ZIP contents/CSD ligands/LUCKOL_ax_lig_0.xyz]

27
correct_complexes/LUCKOL/ax_lig_0
F          4.22980        0.75160        1.03740
F          1.00710       12.53830        4.45430
N          0.42470        4.87200        3.56950
N          1.53900        5.13340        2.87250
N          1.87010        6.41600        2.85930
C          1.62660        2.80900        2.52810
C          2.24500        4.04170        2.30330
C          3.43600        4.22170        1.64840
H          3.77880        5.07540        1.51220
C          4.12560        3.08990        1.18610
H          4.92830        3.16570        0.72390
C          3.55900        1.85700        1.44950
C          2.34600        1.69240        2.07660
H          2.00100        0.83820        2.20030
C          0.00700        6.05560        4.03370
H         -0.74920        6.20640        4.55460
C          0.91720        7.02620        3.59240
C          0.94220        8.48210        3.83070
C          0.00450        9.08450        4.63520
H         -0.65570        8.56390        5.03480
C          0.02420       10.45310        4.86280
H         -0.60070       10.85710        5.42000
C          0.99270       11.19130        4.23750
C          1.94210       10.63880        3.43480
H          2.59470       11.16700        3.03520
C          1.91350        9.26300        3.22870
H          2.55230        8.86510        2.68220
