# Supplementary material for: Low-cost machine learning prediction of excited state properties of iridium-centered phosphors
Source: Chem Sci. 2023 Jan 5;14(6):1419–33. doi: 10.1039/d2sc06150c (PMC9906783; doi:10.1039/d2sc06150c)
Supplement: SC-014-D2SC06150C-s001 [file SC-014-D2SC06150C-s001.zip › ZIP contents/CSD ligands/QIZCIO_ax_lig_0.xyz]

28
correct_complexes/QIZCIO/ax_lig_0
N          5.29250        8.69010        6.09810
N          5.17970        5.92200        9.23900
C          7.24940       10.34460        5.56200
C          8.27750       11.26070        5.28490
H          8.16310       11.88080        4.57370
C          9.46260       11.28800        6.02150
H         10.13540       11.92580        5.81460
C          9.65690       10.38720        7.05170
H         10.47280       10.39520        7.53930
C          8.66890        9.47390        7.37720
H          8.80150        8.86490        8.09350
C          7.47370        9.45100        6.64940
C          6.35960        8.53590        6.95370
C          6.34280        7.62710        7.98800
H          7.10500        7.53720        8.54900
C          5.19760        6.82240        8.22360
C          4.14390        7.03040        7.36540
H          3.34860        6.52470        7.48450
C          4.20300        7.93090        6.35440
H          3.43940        8.03410        5.79700
C          6.36290        5.67430       10.04760
H          7.06080        5.27140        9.48810
H          6.13670        5.06210       10.77840
H          6.68870        6.52030       10.41830
C          4.03520        5.02530        9.42980
H          3.22270        5.55710        9.56400
H          4.19120        4.46180       10.21710
H          3.92790        4.45890        8.63720
