# Supplementary material for: Low-cost machine learning prediction of excited state properties of iridium-centered phosphors
Source: Chem Sci. 2023 Jan 5;14(6):1419–33. doi: 10.1039/d2sc06150c (PMC9906783; doi:10.1039/d2sc06150c)
Supplement: SC-014-D2SC06150C-s001 [file SC-014-D2SC06150C-s001.zip › ZIP contents/CSD ligands/GEQFIU_eq_lig_2.xyz]

21
correct_complexes/GEQFIU/eq_lig_2
C          8.21500        6.33940        6.43840
H          8.22940        7.24040        6.66480
C          7.76510        5.45810        7.35790
H          7.47650        5.74410        8.19380
C          7.74920        4.11100        7.01830
H          7.41860        3.47860        7.61540
C          8.22340        3.72800        5.79950
H          8.25570        2.82730        5.57000
C          8.64940        4.67990        4.91870
C         10.54620        4.87700        2.82220
C         11.51590        4.07300        2.26090
H         11.42600        3.14820        2.28100
C         12.60620        4.64490        1.67630
H         13.24060        4.12160        1.24210
C         12.75420        6.01140        1.74140
H         13.50550        6.42530        1.38010
C         11.77060        6.75500        2.35080
H         11.89130        7.67520        2.41280
S          9.08200        4.04630        3.33570
N          8.64100        5.98450        5.20560
N         10.64260        6.23000        2.86250
