# Supplementary material for: Low-cost machine learning prediction of excited state properties of iridium-centered phosphors
Source: Chem Sci. 2023 Jan 5;14(6):1419–33. doi: 10.1039/d2sc06150c (PMC9906783; doi:10.1039/d2sc06150c)
Supplement: SC-014-D2SC06150C-s001 [file SC-014-D2SC06150C-s001.zip › ZIP contents/CSD ligands/GENZOQ_ax_lig_0.xyz]

30
correct_complexes/GENZOQ/ax_lig_0
C         16.77240        3.38400        4.01000
C         17.37380        4.27640        4.90090
H         16.84490        4.89390        5.35080
C         18.74520        4.26330        5.12840
H         19.11810        4.87580        5.72060
C         19.55660        3.35370        4.48750
H         20.47440        3.36120        4.63670
C         18.99650        2.42550        3.61850
H         19.53420        1.79690        3.19060
C         17.62560        2.44650        3.39460
C         16.92370        1.52090        2.52650
C         17.14220        0.32300        1.89700
H         17.94130       -0.15100        1.84650
C         15.57370       -1.28850        0.70670
H         16.33250       -1.89050        0.69880
H         15.31760       -1.11290       -0.21170
C         14.42770       -1.93100        1.43920
C         14.63430       -2.58590        2.64250
H         15.49380       -2.65460        2.98910
C         13.57130       -3.13620        3.33190
H         13.71820       -3.56960        4.14190
C         12.29460       -3.04490        2.82150
H         11.57890       -3.41560        3.28490
C         12.08170       -2.40300        1.62330
H         11.22130       -2.34350        1.27780
C         13.14490       -1.84480        0.92860
H         12.99510       -1.41180        0.11990
N         15.94990       -0.02170        1.36860
N         14.99620        0.87990        1.61540
N         15.60140        1.81400        2.32930
