# Supplementary material for: Low-cost machine learning prediction of excited state properties of iridium-centered phosphors
Source: Chem Sci. 2023 Jan 5;14(6):1419–33. doi: 10.1039/d2sc06150c (PMC9906783; doi:10.1039/d2sc06150c)
Supplement: SC-014-D2SC06150C-s001 [file SC-014-D2SC06150C-s001.zip › ZIP contents/CSD ligands/RANGOE_ax_lig_0.xyz]

20
correct_complexes/RANGOE/ax_lig_0
N          5.64670       10.81620       21.05420
C          5.36170       10.02660       19.96500
C          5.12510       10.63230       18.73420
H          4.90800       10.09490       17.98220
C          5.19890       11.99620       18.59280
H          5.04950       12.40300       17.74770
C          5.49670       12.76580       19.70330
H          5.55140       13.71180       19.63360
C          5.71360       12.13830       20.90690
H          5.92040       12.67130       21.66670
C          5.62000        8.25850       21.61630
C          5.34740        8.60070       20.26730
C          5.11350        7.56640       19.34480
C          5.09940        6.25770       19.68010
H          4.95450        5.58410       19.02500
C          5.30190        5.93080       20.99800
C          5.56120        6.90630       21.94190
F          4.89890        7.87040       18.03840
F          5.27120        4.64450       21.39150
F          5.78270        6.48070       23.20730
