# Supplementary material for: Low-cost machine learning prediction of excited state properties of iridium-centered phosphors
Source: Chem Sci. 2023 Jan 5;14(6):1419–33. doi: 10.1039/d2sc06150c (PMC9906783; doi:10.1039/d2sc06150c)
Supplement: SC-014-D2SC06150C-s001 [file SC-014-D2SC06150C-s001.zip › ZIP contents/CSD ligands/CUFMAT_ax_lig_1.xyz]

37
correct_complexes/CUFMAT/ax_lig_1
C          4.89840        4.09930        4.80090
H          5.48560        3.56190        5.28030
C          3.59860        4.19440        5.20340
H          3.30340        3.71890        5.94610
C          2.72840        4.99340        4.50280
H          1.83980        5.06470        4.76720
C          3.17810        5.68060        3.42130
H          2.58980        6.21790        2.93940
C          4.51250        5.59020        3.02470
C          5.15500        6.30590        1.93960
C          6.52990        6.08240        1.76170
C          7.17030        6.75300        0.72460
H          8.08740        6.64120        0.60930
C          6.47160        7.58990       -0.14780
C          5.13380        7.79440        0.03970
H          4.67230        8.36030       -0.53600
C          4.45190        7.16910        1.07670
H          3.54140        7.31890        1.19930
C          7.26640        8.23190       -1.28940
H          8.07630        8.61710       -0.91930
H          7.53480        7.53290       -1.90590
C          6.60640       10.53600       -1.37600
H          7.52720       10.80470       -1.22940
H          6.17430       10.46470       -0.51070
C          5.87750       11.62740       -2.23040
H          6.24780       11.63700       -3.12690
H          4.93490       11.40870       -2.29770
C          6.03890       13.03750       -1.58630
H          5.61640       13.04700       -0.71260
H          6.98060       13.23480       -1.46850
C          5.43300       14.04090       -2.42990
H          5.82350       14.00290       -3.30590
H          5.58350       14.91120       -2.05130
H          4.48820       13.87920       -2.49240
N          5.34910        4.77370        3.72410
N          6.58490        9.24490       -2.03090
H          5.72980        8.99280       -2.15230
