# Supplementary material for: Low-cost machine learning prediction of excited state properties of iridium-centered phosphors
Source: Chem Sci. 2023 Jan 5;14(6):1419–33. doi: 10.1039/d2sc06150c (PMC9906783; doi:10.1039/d2sc06150c)
Supplement: SC-014-D2SC06150C-s001 [file SC-014-D2SC06150C-s001.zip › ZIP contents/CSD ligands/ZUNGOG_eq_lig_0.xyz]

40
correct_complexes/ZUNGOG/eq_lig_0
N          7.94830       14.99150       16.70530
N          9.95630       16.72650       16.33340
N         12.42800       18.29450       17.89030
S         12.00180       17.00130       12.26240
C          6.84390       14.26940       16.93140
C          6.16820       13.60170       15.91540
C          6.66000       13.68680       14.63520
C          7.80400       14.41110       14.37840
C          8.43470       15.06880       15.44500
C          9.60870       15.94360       15.25750
C         10.26560       16.00860       14.04480
C         11.27080       16.93530       13.86860
C         11.59320       17.77420       14.92390
C         10.92750       17.63920       16.12720
C         11.30290       18.59430       17.22380
C         10.59050       19.75860       17.41310
C         11.03470       20.65940       18.37460
C         12.16110       20.35040       19.09630
C         12.82690       19.17830       18.81700
C         13.22120       18.26310       12.42160
C         14.41840       18.03100       13.04010
C         15.33180       19.02840       13.15070
C         15.09750       20.23980       12.61280
C         13.96610       20.51530       11.97730
C         12.97840       19.55190       11.87050
H          6.53150       14.19630       17.80110
H          5.39940       13.11390       16.11600
H          6.22520       13.25070       13.94920
H          8.15050       14.47950       13.51430
H         10.02290       15.42940       13.35500
H         12.25160       18.42470       14.83200
H          9.82780       19.93080       16.91070
H         10.58050       21.45310       18.52830
H         12.47410       20.91890       19.75610
H         13.58900       18.97400       19.30430
H         14.60410       17.18990       13.38310
H         16.13050       18.88650       13.61370
H         15.74430       20.92040       12.69900
H         13.83420       21.36560       11.61180
H         12.17890       19.73710       11.45630
