# Supplementary material for: Low-cost machine learning prediction of excited state properties of iridium-centered phosphors
Source: Chem Sci. 2023 Jan 5;14(6):1419–33. doi: 10.1039/d2sc06150c (PMC9906783; doi:10.1039/d2sc06150c)
Supplement: SC-014-D2SC06150C-s001 [file SC-014-D2SC06150C-s001.zip › ZIP contents/CSD ligands/UVUJOL_eq_lig_2.xyz]

24
correct_complexes/UVUJOL/eq_lig_2
C          8.67770        2.95150        5.01460
H          9.14700        2.96910        5.84070
C          7.73040        3.92780        4.74560
H          7.53190        4.60430        5.38280
C          7.09060        3.88570        3.53840
H          6.44220        4.54830        3.33340
C          7.36360        2.92000        2.63220
H          6.91580        2.90770        1.79640
C          8.31190        1.93850        2.93990
C          8.68740        0.83250        2.04590
C          8.16730        0.72390        0.77170
H          7.52760        1.34430        0.44510
C          8.61730       -0.32780       -0.00640
H          8.27310       -0.42060       -0.88700
C          9.52350       -1.22510        0.43520
H          9.82350       -1.94020       -0.11210
C         10.00150       -1.04810        1.74610
C         11.51950       -2.86740        1.53700
H         10.84200       -3.41080        1.08550
H         12.05140       -3.43700        2.13260
H         12.10750       -2.45380        0.87100
N          8.94520        1.97180        4.11290
N          9.59150       -0.05780        2.53680
O         10.86890       -1.83510        2.31480
