# Supplementary material for: Low-cost machine learning prediction of excited state properties of iridium-centered phosphors
Source: Chem Sci. 2023 Jan 5;14(6):1419–33. doi: 10.1039/d2sc06150c (PMC9906783; doi:10.1039/d2sc06150c)
Supplement: SC-014-D2SC06150C-s001 [file SC-014-D2SC06150C-s001.zip › ZIP contents/CSD ligands/ACURAU_ax_lig_0.xyz]

26
correct_complexes/ACURAU/ax_lig_0
C          0.81610        4.25250        4.72880
H          0.62740        4.75990        5.48560
C          0.79860        2.89900        4.82910
H          0.52620        2.49220        5.62060
C          1.19570        2.10870        3.72750
C          1.54230        2.76920        2.51620
C          1.34440        4.18340        2.43330
C          1.36550        0.69930        3.82240
H          1.10440        0.25770        4.59780
C          1.90160       -0.00700        2.79430
H          1.97650       -0.93200        2.85840
C          2.34470        0.65190        1.63780
H          2.76340        0.16790        0.96260
C          2.16750        1.99890        1.49610
H          2.45930        2.42020        0.71930
C          1.43250        5.04080        1.24740
C          1.17040        4.66180       -0.06680
C          1.27610        5.52260       -1.13370
H          1.12060        5.24130       -2.00680
C          1.62330        6.82100       -0.84360
C          1.77380        7.30300        0.44120
H          1.97380        8.19890        0.59090
C          1.62130        6.41990        1.51210
F          1.76040        7.68880       -1.88580
F          0.71760        3.40240       -0.35510
N          1.10040        4.89810        3.55710
