# Supplementary material for: Low-cost machine learning prediction of excited state properties of iridium-centered phosphors
Source: Chem Sci. 2023 Jan 5;14(6):1419–33. doi: 10.1039/d2sc06150c (PMC9906783; doi:10.1039/d2sc06150c)
Supplement: SC-014-D2SC06150C-s001 [file SC-014-D2SC06150C-s001.zip › ZIP contents/CSD ligands/LEZHOP_eq_lig_2.xyz]

36
correct_complexes/LEZHOP/eq_lig_2
C          1.99610        6.66660       10.54370
C          1.29030        6.38090       11.67390
H          0.40330        6.65480       11.72430
C          1.10440        5.42220       13.95340
H          0.22970        5.71830       14.05420
C          1.72040        4.71530       14.94450
H          1.25580        4.54960       15.73390
C          3.01270        4.23660       14.80770
H          3.40030        3.76700       15.51080
C          5.73080        3.09260       14.38300
H          5.30370        2.88520       15.17960
C          7.00090        2.58520       14.12620
H          7.41690        2.05440       14.76450
C          7.63570        2.84610       12.97680
H          8.47560        2.47310       12.82080
C          7.65850        4.00570       10.77400
H          8.48990        3.64180       10.57250
C          7.06140        4.84440        9.86700
C          5.20320        5.07270       11.27550
C          3.84780        5.57090       11.46030
C          3.13470        5.22400       12.61690
C          3.72500        4.44270       13.66310
C          5.09760        3.91440       13.44470
C          5.75880        4.22480       12.24740
C          7.05050        3.68610       11.98820
C          1.83330        5.69740       12.75850
C          1.35930        7.30180        9.36070
H          0.99530        8.15360        9.61260
H          0.65420        6.73700        9.03670
H          2.01450        7.42310        8.67200
C          7.75360        5.11440        8.57600
H          7.88380        4.28740        8.10330
H          8.60550        5.52270        8.74880
H          7.21710        5.70530        8.04090
N          3.33300        6.34440       10.48370
N          5.86170        5.42480       10.13570
