# Supplementary material for: Low-cost machine learning prediction of excited state properties of iridium-centered phosphors
Source: Chem Sci. 2023 Jan 5;14(6):1419–33. doi: 10.1039/d2sc06150c (PMC9906783; doi:10.1039/d2sc06150c)
Supplement: SC-014-D2SC06150C-s001 [file SC-014-D2SC06150C-s001.zip › ZIP contents/CSD ligands/XUMFUJ_ax_lig_1.xyz]

37
correct_complexes/XUMFUJ/ax_lig_1
F          7.40940       11.98050        1.09800
F         10.19870        9.91260        3.89100
N          4.48270        8.98210        1.90910
N          2.76940        9.62850        0.38980
N          8.78150       10.94960        2.51300
C          6.85160        8.94850        3.01400
C          8.10160        8.93110        3.63710
H          8.33340        8.26100        4.23900
C          8.97260        9.94330        3.32690
C          7.59090       10.95070        1.94890
C          6.58120       10.01160        2.13970
C          5.28940       10.01100        1.48920
C          3.26160        8.88500        1.35330
H          2.70660        8.21890        1.68700
C          3.56850       10.61750       -0.06860
C          4.81840       10.84120        0.48450
H          5.34140       11.54800        0.18210
C          3.05770       11.44270       -1.19410
C          1.87790       12.20150       -1.02940
C          1.41950       12.94150       -2.09990
H          0.63080       13.42380       -2.00380
C          2.08270       12.99350       -3.29950
C          3.22900       12.23630       -3.44500
H          3.67510       12.24690       -4.26110
C          1.14840       12.21520        0.29100
H          0.43630       12.85830        0.25560
H          1.75990       12.45290        0.99140
H          0.78470       11.34420        0.46470
C          4.98050       10.63140       -2.65850
H          5.16130       10.59400       -3.60030
H          4.84460        9.74300       -2.32240
H          5.72660       11.03380       -2.20580
C          1.53520       13.83180       -4.44000
H          2.26110       14.25760       -4.90230
H          0.94320       14.50180       -4.08920
H          1.05400       13.26830       -5.05030
C          3.73350       11.46190       -2.41420
