# Supplementary material for: Low-cost machine learning prediction of excited state properties of iridium-centered phosphors
Source: Chem Sci. 2023 Jan 5;14(6):1419–33. doi: 10.1039/d2sc06150c (PMC9906783; doi:10.1039/d2sc06150c)
Supplement: SC-014-D2SC06150C-s001 [file SC-014-D2SC06150C-s001.zip › ZIP contents/CSD ligands/CIGKOV_ax_lig_0.xyz]

24
correct_complexes/CIGKOV/ax_lig_0
N          7.00630        3.86680        9.08690
N          7.89750        4.53230        8.29640
C          6.80730        2.68220        8.50720
H          6.22820        2.00530        8.83860
C          7.57130        2.58030        7.34370
H          7.61770        1.83970        6.75090
C          8.24160        3.77100        7.23510
H          8.83940        4.01620        6.53920
C          8.25470        5.84210        8.71590
C          7.62730        6.25210        9.89880
C          7.93530        7.55110       10.32680
H          7.53940        7.89570       11.11880
C          8.82050        8.33620        9.59190
C          9.43840        7.88090        8.43930
H         10.05200        8.43350        7.96970
C          9.14620        6.60520        7.98070
H          9.54460        6.26590        7.18760
S          9.10010       10.00740       10.09730
O          9.04350       10.08460       11.53440
O         10.28380       10.48270        9.43440
C          7.71490       10.87670        9.43590
H          6.89620       10.57170        9.87800
H          7.65050       10.70470        8.47400
H          7.82890       11.83780        9.58830
