# Supplementary material for: Low-cost machine learning prediction of excited state properties of iridium-centered phosphors
Source: Chem Sci. 2023 Jan 5;14(6):1419–33. doi: 10.1039/d2sc06150c (PMC9906783; doi:10.1039/d2sc06150c)
Supplement: SC-014-D2SC06150C-s001 [file SC-014-D2SC06150C-s001.zip › ZIP contents/CSD ligands/OMOMAG_ax_lig_0.xyz]

25
correct_complexes/OMOMAG/ax_lig_0
F          6.28200        8.75830        5.96980
F          6.04500        9.38120       10.56810
N          1.83120        9.88820       10.07280
N          3.57350        9.70510       11.70460
C          1.00600       10.40880       11.01480
C         -0.33880       10.92940       10.64640
H         -0.33680       11.19760        9.72400
H         -0.55230       11.68410       11.19770
H         -0.99500       10.24050       10.77670
C          1.43290       10.49520       12.32620
H          0.86660       10.83840       12.97980
C          2.70860       10.07120       12.66460
C          3.18490       10.03480       14.06940
H          3.55590        9.16980       14.26040
H          2.44950       10.20530       14.66190
H          3.86000       10.70660       14.19740
C          3.12840        9.64720       10.45460
C          4.01360        9.33910        9.33090
C          5.39890        9.25500        9.38540
C          6.18650        9.04700        8.28270
H          7.11240        8.98560        8.34570
C          5.52570        8.93330        7.07810
C          4.15000        8.99240        6.93480
H          3.75530        8.90490        6.09700
C          3.37040        9.18680        8.07390
