# Supplementary material for: Low-cost machine learning prediction of excited state properties of iridium-centered phosphors
Source: Chem Sci. 2023 Jan 5;14(6):1419–33. doi: 10.1039/d2sc06150c (PMC9906783; doi:10.1039/d2sc06150c)
Supplement: SC-014-D2SC06150C-s001 [file SC-014-D2SC06150C-s001.zip › ZIP contents/CSD ligands/DACBIT_ax_lig_0.xyz]

21
correct_complexes/DACBIT/ax_lig_0
N          8.05900        2.34020       11.65540
N          8.32840        3.68870       11.69090
C          8.89040        3.99620       12.85730
H          9.16960        4.84290       13.12260
C          8.98560        2.86240       13.59160
H          9.34390        2.78710       14.44750
C          8.44280        1.82150       12.82040
C          8.33050        0.38910       13.14310
H          7.40890        0.12260       13.09660
H          8.66470        0.23330       14.02910
H          8.84330       -0.12090       12.51270
C          8.04660        4.43320       10.50130
C          7.52260        3.70220        9.42380
C          7.25700        4.37640        8.27660
H          6.90370        3.92240        7.54650
C          7.51270        5.75160        8.18370
H          7.33980        6.20370        7.38920
C          8.02150        6.43610        9.26930
H          8.19650        7.34740        9.20100
C          8.26730        5.79050       10.43160
H          8.57960        6.25610       11.17270
