# Supplementary material for: Low-cost machine learning prediction of excited state properties of iridium-centered phosphors
Source: Chem Sci. 2023 Jan 5;14(6):1419–33. doi: 10.1039/d2sc06150c (PMC9906783; doi:10.1039/d2sc06150c)
Supplement: SC-014-D2SC06150C-s001 [file SC-014-D2SC06150C-s001.zip › ZIP contents/CSD ligands/DONYEN_ax_lig_0.xyz]

33
correct_complexes/DONYEN/ax_lig_0
N          4.51940       11.82880        9.48790
N          3.08690       12.87440        8.14740
C          3.82380       12.75910       10.24930
C          3.88290       13.06610       11.60950
H          4.47780       12.61280       12.19430
C          3.03560       14.05940       12.06440
H          3.04650       14.29000       12.98530
C          2.16280       14.73490       11.20550
H          1.60520       15.41980       11.55730
C          2.09060       14.43670        9.86510
H          1.49790       14.89370        9.28170
C          2.93360       13.42930        9.40880
C          4.05140       11.92110        8.24210
C          4.61410       11.00010        7.25610
C          5.61450       10.14670        7.83240
C          6.19250        9.20860        7.01320
H          6.84350        8.62110        7.37620
C          5.85020        9.08630        5.64160
C          6.49140        8.14260        4.78990
H          7.12740        7.53710        5.15290
C          6.20130        8.10220        3.45640
H          6.64460        7.47250        2.89850
C          5.25080        8.98150        2.89430
H          5.07150        8.95460        1.96060
C          4.58460        9.87370        3.69520
H          3.92160       10.43980        3.31800
C          4.87640        9.95560        5.08080
C          4.25400       10.91580        5.92550
H          3.58930       11.49690        5.57520
C          2.35480       13.29690        6.95950
H          2.98540       13.63180        6.28860
H          1.72470       14.00860        7.19960
H          1.86110       12.53360        6.59080
