# Supplementary material for: Low-cost machine learning prediction of excited state properties of iridium-centered phosphors
Source: Chem Sci. 2023 Jan 5;14(6):1419–33. doi: 10.1039/d2sc06150c (PMC9906783; doi:10.1039/d2sc06150c)
Supplement: SC-014-D2SC06150C-s001 [file SC-014-D2SC06150C-s001.zip › ZIP contents/CSD ligands/NIWCUU_ax_lig_0.xyz]

42
correct_complexes/NIWCUU/ax_lig_0
C          7.33480        7.85180       28.27290
C          8.43400        8.58890       27.86690
H          9.09110        8.19730       27.30680
C          8.56710        9.90080       28.28380
C          7.61740       10.54550       29.08600
C          6.49260        9.75670       29.43070
C          6.34190        8.42240       29.03940
H          5.57580        7.92310       29.29660
C          8.03200        5.56510       28.18360
C          9.03240        5.71750       29.12320
H          9.13610        6.53990       29.58730
C          9.88840        4.64760       29.37820
H         10.57590        4.73990       30.02870
C          9.74740        3.44760       28.69370
H         10.34410        2.72730       28.86220
C          8.73740        3.30910       27.77270
H          8.63380        2.48810       27.30680
C          7.86790        4.36090       27.51450
H          7.16640        4.25600       26.88290
C         10.92000       10.18470       27.84800
C         11.36770        9.33990       28.84920
H         10.77000        9.02660       29.51730
C         12.69840        8.95670       28.86110
H         13.01500        8.37630       29.54180
C         13.56740        9.40980       27.89390
H         14.47500        9.12870       27.90230
C         13.12680       10.26160       26.92770
H         13.73870       10.59170       26.28040
C         11.78700       10.66020       26.87100
H         11.47850       11.23920       26.18580
C          5.49350       10.43500       30.26410
C          4.29590        9.88540       30.71080
H          4.05560        9.00150       30.45960
C          3.45700       10.62520       31.51860
H          2.63660       10.25600       31.82230
C          3.82130       11.90360       31.87910
H          3.26140       12.42530       32.44240
C          5.01390       12.41270       31.40610
H          5.26240       13.29520       31.65060
N          5.83900       11.70360       30.60950
O          7.13350        6.55360       27.82070
O          9.62320       10.66220       27.79410
