# Supplementary material for: Low-cost machine learning prediction of excited state properties of iridium-centered phosphors
Source: Chem Sci. 2023 Jan 5;14(6):1419–33. doi: 10.1039/d2sc06150c (PMC9906783; doi:10.1039/d2sc06150c)
Supplement: SC-014-D2SC06150C-s001 [file SC-014-D2SC06150C-s001.zip › ZIP contents/CSD ligands/MEDHUB_ax_lig_0.xyz]

29
correct_complexes/MEDHUB/ax_lig_0
S          1.91260        6.37210        4.47900
F          2.16210        5.83830        3.00230
F          2.77710        7.63570        4.08540
F          0.60920        7.10310        3.90850
F          1.06000        5.06160        4.72740
F          3.23370        5.61260        4.91330
N          2.35180        8.57160       10.68760
N          1.18930        8.04530       10.14000
C          2.53160        7.91480        8.18200
C          1.25900        7.71620        8.75460
C          0.17840        7.25450        8.03390
H         -0.68020        7.19780        8.43580
C          0.36710        6.87600        6.71580
H         -0.36190        6.55020        6.20160
C          1.62640        6.97610        6.15670
C          2.68840        7.51910        6.86400
H          3.53220        7.62350        6.43970
C          0.25960        7.88660       11.12340
C          0.81780        8.33710       12.27310
H          0.39570        8.36600       13.12410
C          2.11620        8.75110       11.98790
C         -1.09630        7.29290       10.91910
H         -1.62130        7.87590       10.33080
H         -1.54930        7.20800       11.78360
H         -1.00690        6.40860       10.50820
C          3.14380        9.29260       12.92420
H          3.84260        8.62290       13.06570
H          2.72020        9.51100       13.78190
H          3.54040       10.10240       12.54030
