# Supplementary material for: Low-cost machine learning prediction of excited state properties of iridium-centered phosphors
Source: Chem Sci. 2023 Jan 5;14(6):1419–33. doi: 10.1039/d2sc06150c (PMC9906783; doi:10.1039/d2sc06150c)
Supplement: SC-014-D2SC06150C-s001 [file SC-014-D2SC06150C-s001.zip › ZIP contents/CSD ligands/RADTEZ_ax_lig_0.xyz]

23
correct_complexes/RADTEZ/ax_lig_0
C          3.10560        9.16610        5.73030
C          2.76490        7.82340        5.48130
C          3.02690        7.16380        4.26930
H          2.78590        6.25400        4.13730
C          3.64560        7.89540        3.28480
C          4.02010        9.19790        3.44960
H          4.46190        9.67240        2.75410
C          3.73990        9.79790        4.64980
F          3.92100        7.27330        2.09960
F          4.12100       11.10740        4.79690
C          2.14200        7.11950        6.61870
C          1.62750        5.84050        6.59910
H          1.69650        5.32300        5.80580
C          1.01160        5.29320        7.71500
H          0.66440        4.40940        7.70710
C          0.92370        6.10240        8.85040
C          1.46360        7.37030        8.84460
H          1.41600        7.89980        9.63100
N          2.05440        7.87330        7.75110
C          0.25070        5.54810       10.07030
F          0.02290        6.47240       10.99940
F          0.99090        4.57400       10.64470
F         -0.93260        4.98420        9.78120
