# Supplementary material for: Low-cost machine learning prediction of excited state properties of iridium-centered phosphors
Source: Chem Sci. 2023 Jan 5;14(6):1419–33. doi: 10.1039/d2sc06150c (PMC9906783; doi:10.1039/d2sc06150c)
Supplement: SC-014-D2SC06150C-s001 [file SC-014-D2SC06150C-s001.zip › ZIP contents/CSD ligands/REWDII_eq_lig_0.xyz]

34
correct_complexes/REWDII/eq_lig_0
N         10.64030        2.78850        1.73050
N         11.29360        4.77480        3.37680
C         10.28990        1.69970        1.03470
H          9.45130        1.29080        1.21290
C         11.10790        1.14950        0.06280
H         10.83030        0.38680       -0.43050
C         12.33560        1.73400       -0.17330
H         12.91700        1.37460       -0.83390
C         12.71560        2.84740        0.55830
H         13.56620        3.24730        0.41960
C         11.83850        3.37240        1.49800
C         12.12660        4.57110        2.31370
C         13.14080        5.44820        1.99180
H         13.69500        5.27930        1.24000
C         13.35190        6.58810        2.77740
C         12.57230        6.73240        3.91990
H         12.72080        7.46580        4.50500
C         11.57630        5.80690        4.20690
C         10.84770        5.88410        5.49610
C         10.89800        4.78890        6.35490
H         11.33460        3.98970        6.08340
C         10.30680        4.87080        7.60870
H         10.35430        4.13100        8.20320
C          9.65090        6.02050        7.99580
H          9.23430        6.06360        8.84750
C          9.59820        7.11470        7.14490
H          9.14330        7.90400        7.41270
C         10.21460        7.05530        5.89390
H         10.20120        7.81060        5.31720
S         14.61240        7.68080        2.27080
C         14.35140        9.12370        3.31210
H         13.41670        9.41040        3.24610
H         14.93790        9.85100        3.01600
H         14.55820        8.89670        4.24240
