# Supplementary material for: Low-cost machine learning prediction of excited state properties of iridium-centered phosphors
Source: Chem Sci. 2023 Jan 5;14(6):1419–33. doi: 10.1039/d2sc06150c (PMC9906783; doi:10.1039/d2sc06150c)
Supplement: SC-014-D2SC06150C-s001 [file SC-014-D2SC06150C-s001.zip › ZIP contents/CSD ligands/MAMXAC_ax_lig_0.xyz]

26
correct_complexes/MAMXAC/ax_lig_0
F          4.12960       10.38370        2.79000
F          5.13660        7.27190       -0.53930
F          3.03480        9.00170       -0.71320
F          3.38480       10.67870        0.38160
N          6.67130        4.77680        2.54050
C          7.36180        3.62400        2.39560
H          7.68060        3.19610        3.15710
C          7.60760        3.06930        1.19460
H          8.04300        2.24920        1.14950
C          7.22230        3.70170        0.02900
C          6.53550        4.88400        0.14490
H          6.24880        5.32550       -0.62140
C          6.26090        5.43270        1.39900
C          5.62730        6.73500        1.71300
C          5.54210        7.08220        3.07340
C          5.04790        8.32820        3.41140
H          5.02870        8.60020        4.30010
C          4.58230        9.17070        2.41010
C          4.58880        8.85260        1.09310
C          5.14890        7.60980        0.75670
C          7.50030        3.10770       -1.32820
H          7.98440        2.28760       -1.22680
H          6.66540        2.93310       -1.77580
H          8.01630        3.72510       -1.84820
C          3.98680        9.72960        0.03220
F          4.65970        9.85550       -1.03200
