# Supplementary material for: Low-cost machine learning prediction of excited state properties of iridium-centered phosphors
Source: Chem Sci. 2023 Jan 5;14(6):1419–33. doi: 10.1039/d2sc06150c (PMC9906783; doi:10.1039/d2sc06150c)
Supplement: SC-014-D2SC06150C-s001 [file SC-014-D2SC06150C-s001.zip › ZIP contents/CSD ligands/TESKUA_ax_lig_1.xyz]

38
correct_complexes/TESKUA/ax_lig_1
F          7.41850       -0.93190       15.87890
F          4.09830       -4.11830       15.03690
N          1.38600       -3.18070       10.66030
N          3.38670       -2.12810       11.36090
C          4.77840       -2.99820       14.64330
C          1.35120       -3.83220       11.82890
C          2.41120       -2.36200       10.46880
H          2.45930       -1.90580        9.63760
C          4.46150       -2.40200       13.43670
C          5.20690       -1.25360       13.00210
C         -0.82100       -4.28400       12.99750
C          3.38740       -2.80850       12.53560
C          5.75870       -2.54080       15.49430
H          5.94870       -2.96050       16.32400
C          6.21990       -0.79770       13.85310
H          6.75190       -0.05280       13.59780
C          0.13400       -4.67330       12.04780
C         -2.00140       -5.01760       13.08870
H         -2.66730       -4.74280       13.70720
C          2.35630       -3.71160       12.76960
H          2.34310       -4.23610       13.56130
C          6.44930       -1.42390       15.05510
C         -0.08380       -5.78800       11.23320
C         -1.26960       -6.51080       11.38820
H         -1.41650       -7.28010       10.85030
C          0.91970       -6.18070       10.17400
H          0.92740       -5.50430        9.46440
H          0.67100       -7.04990        9.79560
H          1.81120       -6.24260       10.57670
C         -2.23470       -6.13470       12.30460
C         -0.63450       -3.05700       13.86830
H          0.08460       -3.22140       14.51260
H         -1.46640       -2.86740       14.34700
H         -0.39830       -2.28990       13.30450
C         -3.51330       -6.92050       12.45500
H         -3.41160       -7.57540       13.17690
H         -3.71100       -7.38790       11.61620
H         -4.24970       -6.31070       12.67080
