# Supplementary material for: Low-cost machine learning prediction of excited state properties of iridium-centered phosphors
Source: Chem Sci. 2023 Jan 5;14(6):1419–33. doi: 10.1039/d2sc06150c (PMC9906783; doi:10.1039/d2sc06150c)
Supplement: SC-014-D2SC06150C-s001 [file SC-014-D2SC06150C-s001.zip › ZIP contents/CSD ligands/JAWRAD_eq_lig_0.xyz]

37
correct_complexes/JAWRAD/eq_lig_0
N         11.13840        3.38960        3.07240
N         12.32630        4.85020        1.97980
H         12.56950        5.60220        1.64020
N         11.55690        0.88280        3.83660
N         14.61490        2.47300        0.57600
C         11.67090       -0.38660        4.27530
H         10.98550       -0.73720        4.79750
C         12.74110       -1.18050        3.99220
H         12.77110       -2.06200        4.28520
C         13.77990       -0.64520        3.25920
H         14.54400       -1.14820        3.09220
C         13.67620        0.63090        2.78220
H         14.36400        0.98960        2.26850
C         12.54650        1.39850        3.06100
C         12.31540        2.77640        2.62230
C         13.04800        3.68320        1.90200
C         14.30660        3.63840        1.13360
C         15.09270        4.75730        1.00050
H         14.85170        5.55750        1.40950
C         16.25410        4.67360        0.24480
H         16.80140        5.41670        0.13440
C         16.57570        3.49210       -0.32970
H         17.34640        3.41030       -0.84340
C         15.74800        2.41920       -0.14290
H         15.98160        1.60900       -0.53490
C         11.18190        4.64820        2.66760
C         10.18600        5.71690        2.87140
C         10.63220        6.97460        3.28180
H         11.53600        7.13080        3.43460
C          9.69750        7.99020        3.45730
H          9.98230        8.83700        3.71480
C          8.36580        7.75950        3.25770
H          7.75020        8.44320        3.39360
C          7.93420        6.51510        2.85720
H          7.02670        6.35580        2.72850
C          8.85020        5.50240        2.64640
H          8.56020        4.67020        2.35060
