# Supplementary material for: Low-cost machine learning prediction of excited state properties of iridium-centered phosphors
Source: Chem Sci. 2023 Jan 5;14(6):1419–33. doi: 10.1039/d2sc06150c (PMC9906783; doi:10.1039/d2sc06150c)
Supplement: SC-014-D2SC06150C-s001 [file SC-014-D2SC06150C-s001.zip › ZIP contents/CSD ligands/PEDFEM_eq_lig_2.xyz]

54
correct_complexes/PEDFEM/eq_lig_2
B          7.64970        7.80110       17.06930
H          6.59290        7.47970       17.24940
B          8.97250        6.63930       16.76580
H          8.78900        5.53540       16.72310
B         10.47630        7.33200       17.50070
H         11.27770        6.68920       17.94880
B         10.04190        8.90100       18.20250
H         10.54640        9.29630       19.12230
B          8.03530        9.28030       16.18970
H          7.23120        9.93100       15.76060
B          8.42830        7.70530       15.47610
H          7.89500        7.30210       14.57760
B         10.19420        7.43780       15.74640
H         10.82650        6.87090       15.01620
B         10.82920        8.81720       16.65200
H         11.88830        9.15650       16.51690
B          9.51840        9.97900       16.91280
H          9.69800       11.08480       16.96500
B          9.57230        9.07670       15.38840
H          9.78790        9.58970       14.41640
C          9.16530        6.41970       21.79890
C          9.47000        7.02660       20.59460
H         10.27940        7.51370       20.50210
C          8.59630        6.92080       19.51820
C          7.45330        6.16620       19.70320
H          6.83260        6.06240       18.99190
C          7.21370        5.56540       20.91930
H          6.42500        5.04640       21.02370
C         10.04570        6.51360       22.99140
C         11.17560        7.30810       23.04350
H         11.41080        7.85300       22.30150
C         11.96820        7.30410       24.18620
H         12.74640        7.84700       24.24070
C         11.59640        6.49360       25.24360
H         12.12680        6.45770       26.03060
C         10.45500        5.74300       25.14400
H         10.20160        5.20010       25.88130
C          8.91980        7.57150       18.19060
C          8.36320        9.12860       17.86820
C          7.46910        9.79330       18.91370
H          7.23920        9.11060       19.59410
H          6.62520       10.05480       18.46800
C          8.00540       11.02500       19.65570
H          8.96450       11.16070       19.40920
C          7.22940       12.24860       19.27410
H          7.21890       12.33650       18.29730
H          7.65180       13.04110       19.66760
H          6.31080       12.16880       19.60360
C          7.90160       10.86530       21.18250
H          8.30050       11.64580       21.62110
H          8.37940       10.05680       21.45990
H          6.95910       10.79140       21.44090
N          8.04470        5.68320       21.96340
N          9.67990        5.74300       24.05110
