# Supplementary material for: Low-cost machine learning prediction of excited state properties of iridium-centered phosphors
Source: Chem Sci. 2023 Jan 5;14(6):1419–33. doi: 10.1039/d2sc06150c (PMC9906783; doi:10.1039/d2sc06150c)
Supplement: SC-014-D2SC06150C-s001 [file SC-014-D2SC06150C-s001.zip › ZIP contents/CSD ligands/MOBBEL_eq_lig_0.xyz]

33
correct_complexes/MOBBEL/eq_lig_0
N          1.95220        8.11110        5.00490
N          1.02090        5.61890        4.05230
C          0.48390        4.52090        3.51290
H          0.80020        3.68780        3.77730
C         -0.52000        4.58550        2.58150
H         -0.88180        3.79460        2.25200
C         -1.01520        5.80120        2.11250
H         -1.69230        5.83730        1.47740
C         -0.45380        6.94800        2.63470
C          0.52150        6.76520        3.60190
C          1.00250        8.02640        4.06560
C          0.36430        9.05200        3.40130
C          0.77290       10.33310        3.72550
H          0.40180       11.07480        3.30690
C          1.75740       10.47390        4.69800
H          2.04430       11.32560        4.93850
C          2.31950        9.36110        5.31850
H          2.97020        9.48940        5.97080
C         -0.63730        8.46490        2.40480
C         -0.22030        8.88880        0.96990
H         -0.16910        9.85750        0.94470
H          0.67270        8.54910        0.80250
C         -1.11020        8.43940       -0.15280
H         -0.75310        8.74900       -0.98850
H         -1.99080        8.79970       -0.02660
H         -1.15500        7.47920       -0.16080
C         -2.07020        8.93640        2.72900
H         -2.12130        9.89300        2.57490
H         -2.68310        8.50840        2.11120
C         -2.53270        8.65280        4.13730
H         -3.43140        8.97110        4.25030
H         -1.95510        9.09990        4.76050
H         -2.50560        7.70660        4.29940
