# Supplementary material for: Low-cost machine learning prediction of excited state properties of iridium-centered phosphors
Source: Chem Sci. 2023 Jan 5;14(6):1419–33. doi: 10.1039/d2sc06150c (PMC9906783; doi:10.1039/d2sc06150c)
Supplement: SC-014-D2SC06150C-s001 [file SC-014-D2SC06150C-s001.zip › ZIP contents/CSD ligands/ZOPRII_ax_lig_0.xyz]

23
correct_complexes/ZOPRII/ax_lig_0
N         12.43060       10.74610       12.97130
F         13.95970       14.00550       14.83110
F         15.92000       13.29430       14.15820
F         15.19000       12.75840       16.10930
C         14.80290       12.97750       14.87170
C         14.15520       11.72410       14.25290
C         14.82400       10.52950       14.37120
H         15.65140       10.46450       14.83390
C         14.22030        9.39500       13.76590
H         14.61370        8.53620       13.85860
C         13.03800        9.55280       13.03210
C         12.99200       11.81550       13.57990
H         12.55310       12.65620       13.53440
C         12.29260        8.46590       12.38630
C         12.79660        7.15240       12.28820
H         13.65120        6.93460       12.64040
C         12.04160        6.20580       11.67960
H         12.32800        5.30010       11.68550
C         10.83240        6.55260       11.04050
H         10.34460        5.89730       10.55570
C         10.36870        7.82860       11.11820
H          9.53670        8.03480       10.70850
C         11.07960        8.87790       11.79120
