# Supplementary material for: Low-cost machine learning prediction of excited state properties of iridium-centered phosphors
Source: Chem Sci. 2023 Jan 5;14(6):1419–33. doi: 10.1039/d2sc06150c (PMC9906783; doi:10.1039/d2sc06150c)
Supplement: SC-014-D2SC06150C-s001 [file SC-014-D2SC06150C-s001.zip › ZIP contents/CSD ligands/NIYTAT_ax_lig_0.xyz]

36
correct_complexes/NIYTAT/ax_lig_0
S         15.04470        1.90800       15.86480
N         13.97020        2.53010       13.60520
O         13.72880        6.75390       17.86650
O         12.28730        8.11210       15.66690
O         14.50580        9.37640       17.00720
C         14.27430        1.15730       13.49770
C         14.05120        0.30790       12.43920
H         13.63790        0.61580       11.66560
C         14.45780       -1.02410       12.54230
H         14.32560       -1.60930       11.83390
C         15.06120       -1.47390       13.71490
H         15.30260       -2.36920       13.77460
C         15.31080       -0.65510       14.77070
H         15.73900       -0.97170       15.53610
C         14.90090        0.67470       14.66750
C         14.29250        3.02210       14.78990
C         13.91400        4.37810       15.09100
C         14.11400        4.98950       16.32320
H         14.60330        4.55060       16.98270
C         13.59990        6.23420       16.58100
C         12.89070        6.88710       15.59040
C         12.72210        6.27570       14.32830
H         12.27080        6.73640       13.66060
C         13.21140        4.99610       14.05820
C         14.97030        7.33910       18.16070
H         15.61000        7.11850       17.46320
H         15.30590        6.99190       19.00210
C         14.80170        8.89600       18.25570
H         14.08750        9.11430       18.87450
H         15.62330        9.29780       18.57870
C         13.13700        9.99650       16.98550
H         12.99320       10.50970       17.79700
H         13.05270       10.59480       16.22820
C         12.14190        8.91780       16.89050
H         12.22950        8.33700       17.66130
H         11.25250        9.30430       16.90950
