# Supplementary material for: Low-cost machine learning prediction of excited state properties of iridium-centered phosphors
Source: Chem Sci. 2023 Jan 5;14(6):1419–33. doi: 10.1039/d2sc06150c (PMC9906783; doi:10.1039/d2sc06150c)
Supplement: SC-014-D2SC06150C-s001 [file SC-014-D2SC06150C-s001.zip › ZIP contents/CSD ligands/PUVZAI_ax_lig_0.xyz]

23
correct_complexes/PUVZAI/ax_lig_0
N         10.03140       13.05950       14.48740
C         10.13940       11.96770       13.71030
H         10.72020       11.99630       12.95940
C          9.43380       10.80850       13.96470
H          9.53280       10.05780       13.38970
C          8.57440       10.73320       15.06230
C          8.44890       11.87860       15.84290
H          7.85710       11.87360       16.58690
C          9.16400       13.01840       15.55890
C          9.10430       14.27750       16.31510
C          8.15950       14.52690       17.32740
H          7.54950       13.85140       17.59390
C          8.13550       15.77330       17.92850
H          7.50470       15.95300       18.61670
C          9.02240       16.76230       17.53820
H          8.99380       17.61410       17.95630
C          9.94670       16.51410       16.54330
H         10.54720       17.20440       16.28540
C         10.01860       15.26630       15.90910
C          7.84580        9.47110       15.40910
H          7.30240        9.61690       16.21050
H          8.49310        8.75470       15.57810
H          7.26380        9.21400       14.66330
