# Supplementary material for: Low-cost machine learning prediction of excited state properties of iridium-centered phosphors
Source: Chem Sci. 2023 Jan 5;14(6):1419–33. doi: 10.1039/d2sc06150c (PMC9906783; doi:10.1039/d2sc06150c)
Supplement: SC-014-D2SC06150C-s001 [file SC-014-D2SC06150C-s001.zip › ZIP contents/CSD ligands/GILWIK_ax_lig_0.xyz]

29
correct_complexes/GILWIK/ax_lig_0
C          7.88540        7.71290        8.68170
C          8.37200        6.46350        9.06710
H          8.57970        6.32010        9.96280
C          8.55140        5.43650        8.17210
C          8.26410        5.63820        6.83460
H          8.42140        4.95960        6.21900
C          7.75250        6.82930        6.41550
H          7.56990        6.95450        5.51340
C          7.49990        7.86000        7.31320
C          7.00510        9.20910        6.98210
C          6.36760        9.61500        5.76620
C          5.82540        8.73870        4.82460
H          5.86470        7.82220        4.98040
C          5.23840        9.19690        3.67080
H          4.87930        8.59490        3.05990
C          5.18000       10.55570        3.42510
H          4.81490       10.85670        2.62350
C          5.63290       11.44060        4.30460
H          5.57870       12.34920        4.11330
C          6.20080       11.01150        5.53860
C          6.58860       11.89030        6.53710
H          6.54510       12.80620        6.38180
C          7.03120       11.44180        7.73750
H          7.20660       12.04880        8.42080
C          9.11850        4.12990        8.61440
F          9.40270        4.01810        9.83030
F          8.32070        3.08830        8.24710
F         10.35660        3.91360        8.00390
N          7.22530       10.08780        7.95890
