# Supplementary material for: Low-cost machine learning prediction of excited state properties of iridium-centered phosphors
Source: Chem Sci. 2023 Jan 5;14(6):1419–33. doi: 10.1039/d2sc06150c (PMC9906783; doi:10.1039/d2sc06150c)
Supplement: SC-014-D2SC06150C-s001 [file SC-014-D2SC06150C-s001.zip › ZIP contents/CSD ligands/ZOVJEB_ax_lig_0.xyz]

32
correct_complexes/ZOVJEB/ax_lig_0
N          7.28660        4.45070        5.12290
C          5.20290        4.98490        6.58460
C          4.08830        5.26450        7.39940
H          3.72200        4.56880        7.93340
C          3.50930        6.52420        7.44730
H          2.75530        6.67470        8.00440
C          4.02610        7.57220        6.68050
H          3.63600        8.43670        6.72480
C          5.10640        7.33790        5.86200
H          5.45710        8.03960        5.32600
C          5.68880        6.06920        5.81660
C          6.85900        5.74090        4.98170
C          7.50830        6.60380        4.11520
H          7.18490        7.49200        4.01860
C          8.62290        6.20660        3.38250
C          9.06310        4.88550        3.59060
H          9.83680        4.56630        3.14180
C          8.37460        4.05730        4.43810
H          8.67920        3.16400        4.54650
C          9.34590        7.13280        2.40890
C         10.71300        7.50960        2.96250
H         10.60490        7.92760        3.84190
H         11.26360        6.70370        3.04850
H         11.14910        8.13990        2.35200
C          8.57020        8.49180        2.17680
H          8.46200        8.95660        3.03300
H          9.08080        9.05800        1.56060
H          7.68870        8.30370        1.79330
C          9.46910        6.49020        1.06440
H          8.57780        6.25720        0.73100
H          9.89820        7.11420        0.44260
H         10.01270        5.67790        1.13910
