# Supplementary material for: Low-cost machine learning prediction of excited state properties of iridium-centered phosphors
Source: Chem Sci. 2023 Jan 5;14(6):1419–33. doi: 10.1039/d2sc06150c (PMC9906783; doi:10.1039/d2sc06150c)
Supplement: SC-014-D2SC06150C-s001 [file SC-014-D2SC06150C-s001.zip › ZIP contents/CSD ligands/GUVRAT_eq_lig_2.xyz]

28
correct_complexes/GUVRAT/eq_lig_2
N          4.18070       10.66170        9.18580
N          1.73650       11.53710        9.77750
C          5.00090       14.14370       10.29250
C          5.18140       12.80930        9.75560
C          3.76160       14.54490       10.73920
C          6.43590       12.27290        9.38000
H          7.21410       12.81650        9.42010
C          6.53150       10.97020        8.95860
H          7.37670       10.60520        8.72660
C          0.30350       13.07810       10.91070
H         -0.55950       13.27340       11.25370
C          4.08300       11.94730        9.62140
C          3.51860       15.89090       11.37250
H          4.36510       16.38060       11.43530
H          3.14690       15.76720       12.27010
H          2.88560       16.40000       10.82500
C          2.62030       13.66140       10.59820
C          1.32890       13.98770       11.06480
H          1.16650       14.82570       11.48070
C          2.77130       12.40070        9.99820
C          6.21470       15.03310       10.37480
H          5.93570       15.94860       10.58280
H          6.68670       15.02230        9.51600
H          6.81230       14.70520       11.07970
C          5.38360       10.18560        8.87440
H          5.46140        9.28420        8.58530
C          0.53530       11.86730       10.24790
H         -0.18670       11.26150       10.12890
