# Supplementary material for: Low-cost machine learning prediction of excited state properties of iridium-centered phosphors
Source: Chem Sci. 2023 Jan 5;14(6):1419–33. doi: 10.1039/d2sc06150c (PMC9906783; doi:10.1039/d2sc06150c)
Supplement: SC-014-D2SC06150C-s001 [file SC-014-D2SC06150C-s001.zip › ZIP contents/CSD ligands/TUZHEE_eq_lig_2.xyz]

35
correct_complexes/TUZHEE/eq_lig_2
C          7.71230       13.45880       -0.65820
H          7.45430       13.19310        0.21650
C          7.52330       14.78990       -1.02930
C          7.92750       15.15530       -2.31320
H          7.82770       16.05340       -2.60520
C          8.47110       14.21190       -3.15780
H          8.74170       14.45600       -4.03460
C          8.62230       12.90440       -2.72430
C          9.21220       11.82590       -3.54280
C         10.03160        9.65630       -3.57870
H         10.19330        8.83370       -3.13040
C         10.41960        9.77740       -4.89410
H         10.85680        9.06000       -5.33850
C         10.16140       10.96450       -5.55370
H         10.40230       11.06420       -6.46820
C          9.55270       12.00070       -4.87870
H          9.36830       12.82240       -5.31930
C          6.92290       15.75460       -0.08400
C          5.90040       15.37870        0.79800
H          5.57380       14.48550        0.78000
C          5.36090       16.28210        1.69450
H          4.66240       16.01740        2.28120
C          5.85250       17.58140        1.72580
C          6.85380       17.97990        0.85560
H          7.18290       18.87120        0.88120
C          7.37290       17.07260       -0.05250
H          8.04490       17.35240       -0.66220
N          8.23880       12.53340       -1.47280
N          4.70290       18.02650        4.10510
N          9.43290       10.65190       -2.90400
O          3.94330       19.28120        2.14190
O          6.17130       19.76670        3.06730
S          5.13940       18.81740        2.78350
H          3.91680       18.09050        4.27800
H          5.25190       18.08390        4.70070
