# Supplementary material for: Low-cost machine learning prediction of excited state properties of iridium-centered phosphors
Source: Chem Sci. 2023 Jan 5;14(6):1419–33. doi: 10.1039/d2sc06150c (PMC9906783; doi:10.1039/d2sc06150c)
Supplement: SC-014-D2SC06150C-s001 [file SC-014-D2SC06150C-s001.zip › ZIP contents/CSD ligands/COWROY_ax_lig_0.xyz]

40
correct_complexes/COWROY/ax_lig_0
N          7.66180       11.51620       12.56150
C          6.09970       12.98260       14.07360
C          5.24970       13.77300       14.84800
H          5.12940       14.68750       14.62270
C          4.58000       13.25280       15.93810
H          4.01300       13.81480       16.45390
C          4.72730       11.92020       16.28720
H          4.25960       11.56790       17.03620
C          5.54410       11.12000       15.55570
H          5.65350       10.20900       15.79690
C          6.22540       11.62950       14.44970
C          7.10380       10.82490       13.59600
C          7.37140        9.45960       13.75310
H          6.97110        8.98890       14.47510
C          8.19800        8.78080       12.88510
C          8.75190        9.52170       11.83460
H          9.32600        9.10060       11.20460
C          8.46290       10.85860       11.71560
H          8.85130       11.34180       10.99670
C          8.52370        7.34470       13.05330
C          8.33320        6.68940       14.27040
H          7.90180        7.14480       14.98450
C          8.75850        5.38710       14.45440
H          8.61970        4.96680       15.29550
C          9.37510        4.68940       13.45160
C          9.49590        5.30690       12.21540
H          9.87220        4.82500       11.48710
C          9.08070        6.60940       12.02500
H          9.18020        7.00860       11.16810
C          9.92050        3.31790       13.68170
C          9.88790        2.37310       12.68670
H          9.47570        2.58390       11.85840
C         10.45270        1.10120       12.86920
H         10.44790        0.46450       12.16310
C         11.00470        0.79300       14.06730
H         11.37360       -0.07110       14.20690
C         11.03590        1.70510       15.06700
H         11.42040        1.47590       15.90480
C         10.50870        2.96890       14.87340
H         10.55390        3.60630       15.57630
