# Supplementary material for: Low-cost machine learning prediction of excited state properties of iridium-centered phosphors
Source: Chem Sci. 2023 Jan 5;14(6):1419–33. doi: 10.1039/d2sc06150c (PMC9906783; doi:10.1039/d2sc06150c)
Supplement: SC-014-D2SC06150C-s001 [file SC-014-D2SC06150C-s001.zip › ZIP contents/CSD ligands/CIDDAX_eq_lig_0.xyz]

35
correct_complexes/CIDDAX/eq_lig_0
S          9.72440        7.78940       19.30900
O          8.93910        8.96600       18.81850
N         13.56400        4.28820       15.48200
N         12.01580        6.45090       15.57450
C         14.28880        3.16690       15.32040
H         14.72040        3.01580       14.48730
C         14.42720        2.23060       16.32140
H         14.94850        1.44940       16.17890
C         13.80220        2.44080       17.53460
H         13.89220        1.81160       18.24090
C         13.03870        3.58620       17.70250
H         12.59020        3.74560       18.52450
C         12.93190        4.49560       16.66410
C         12.11670        5.72570       16.73490
C         11.46220        6.09210       17.89810
H         11.55970        5.58120       18.69270
C         10.66170        7.22410       17.87670
C         10.54960        7.95210       16.71720
H         10.01940        8.74050       16.70240
C         11.20890        7.53850       15.56780
C         10.89820        8.26350       14.30740
C         11.38250        9.54870       14.09190
H         12.00490        9.93360       14.69710
C         10.94910       10.26690       12.98130
H         11.27130       11.14710       12.83160
C         10.05410        9.70780       12.09830
H          9.77360       10.19880       11.33470
C          9.56110        8.43100       12.31540
H          8.93940        8.04900       11.70700
C          9.97920        7.71270       13.42560
H          9.63540        6.84140       13.58380
C          8.61380        6.38500       19.35550
H          7.96140        6.50840       20.07620
H          9.12800        5.56650       19.51670
H          8.14360        6.31110       18.49800
