# Supplementary material for: Low-cost machine learning prediction of excited state properties of iridium-centered phosphors
Source: Chem Sci. 2023 Jan 5;14(6):1419–33. doi: 10.1039/d2sc06150c (PMC9906783; doi:10.1039/d2sc06150c)
Supplement: SC-014-D2SC06150C-s001 [file SC-014-D2SC06150C-s001.zip › ZIP contents/CSD ligands/VANNIJ_ax_lig_0.xyz]

27
correct_complexes/VANNIJ/ax_lig_0
N          6.36250        5.50530        9.63950
C          8.68430        8.20590        7.62090
H          9.17550        8.83540        7.14430
C          5.14940        5.97290        9.28360
C          4.35760        4.35020       10.81710
N          5.28890        7.05530        8.44910
C          7.31170        6.30550        9.02100
C          2.65330        5.68340        9.66490
H          2.43400        6.32630        9.02940
C          6.63550        7.26910        8.27120
C          9.36710        7.24980        8.36440
H         10.29580        7.26910        8.38770
C          2.00360        4.13190       11.30430
H          1.33290        3.73400       11.81050
C          7.32420        8.25790        7.56160
H          6.87800        8.91410        7.07660
C          3.30520        3.75630       11.52460
H          3.49160        3.09560       12.15150
C          4.22150        7.84220        7.83270
H          4.60820        8.53700        7.29470
H          3.67640        8.23410        8.51690
H          3.68240        7.27210        7.27990
C          8.69750        6.27880        9.06760
H          9.15370        5.63000        9.55260
C          1.65670        5.06130       10.37870
H          0.76340        5.27220       10.23250
C          3.99920        5.35230        9.88730
