# Supplementary material for: Low-cost machine learning prediction of excited state properties of iridium-centered phosphors
Source: Chem Sci. 2023 Jan 5;14(6):1419–33. doi: 10.1039/d2sc06150c (PMC9906783; doi:10.1039/d2sc06150c)
Supplement: SC-014-D2SC06150C-s001 [file SC-014-D2SC06150C-s001.zip › ZIP contents/CSD ligands/AJIMOX_eq_lig_0.xyz]

26
correct_complexes/AJIMOX/eq_lig_0
N          1.92220        8.39120       11.00260
C          2.08290        8.85600        9.74670
C          1.00330        8.95280        8.86750
N         -0.22250        8.55330        9.22070
C         -0.34970        8.10280       10.45170
H         -1.20690        7.80580       10.73340
C          0.71350        8.03770       11.37460
H          0.55610        7.74050       12.26320
N          4.41180        8.99720       10.23850
C          3.40720        9.24170        9.34990
C          3.63290        9.83280        8.10960
C          4.94130       10.22760        7.80920
H          5.13610       10.64590        6.97820
C          5.93800       10.00860        8.71960
H          6.82850       10.27890        8.52980
C          5.63910        9.38520        9.92730
H          6.33990        9.23330       10.54980
C          1.23610        9.50460        7.53690
C          2.50110        9.96400        7.18050
C          2.64000       10.49370        5.89190
H          3.47910       10.83750        5.60710
C          1.57710       10.51680        5.05470
H          1.66700       10.85930        4.17230
C          0.36770       10.03700        5.49660
H         -0.36990       10.07160        4.89910
N          0.16530        9.52990        6.70270
