# Supplementary material for: Low-cost machine learning prediction of excited state properties of iridium-centered phosphors
Source: Chem Sci. 2023 Jan 5;14(6):1419–33. doi: 10.1039/d2sc06150c (PMC9906783; doi:10.1039/d2sc06150c)
Supplement: SC-014-D2SC06150C-s001 [file SC-014-D2SC06150C-s001.zip › ZIP contents/CSD ligands/MAXWIS_ax_lig_0.xyz]

24
correct_complexes/MAXWIS/ax_lig_0
N          2.42120        3.03220       14.71020
N          3.58060        2.65570       15.36360
C          0.66640        4.77020       15.00830
H          0.29740        4.35990       14.19840
H          0.88530        5.70870       14.82790
H          0.00290        4.72150       15.72960
C          1.89880        4.04270       15.41740
C          2.72060        4.30200       16.52110
H          2.57400        4.96410       17.18570
C          3.77290        3.43000       16.46930
C          4.94630        3.34400       17.39280
H          5.53680        2.61760       17.10390
H          4.63260        3.16640       18.30450
H          5.43820        4.19130       17.37610
C          4.33380        1.62630       14.71770
C          5.49780        1.10060       15.25870
H          5.82350        1.41270       16.09530
C          6.18060        0.11080       14.56240
H          6.98080       -0.26800       14.90640
C          5.66040       -0.30270       13.36180
C          4.49120        0.19760       12.82080
H          4.16670       -0.13770       11.99260
C          3.78990        1.19670       13.49640
F          6.33140       -1.27150       12.67020
