# Supplementary material for: Low-cost machine learning prediction of excited state properties of iridium-centered phosphors
Source: Chem Sci. 2023 Jan 5;14(6):1419–33. doi: 10.1039/d2sc06150c (PMC9906783; doi:10.1039/d2sc06150c)
Supplement: SC-014-D2SC06150C-s001 [file SC-014-D2SC06150C-s001.zip › ZIP contents/CSD ligands/ROMHIN_ax_lig_0.xyz]

32
correct_complexes/ROMHIN/ax_lig_0
N         10.85240       25.07540       14.29190
C         10.51920       26.38070       14.29110
H         10.94830       26.95910       13.67130
C          9.58530       26.91020       15.14750
H          9.37780       27.83670       15.12230
C          8.95250       26.07030       16.04840
H          8.30950       26.41500       16.65670
C          9.26920       24.72760       16.04970
H          8.83320       24.13960       16.65670
C         10.22830       24.22600       15.16160
C         11.66600       22.59580       14.09470
C         12.12570       21.28120       13.97460
H         12.83130       21.10320       13.36540
C         11.59800       20.21710       14.70660
C         10.56200       20.50330       15.62280
H         10.17670       19.79690       16.12650
C         10.10350       21.78540       15.79720
H          9.41400       21.95950       16.42760
C         10.64780       22.83780       15.05070
C         12.08360       18.77940       14.54670
C         13.12650       18.64350       13.44260
H         12.75440       18.97320       12.59820
H         13.37570       17.70070       13.34290
H         13.91960       19.16750       13.67610
C         12.70770       18.29750       15.86920
H         13.48060       18.85790       16.08810
H         12.99680       17.36600       15.77420
H         12.04240       18.36270       16.58620
C         10.89060       17.87500       14.20300
H         10.23140       17.91260       14.92850
H         11.20080       16.95230       14.09090
H         10.47650       18.18340       13.37020
