# Supplementary material for: Low-cost machine learning prediction of excited state properties of iridium-centered phosphors
Source: Chem Sci. 2023 Jan 5;14(6):1419–33. doi: 10.1039/d2sc06150c (PMC9906783; doi:10.1039/d2sc06150c)
Supplement: SC-014-D2SC06150C-s001 [file SC-014-D2SC06150C-s001.zip › ZIP contents/CSD ligands/LEZJAD_eq_lig_2.xyz]

48
correct_complexes/LEZJAD/eq_lig_2
C          2.43570        5.95720       21.76470
C         -0.81550        5.65490       23.41090
C          0.34800        6.25770       22.76020
C         -2.73840        4.47010       24.90530
H         -3.36920        4.06650       25.50890
C         -1.84520        3.71550       24.19190
C         -1.72780        6.48730       24.09190
C          0.45840        7.66140       22.72440
C         -2.74380        5.86440       24.85020
C          2.59100        7.31820       21.67810
H          3.45720        7.70100       21.35510
C         -1.65560        7.90730       24.00020
C         -0.55350        8.51080       23.25910
C          1.58890        8.20830       22.08890
C         -1.85730        2.21470       24.32240
H         -1.17810        1.87680       23.78740
C         -1.57820        1.78300       25.77090
H         -2.30200        2.07050       26.34160
H         -0.73750        2.13010       26.11820
H         -1.48290        0.78950       25.79070
C         -2.63430        8.63940       24.65250
H         -2.58600        9.50330       24.57710
C         -0.42020        9.87720       23.04960
H         -1.12090       10.44170       23.35840
C          0.68780       10.40000       22.40350
H          0.86500       11.32060       22.36310
C         -3.69500        6.66720       25.52510
H         -4.29020        6.25610       26.00140
C          1.69560        9.60910       21.94950
H          2.51980        9.92040       21.55060
C         -3.63570        8.02120       25.39310
H         -4.26700        8.53510       25.80590
C         -3.18490        1.64300       23.82710
H         -3.11980        0.65540       23.80270
H         -3.39550        1.93640       22.92420
H         -3.88800        1.96620       24.38920
N          1.25280        5.42460       22.22750
N         -0.90050        4.31420       23.39240
C          3.55310        5.01680       21.40870
H          3.26220        4.21540       21.34240
C          4.71900        5.10020       22.38590
H          5.40680        4.48650       22.11680
H          4.41410        4.87380       23.26950
H          5.07130        5.99250       22.38850
C          4.03600        5.20150       19.97140
H          4.74730        4.58190       19.78860
H          4.35510        6.09970       19.85210
H          3.30880        5.03910       19.36460
