# Supplementary material for: Low-cost machine learning prediction of excited state properties of iridium-centered phosphors
Source: Chem Sci. 2023 Jan 5;14(6):1419–33. doi: 10.1039/d2sc06150c (PMC9906783; doi:10.1039/d2sc06150c)
Supplement: SC-014-D2SC06150C-s001 [file SC-014-D2SC06150C-s001.zip › ZIP contents/CSD ligands/ACILAC_eq_lig_1.xyz]

42
correct_complexes/ACILAC/eq_lig_1
N          9.71570        3.74840        1.86280
N         11.16060        2.98950       -0.20990
C          9.45210        3.41850       -1.79930
H          8.58960        3.71160       -1.98300
C         11.52510        2.56000       -2.52570
H         12.09670        2.27210       -3.19820
C          9.90340        3.42370       -0.49710
C          7.76480        4.21220        0.59790
H          7.34680        4.31330       -0.22650
N          7.00940        4.49750        4.17030
C          5.65130        5.04470        4.19790
C          9.08390        3.81270        0.64900
C          7.68320        4.34190        2.97580
C          7.65350        4.21740        5.43800
C          9.02950        4.00210        2.98970
H          9.47060        3.95020        3.80710
C         11.92920        2.56520       -1.22490
H         12.78520        2.25910       -1.03020
C         10.24410        2.99310       -2.82260
H          9.93340        2.99050       -3.69940
C          7.06840        4.46120        1.74270
H          6.17430        4.71280        1.69440
C          7.44440        3.05800        6.11460
H          6.88460        2.40950        5.75150
C          4.15540        6.86030        4.21730
H          3.99310        7.77590        4.19790
C          5.47740        6.38050        4.15650
H          6.20040        6.96150        4.08890
C          8.03750        2.83750        7.30640
H          7.88370        2.02830        7.73580
C          3.31370        4.68940        4.31810
H          2.58640        4.11360        4.34980
C          4.57230        4.17330        4.28360
H          4.70830        3.25250        4.31530
C          3.10590        5.98370        4.30700
H          2.23670        6.31050        4.36090
C          9.05190        4.88390        7.26910
H          9.62470        5.49610        7.67230
C          8.42040        5.18480        6.00970
H          8.53340        6.01220        5.60090
C          8.79060        3.67790        7.85870
H          9.17430        3.47560        8.68170
