# Supplementary material for: Low-cost machine learning prediction of excited state properties of iridium-centered phosphors
Source: Chem Sci. 2023 Jan 5;14(6):1419–33. doi: 10.1039/d2sc06150c (PMC9906783; doi:10.1039/d2sc06150c)
Supplement: SC-014-D2SC06150C-s001 [file SC-014-D2SC06150C-s001.zip › ZIP contents/CSD ligands/OVALOO_eq_lig_2.xyz]

28
correct_complexes/OVALOO/eq_lig_2
N          3.15610        5.66140        2.06620
N          2.91460        5.38730        4.69240
O         -0.60090        8.36040        0.20300
H         -0.20450        9.07700        0.06710
O         -1.04650        7.71980        6.47580
H         -1.64480        8.04970        6.98150
C          3.31070        5.72590        0.74670
H          4.11630        5.41910        0.37340
C          2.34320        6.22220       -0.09970
H          2.47730        6.22990       -1.03130
C          1.17560        6.70890        0.45130
C          1.01200        6.65890        1.81060
H          0.22190        6.98300        2.20210
C          2.00940        6.13080        2.60810
C          0.09790        7.29270       -0.46220
H          0.51140        7.63230       -1.28320
H         -0.53830        6.58960       -0.71050
C          2.86930        5.25460        6.02810
H          3.56670        4.79770        6.46130
C          1.84180        5.76050        6.78210
H          1.84720        5.64410        7.71550
C          0.79790        6.44050        6.18220
C          0.85030        6.58580        4.79570
H          0.17020        7.05710        4.34800
C          1.90660        6.03560        4.07250
C         -0.27130        6.98590        7.34400
H         -0.76960        6.25680        7.76810
H          0.15990        7.54090        8.02540
