# Supplementary material for: Low-cost machine learning prediction of excited state properties of iridium-centered phosphors
Source: Chem Sci. 2023 Jan 5;14(6):1419–33. doi: 10.1039/d2sc06150c (PMC9906783; doi:10.1039/d2sc06150c)
Supplement: SC-014-D2SC06150C-s001 [file SC-014-D2SC06150C-s001.zip › ZIP contents/CSD ligands/ILIHOD_ax_lig_0.xyz]

25
correct_complexes/ILIHOD/ax_lig_0
Cl         0.19340        5.95910        2.55880
N          0.65980        5.89320        5.10090
N         -0.66650        7.49840        7.97900
N          0.95380        6.03340        7.50900
N         -1.16820        7.28120        4.32730
C          0.31950        6.75940        8.47230
H          0.55530        6.73870        9.39270
C          0.34650        6.34770        6.32680
C         -0.66130        7.24620        6.61430
C         -1.46480        7.73540        5.58830
C         -0.14860        6.43630        4.19600
C         -2.58170        8.64580        5.79410
C         -3.46320        8.84030        4.71700
H         -3.28180        8.41300        3.88780
C         -4.58380        9.63530        4.83090
H         -5.17230        9.75760        4.09570
C         -4.83020       10.25680        6.05970
H         -5.59970       10.80280        6.16480
C         -3.96010       10.08320        7.12220
H         -4.15160       10.52890        7.93940
C         -2.79700        9.27360        7.05370
C          2.05930        5.09180        7.68560
H          1.83780        4.24190        7.25090
H          2.21070        4.94000        8.64180
H          2.87220        5.46260        7.28160
