# Supplementary material for: Low-cost machine learning prediction of excited state properties of iridium-centered phosphors
Source: Chem Sci. 2023 Jan 5;14(6):1419–33. doi: 10.1039/d2sc06150c (PMC9906783; doi:10.1039/d2sc06150c)
Supplement: SC-014-D2SC06150C-s001 [file SC-014-D2SC06150C-s001.zip › ZIP contents/CSD ligands/OVALEE_eq_lig_2.xyz]

26
correct_complexes/OVALEE/eq_lig_2
Cl         2.82910       -3.57610        5.75130
Cl         9.80100        3.96920        8.27960
N          4.40600        1.12250        3.86030
N          6.06050        3.04660        4.59330
C          3.50340        0.21330        3.49590
H          2.88660        0.43650        2.80820
C          3.42250       -1.03930        4.06930
H          2.75080       -1.65290        3.79430
C          4.32440       -1.39050        5.04580
C          5.24930       -0.43320        5.47210
H          5.87210       -0.63700        6.15970
C          5.24450        0.80660        4.88350
C          6.12610        1.92220        5.32080
C          6.95020        1.82370        6.42510
H          6.97850        1.01800        6.92570
C          7.73630        2.90530        6.80190
C          7.67940        4.04200        6.03040
H          8.22070        4.79110        6.24770
C          6.84200        4.09250        4.95220
H          6.80780        4.88930        4.43650
C          4.40660       -2.77480        5.62750
H          4.81100       -2.72050        6.52960
H          5.00370       -3.32640        5.06230
C          8.55090        2.72670        8.05480
H          8.98490        1.83730        8.03000
H          7.94250        2.74290        8.83590
