# Supplementary material for: Low-cost machine learning prediction of excited state properties of iridium-centered phosphors
Source: Chem Sci. 2023 Jan 5;14(6):1419–33. doi: 10.1039/d2sc06150c (PMC9906783; doi:10.1039/d2sc06150c)
Supplement: SC-014-D2SC06150C-s001 [file SC-014-D2SC06150C-s001.zip › ZIP contents/CSD ligands/TEZYUU_ax_lig_0.xyz]

32
correct_complexes/TEZYUU/ax_lig_0
C          3.14120       -0.06590        2.85250
C          3.08440       -1.06850        1.88620
H          2.96000       -0.83810        0.99340
C          3.21140       -2.39340        2.23130
H          3.15770       -3.04940        1.57410
C          3.41730       -2.75930        3.55030
H          3.49220       -3.65960        3.77390
C          3.50920       -1.80240        4.53160
H          3.66710       -2.04660        5.41550
C          3.36330       -0.46300        4.18800
C          3.35150        0.62810        5.16040
C          3.70460        0.48780        6.51840
H          3.93630       -0.35210        6.84400
C          3.71290        1.55050        7.36170
C          3.21430        2.79570        6.89800
C          2.82770        2.88200        5.55350
C          2.17400        4.04720        5.11080
H          1.87240        4.09480        4.23150
C          1.97560        5.10880        5.94210
H          1.55290        5.87640        5.63150
C          2.40890        5.03430        7.25660
H          2.28640        5.76520        7.81780
C          2.99860        3.93500        7.73380
H          3.27390        3.91120        8.62210
C          4.24860        1.41530        8.75720
C          4.48920       -0.09000       10.56980
H          4.27880        0.63910       11.15800
H          5.44210       -0.20580       10.53380
H          4.08060       -0.89390       10.89690
N          3.02130        1.82440        4.66670
O          4.85400        2.26570        9.35440
O          3.98040        0.20550        9.22380
