# Supplementary material for: Low-cost machine learning prediction of excited state properties of iridium-centered phosphors
Source: Chem Sci. 2023 Jan 5;14(6):1419–33. doi: 10.1039/d2sc06150c (PMC9906783; doi:10.1039/d2sc06150c)
Supplement: SC-014-D2SC06150C-s001 [file SC-014-D2SC06150C-s001.zip › ZIP contents/CSD ligands/MINVEM_eq_lig_2.xyz]

28
correct_complexes/MINVEM/eq_lig_2
C          1.78250       -0.03680        3.75790
H          0.97680        0.16000        4.17820
C          2.28130       -1.31420        3.86050
H          1.81850       -1.96960        4.32960
C          3.49680       -1.60440        3.24620
H          3.87390       -2.45020        3.32630
C          3.57300        0.64740        2.45560
C          4.16390        1.74450        1.67000
C          5.37660        1.68290        0.98450
H          5.90550        0.92440        1.08710
C          5.02840        3.74520        0.07380
C          3.84950        3.87210        0.81810
H          3.35160        4.65640        0.76060
C          5.43140        4.81130       -0.87440
C          6.67410        4.80880       -1.45490
H          7.30310        4.15790       -1.24220
C          6.95850        5.80990       -2.36930
H          7.79210        5.84480       -2.78090
C          5.99630        6.75570       -2.66580
H          6.16060        7.42010       -3.29630
C          4.78920        6.69550       -2.00650
H          4.15360        7.34870       -2.18920
C          4.13440       -0.62020        2.51690
H          4.92950       -0.80420        2.07280
N          2.40980        0.94470        3.07360
N          3.43160        2.87460        1.61500
N          5.81030        2.65370        0.19510
N          4.48610        5.74410       -1.11710
