# Supplementary material for: Low-cost machine learning prediction of excited state properties of iridium-centered phosphors
Source: Chem Sci. 2023 Jan 5;14(6):1419–33. doi: 10.1039/d2sc06150c (PMC9906783; doi:10.1039/d2sc06150c)
Supplement: SC-014-D2SC06150C-s001 [file SC-014-D2SC06150C-s001.zip › ZIP contents/CSD ligands/TITBIK_ax_lig_0.xyz]

18
correct_complexes/TITBIK/ax_lig_0
N          6.69260        2.74060       19.92710
N          7.82440        5.00810       19.19770
C          6.99110        4.45240       18.32130
N          6.82600        5.13990       17.18700
H          6.31200        4.90650       16.53710
C          6.34810        3.19950       18.71260
C          5.51040        2.46590       17.97020
H          5.26110        2.74860       17.12160
C          6.10430        1.58940       20.27840
H          6.30330        1.29570       21.13700
C          5.02930        1.30520       18.48210
H          4.44090        0.81930       17.95040
C          5.31250        0.82570       19.61800
H          4.98440        0.01750       19.93830
C          8.31210        6.18150       18.59100
H          8.93440        6.76900       18.95430
C          7.62650        6.31490       17.21410
H          7.71290        6.98340       16.57340
