# Supplementary material for: Low-cost machine learning prediction of excited state properties of iridium-centered phosphors
Source: Chem Sci. 2023 Jan 5;14(6):1419–33. doi: 10.1039/d2sc06150c (PMC9906783; doi:10.1039/d2sc06150c)
Supplement: SC-014-D2SC06150C-s001 [file SC-014-D2SC06150C-s001.zip › ZIP contents/CSD ligands/YUZZOJ_eq_lig_0.xyz]

52
correct_complexes/YUZZOJ/eq_lig_0
N          4.08910       14.45590       11.52030
N          2.18930       12.89860       10.59490
O          5.91550       19.01060       10.77690
O          5.52400       20.87160        9.65520
O         -0.35750       12.82110        6.43680
O         -1.75000       13.86970        5.08350
C          5.05440       15.22250       12.07700
H          5.59430       14.85180       12.73770
C          5.26260       16.50570       11.71060
H          5.93130       16.99960       12.12430
C          4.48980       17.08740       10.72370
C          3.51110       16.31690       10.15640
H          2.97140       16.68130        9.49330
C          3.30900       15.00000       10.55110
C          2.30510       14.11670        9.99680
C          1.45170       14.46390        8.92480
H          1.53370       15.29450        8.51580
C          0.49600       13.57480        8.48630
C          0.38280       12.36370        9.13160
H         -0.26880       11.75260        8.87160
C          1.23560       12.06000       10.15640
H          1.14910       11.23310       10.57120
C          4.65080       18.51080       10.28400
H          4.62780       18.56200        9.31600
H          3.92290       19.04860       10.63390
C          6.24920       20.24150       10.37740
C          7.54050       20.69520       10.92230
C          8.01060       21.93560       10.50740
H          7.52930       22.45150        9.90230
C          9.21540       22.38560       11.01920
H          9.55700       23.20160       10.73320
C          9.91670       21.65020       11.93280
H         10.71350       21.98320       12.27790
C          9.46340       20.45000       12.33820
H          9.94350       19.95240       12.95990
C          8.26960       19.96340       11.81460
H          7.96380       19.12550       12.07820
C         -0.41990       13.91880        7.35640
H         -1.32550       14.03950        7.67900
H         -0.13220       14.73840        6.92380
C         -1.07590       12.91620        5.31160
C         -0.86480       11.77090        4.40030
C         -0.20200       10.69150        4.78570
H          0.09620       10.60370        5.66150
C          0.03290        9.69260        3.85310
H          0.53190        8.94990        4.10010
C         -0.43440        9.77680        2.63450
H         -0.28910        9.06700        2.04710
C         -1.11030       10.83790        2.20790
H         -1.42080       10.89280        1.33440
C         -1.32720       11.84780        3.11440
H         -1.80050       12.60150        2.84610
