# Supplementary material for: Low-cost machine learning prediction of excited state properties of iridium-centered phosphors
Source: Chem Sci. 2023 Jan 5;14(6):1419–33. doi: 10.1039/d2sc06150c (PMC9906783; doi:10.1039/d2sc06150c)
Supplement: SC-014-D2SC06150C-s001 [file SC-014-D2SC06150C-s001.zip › ZIP contents/CSD ligands/JUPWIC_ax_lig_0.xyz]

26
correct_complexes/JUPWIC/ax_lig_0
N          8.33400        3.05480       12.69960
C         10.43560        4.29290       11.81950
N          7.19530        2.50770       13.27630
O          8.12410        3.99570       14.64060
C         11.58410        4.91990       11.32740
H         11.89360        4.71510       10.47500
C         12.26960        5.84920       12.10950
H         13.03210        6.26190       11.77120
C         11.82500        6.16740       13.39030
H         12.29940        6.77860       13.90660
C         10.68670        5.57930       13.89340
H         10.37410        5.80510       14.73920
C         10.01760        4.64890       13.12450
C          8.85630        3.93060       13.50900
C          7.10920        3.08320       14.43170
C          6.08600        2.90260       15.45760
C          5.85770        3.89180       16.38910
H          6.38870        4.65630       16.40010
C          4.82870        3.73530       17.31180
H          4.66840        4.39690       17.94460
C          4.04890        2.60850       17.28550
H          3.34390        2.51820       17.88520
C          4.31030        1.60980       16.37380
H          3.78310        0.84330       16.36720
C          5.35120        1.73480       15.46200
H          5.54870        1.04590       14.86890
