# Supplementary material for: Low-cost machine learning prediction of excited state properties of iridium-centered phosphors
Source: Chem Sci. 2023 Jan 5;14(6):1419–33. doi: 10.1039/d2sc06150c (PMC9906783; doi:10.1039/d2sc06150c)
Supplement: SC-014-D2SC06150C-s001 [file SC-014-D2SC06150C-s001.zip › ZIP contents/CSD ligands/MOWMIX_ax_lig_0.xyz]

26
correct_complexes/MOWMIX/ax_lig_0
S          6.10910       -3.50740        1.43140
F          4.71180       -5.68020        1.03080
F          4.45080       -4.20160       -0.53630
F          6.30320       -5.37750       -0.31310
O          6.87600       -4.33740        2.36350
O          6.74340       -2.51040        0.56040
N          1.72580        0.76690        3.06510
C          1.27320        2.03080        2.96720
H          0.61960        2.32000        3.56290
C          1.74150        2.90900        2.01830
H          1.40890        3.77550        1.96850
C          2.72600        2.47110        1.13680
H          3.04030        3.04270        0.47370
C          3.21630        1.23860        1.23790
H          3.88480        0.95480        0.65670
C          2.72020        0.35340        2.23500
C          3.24660       -0.98410        2.54170
C          2.70010       -1.57350        3.70100
C          3.23720       -2.79870        4.09910
H          2.89650       -3.21490        4.85860
C          4.25880       -3.41390        3.39910
H          4.60780       -4.22520        3.68970
C          4.75530       -2.80080        2.25750
C          4.23910       -1.59610        1.79030
H          4.54750       -1.21410        1.00030
C          5.13110       -4.86050        0.34520
