# Supplementary material for: Low-cost machine learning prediction of excited state properties of iridium-centered phosphors
Source: Chem Sci. 2023 Jan 5;14(6):1419–33. doi: 10.1039/d2sc06150c (PMC9906783; doi:10.1039/d2sc06150c)
Supplement: SC-014-D2SC06150C-s001 [file SC-014-D2SC06150C-s001.zip › ZIP contents/CSD ligands/MUTMOF_eq_lig_2.xyz]

48
correct_complexes/MUTMOF/eq_lig_2
N          1.71430        4.96540        5.41510
N          3.11690        7.24110        5.29150
N          2.97040        4.76400       10.20500
N          4.29350        6.56760       10.02500
C          0.98510        3.83550        5.41330
H          0.59090        3.53950        4.60080
C          0.79260        3.09250        6.56580
H          0.26920        2.30120        6.53490
C          1.35770        3.49800        7.76010
H          1.23160        2.98840        8.55080
C          2.12370        4.67810        7.78550
C          2.27210        5.39370        6.57850
C          3.05870        6.61200        6.50580
C          3.77940        7.08390        7.61280
C          4.61140        8.20810        7.44920
H          5.12140        8.54610        8.17630
C          4.66600        8.80520        6.21130
H          5.22500        9.56080        6.07130
C          3.90910        8.30490        5.16970
H          3.95440        8.74020        4.32810
C          2.81810        5.22950        8.90710
C          3.64710        6.34520        8.84160
C          3.88150        5.60530       10.82480
C          4.36050        5.35800       12.20630
C          5.71750        5.26760       12.43170
H          6.32100        5.38330       11.70640
C          6.22090        5.00670       13.71320
H          7.15540        4.91820       13.85690
C          5.33120        4.87840       14.76570
H          5.66300        4.71230       15.64010
C          3.96440        4.98900       14.56580
H          3.36640        4.90390       15.29830
C          3.46790        5.22890       13.27880
H          2.53230        5.30200       13.13340
C          2.35980        3.60440       10.79570
C          3.06200        2.41070       10.82480
H          3.92960        2.35140       10.44310
C          2.48240        1.31370       11.41560
H          2.95720        0.49040       11.43010
C          1.22520        1.37720       11.98820
C          0.53210        2.58950       11.93000
H         -0.33870        2.65130       12.30450
C          1.10170        3.69280       11.33740
H          0.62470        4.51370       11.30290
C          0.59870        0.18480       12.66440
H          1.15470       -0.60840       12.51170
H         -0.29590        0.03190       12.29360
H          0.52860        0.35410       13.62600
