# Supplementary material for: Low-cost machine learning prediction of excited state properties of iridium-centered phosphors
Source: Chem Sci. 2023 Jan 5;14(6):1419–33. doi: 10.1039/d2sc06150c (PMC9906783; doi:10.1039/d2sc06150c)
Supplement: SC-014-D2SC06150C-s001 [file SC-014-D2SC06150C-s001.zip › ZIP contents/CSD ligands/HALLEO_ax_lig_0.xyz]

24
correct_complexes/HALLEO/ax_lig_0
F          5.31800        3.29910        7.04920
F          7.18620        2.34920        6.57170
F          6.09850        3.66410        5.30790
O          7.03630        4.37620        7.18960
N          4.44660        9.89490        8.40020
C          5.05470        9.61670        7.22470
C          5.10010       10.57850        6.21830
H          5.49710       10.37640        5.38050
C          4.56110       11.82680        6.45240
H          4.59770       12.49370        5.77830
C          3.97900       12.09900        7.64590
H          3.61980       12.96100        7.81910
C          3.91570       11.11230        8.60780
H          3.48730       11.29770        9.43400
C          5.63220        8.27330        7.15920
C          5.55010        7.53020        8.35270
C          6.00110        6.20470        8.29190
H          5.92450        5.64350        9.05480
C          6.55430        5.71010        7.13570
C          6.68600        6.45310        5.99130
H          7.08990        6.08580        5.21430
C          6.21400        7.75970        6.00300
H          6.28640        8.29940        5.22370
C          6.46050        3.45360        6.57410
