# Supplementary material for: Low-cost machine learning prediction of excited state properties of iridium-centered phosphors
Source: Chem Sci. 2023 Jan 5;14(6):1419–33. doi: 10.1039/d2sc06150c (PMC9906783; doi:10.1039/d2sc06150c)
Supplement: SC-014-D2SC06150C-s001 [file SC-014-D2SC06150C-s001.zip › ZIP contents/CSD ligands/UXUPUZ_ax_lig_1.xyz]

30
correct_complexes/UXUPUZ/ax_lig_1
N         -2.13960       12.44850        4.20700
N         -3.05820       13.25820        3.71860
N         -3.39670       14.05080        4.73210
C         -2.73060       13.75240        5.87270
H         -2.81970       14.16750        6.71160
C         -1.90020       12.71430        5.53890
C         -0.88180       11.86390        6.15280
F         -1.00000       12.90130        8.25180
C         -0.43180       11.95930        7.45110
C          0.53940       11.15100        7.96090
H          0.83610       11.22990        8.84880
F          2.01790        9.38520        7.57200
C          1.06360       10.21540        7.10050
C          0.65280       10.06950        5.78240
H          1.05160        9.42040        5.23270
C         -0.35300       10.89320        5.28170
C         -4.43400       15.06000        4.54690
H         -4.61410       15.16210        3.59010
H         -4.10830       15.91990        4.88520
C         -5.71610       14.70730        5.25420
C         -6.05950       13.41320        5.61700
H         -5.45610       12.70900        5.46090
C         -7.28640       13.14820        6.20950
H         -7.50870       12.27270        6.46820
C         -8.16400       14.16760        6.41310
H         -8.99690       13.98460        6.80960
C         -7.86210       15.45610        6.05330
H         -8.48270       16.14820        6.19260
C         -6.62520       15.72130        5.48230
H         -6.40360       16.60380        5.24650
