# Supplementary material for: Low-cost machine learning prediction of excited state properties of iridium-centered phosphors
Source: Chem Sci. 2023 Jan 5;14(6):1419–33. doi: 10.1039/d2sc06150c (PMC9906783; doi:10.1039/d2sc06150c)
Supplement: SC-014-D2SC06150C-s001 [file SC-014-D2SC06150C-s001.zip › ZIP contents/CSD ligands/ZUFHIU_ax_lig_0.xyz]

20
correct_complexes/ZUFHIU/ax_lig_0
F         11.35510        6.37590       14.79680
F          8.53670       10.07460       14.96590
N          8.94560       10.36200       10.73230
C         10.21040        8.52820       12.10770
C         10.86970        7.50780       12.78050
H         11.42110        6.89860       12.30490
C         10.71330        7.38590       14.14960
C          9.92530        8.23150       14.89390
H          9.82600        8.12110       15.83110
C          9.29600        9.23320       14.22280
C          9.39540        9.41440       12.84960
C          8.69320       10.44010       12.07600
C          7.82110       11.42200       12.54380
H          7.65580       11.50120       13.47600
C          7.19950       12.27070       11.67260
H          6.59280       12.92670       11.99710
C          7.44910       12.17800       10.32550
H          7.02520       12.76110        9.70800
C          8.33770       11.20750        9.89590
H          8.52390       11.14090        8.96610
