# Supplementary material for: Low-cost machine learning prediction of excited state properties of iridium-centered phosphors
Source: Chem Sci. 2023 Jan 5;14(6):1419–33. doi: 10.1039/d2sc06150c (PMC9906783; doi:10.1039/d2sc06150c)
Supplement: SC-014-D2SC06150C-s001 [file SC-014-D2SC06150C-s001.zip › ZIP contents/CSD ligands/HEBQUB_ax_lig_0.xyz]

25
correct_complexes/HEBQUB/ax_lig_0
N          8.71720        2.59300        6.77080
N          9.17530        1.88560        8.98750
C          9.19560        2.77290        8.01910
H          9.57550        3.60060        8.21070
C          8.72310        0.62810        8.64150
C          8.82160       -0.37820        9.63030
H          9.11150       -0.17450       10.49030
C          8.47920       -1.65420        9.29110
H          8.51300       -2.32060        9.93900
C          8.08560       -1.97820        8.02080
H          7.89510       -2.86280        7.80540
C          7.97180       -1.01420        7.07440
H          7.70660       -1.24830        6.21440
C          8.24970        0.34120        7.36950
C          8.13200        1.41880        6.43490
C          7.44940        1.47440        5.14590
C          6.53070        0.50910        4.70150
H          6.36970       -0.24860        5.21710
C          5.86750        0.67700        3.50750
H          5.24860        0.04500        3.22430
C          6.12780        1.78640        2.73580
H          5.70690        1.88560        1.91320
C          7.01180        2.75830        3.17850
H          7.17460        3.50150        2.64250
C          7.67120        2.64860        4.41660
