# Supplementary material for: Low-cost machine learning prediction of excited state properties of iridium-centered phosphors
Source: Chem Sci. 2023 Jan 5;14(6):1419–33. doi: 10.1039/d2sc06150c (PMC9906783; doi:10.1039/d2sc06150c)
Supplement: SC-014-D2SC06150C-s001 [file SC-014-D2SC06150C-s001.zip › ZIP contents/CSD ligands/ANULAZ_ax_lig_0.xyz]

23
correct_complexes/ANULAZ/ax_lig_0
C          5.62370       14.12570        1.90150
H          6.03030       14.75490        2.48530
C          5.77510       14.28890        0.53870
H          6.26660       15.02490        0.19360
C          5.19980       13.36540       -0.31850
H          5.31130       13.44360       -1.25860
C          4.46460       12.33270        0.21500
H          4.06140       11.69330       -0.36060
C          4.30670       12.21840        1.59570
C          3.45780       11.25390        2.28490
C          3.36400       11.42380        3.68040
C          2.39980       10.66390        4.35830
H          2.29450       10.78650        5.29440
C          1.59130        9.73410        3.70530
C          1.79040        9.51440        2.34090
H          1.29560        8.83610        1.89650
C          2.70220       10.27540        1.62910
H          2.81510       10.13340        0.69660
C          0.46720        9.02590        4.41580
H          0.64780        9.01130        5.37890
H          0.39800        8.10690        4.08250
H         -0.37450        9.49870        4.24820
N          4.92160       13.11000        2.43300
