# Supplementary material for: Low-cost machine learning prediction of excited state properties of iridium-centered phosphors
Source: Chem Sci. 2023 Jan 5;14(6):1419–33. doi: 10.1039/d2sc06150c (PMC9906783; doi:10.1039/d2sc06150c)
Supplement: SC-014-D2SC06150C-s001 [file SC-014-D2SC06150C-s001.zip › ZIP contents/CSD ligands/YUWWOD_eq_lig_2.xyz]

30
correct_complexes/YUWWOD/eq_lig_2
N         10.89250       17.01510        3.92850
N          9.79830       15.32570        2.11460
C         11.37770       17.85640        4.86700
C         12.35570       18.80210        4.59130
C         12.84790       18.89460        3.29220
C         12.35420       18.03510        2.32000
C         11.38190       17.08950        2.66700
C         10.87920       16.07220        1.71890
C         11.56240       15.83400        0.52590
C         11.14290       14.81240       -0.31500
C         10.07410       14.03060        0.08740
C          9.41910       14.30000        1.30530
C          8.30570       13.37360        1.65530
C          8.61070       12.00800        1.76370
C          7.58820       11.07170        1.92780
C          6.25720       11.49010        1.97030
C          5.95010       12.84640        1.86700
C          6.97360       13.78920        1.71490
H         10.99560       17.79160        5.74150
H         12.70550       19.36570        5.28340
H         13.49670       19.53260        3.08580
H         12.67010       18.08800        1.44340
H         12.29210       16.35800        0.33180
H         11.58050       14.65220       -1.13960
H          9.74430       13.30200       -0.44410
H          9.53030       11.72350        1.70370
H          7.79380       10.14940        2.01510
H          5.52680       10.84310        2.09290
H          5.05020       13.13290        1.91040
H          6.74740       14.70490        1.67560
