# Supplementary material for: Low-cost machine learning prediction of excited state properties of iridium-centered phosphors
Source: Chem Sci. 2023 Jan 5;14(6):1419–33. doi: 10.1039/d2sc06150c (PMC9906783; doi:10.1039/d2sc06150c)
Supplement: SC-014-D2SC06150C-s001 [file SC-014-D2SC06150C-s001.zip › ZIP contents/CSD ligands/CINQOH_ax_lig_0.xyz]

28
correct_complexes/CINQOH/ax_lig_0
F         17.77310        5.15060        8.04880
N         15.59290        7.49000        2.77020
N         16.91260        9.73250        1.72480
C         16.66130        8.02420        3.40430
C         17.35820        9.14250        2.80720
C         15.83500        9.20630        1.09150
C         15.39600        9.81480       -0.10810
H         15.77260       10.64290       -0.38260
C         14.44040        9.22470       -0.86630
H         14.14090        9.64480       -1.66250
C         13.89010        7.98410       -0.47070
H         13.26190        7.54890       -1.03470
C         14.25080        7.39840        0.72050
H         13.85700        6.57570        0.98620
C         15.20520        8.02200        1.54670
C         17.01280        7.35080        4.65720
C         16.20520        6.21410        4.93880
C         16.49740        5.46710        6.08770
H         16.00370        4.68000        6.28360
C         17.50170        5.87850        6.92840
C         18.26310        7.00540        6.70210
H         18.93140        7.27390        7.32100
C         18.02900        7.73510        5.55120
H         18.55860        8.50160        5.36210
C         18.64890        9.71080        3.33770
H         18.99820       10.37450        2.70530
H         19.30340        8.98980        3.44900
H         18.48590       10.13850        4.20350
