# Supplementary material for: Low-cost machine learning prediction of excited state properties of iridium-centered phosphors
Source: Chem Sci. 2023 Jan 5;14(6):1419–33. doi: 10.1039/d2sc06150c (PMC9906783; doi:10.1039/d2sc06150c)
Supplement: SC-014-D2SC06150C-s001 [file SC-014-D2SC06150C-s001.zip › ZIP contents/CSD ligands/CIMSOJ_eq_lig_2.xyz]

38
correct_complexes/CIMSOJ/eq_lig_2
C          1.10700        5.34160        2.90470
H          1.39740        5.37790        2.00190
C          0.36570        6.39060        3.40020
H          0.15160        7.12780        2.83990
C         -0.07120        6.37350        4.72370
C          0.26080        5.25000        5.48850
H         -0.01750        5.19450        6.39470
C          0.99730        4.21360        4.92820
C          1.35150        2.97360        5.66640
C          1.02550        2.75700        6.99660
H          0.55740        3.42470        7.48540
C          1.38340        1.56690        7.61510
C          2.06560        0.62210        6.85190
H          2.31890       -0.20700        7.24100
C          2.37510        0.88630        5.53340
H          2.84140        0.22960        5.02960
C         -0.91380        7.48130        5.30400
H         -0.83440        7.47640        6.28990
H         -0.58450        8.35470        4.97310
C         -2.34670        7.30740        4.91660
H         -2.67180        6.43840        5.26070
H         -2.41550        7.28600        3.92890
C         -3.24130        8.42650        5.45690
H         -3.23150        8.40780        6.43630
H         -4.15760        8.29640        5.13600
H         -2.90620        9.29280        5.14430
C          1.09760        1.36360        9.07330
H          0.92680        0.40330        9.24290
H          0.28120        1.86640        9.31930
C          2.26560        1.83470        9.94780
H          3.08810        1.35150        9.67850
H          2.41790        2.80100        9.79490
C          2.01270        1.59930       11.41600
H          1.24100        2.13230       11.70360
H          2.80330        1.86430       11.93140
H          1.82760        0.64840       11.56730
N          1.43510        4.27010        3.64130
N          2.03820        2.04670        4.93650
