# Supplementary material for: Low-cost machine learning prediction of excited state properties of iridium-centered phosphors
Source: Chem Sci. 2023 Jan 5;14(6):1419–33. doi: 10.1039/d2sc06150c (PMC9906783; doi:10.1039/d2sc06150c)
Supplement: SC-014-D2SC06150C-s001 [file SC-014-D2SC06150C-s001.zip › ZIP contents/CSD ligands/PEDFAI_eq_lig_2.xyz]

52
correct_complexes/PEDFAI/eq_lig_2
B          5.17600       13.61300       13.52320
H          6.02630       12.94080       13.80170
B          4.60250       13.74250       11.84130
H          5.07950       13.16380       11.00950
B          2.84370       14.04260       11.87610
H          2.16850       13.66010       11.06810
B          2.33820       14.09690       13.59470
H          1.33090       13.73960       13.92820
B          4.88720       15.16950       14.33310
H          5.55670       15.53450       15.15390
B          5.40530       15.12520       12.63280
H          6.42340       15.46920       12.31770
B          3.96900       15.38550       11.63980
H          4.03790       15.91310       10.65410
B          2.56910       15.59810       12.68410
H          1.70650       16.25220       12.39830
B          3.14300       15.46740       14.36600
H          2.65840       16.03230       15.20330
B          4.14940       16.26980       13.14950
H          4.33490       17.37430       13.17330
C          3.85310        9.31850       13.77970
C          4.19710       10.66030       13.70100
H          5.03940       10.95350       14.02530
C          3.30750       11.57740       13.14580
C          2.07810       11.10410       12.69880
H          1.43720       11.70030       12.33230
C          1.80150        9.75510       12.79770
H          0.96290        9.44000       12.48070
C          4.72990        8.28420       14.38070
C          5.97550        8.57110       14.91940
H          6.30860        9.46080       14.91570
C          6.73170        7.53610       15.46170
H          7.59030        7.71150       15.82810
C          6.22490        6.26060       15.46530
H          6.72660        5.54280       15.83360
C          4.98240        6.03890       14.92300
H          4.63330        5.15510       14.93030
C          3.60780       13.04820       13.05970
C          3.78870       13.88580       14.53090
C          3.73880       13.10240       15.81350
C          2.53750       12.67110       16.34840
H          1.72020       12.87500       15.91060
C          2.53240       11.93540       17.53570
H          1.70790       11.63040       17.89660
C          3.69610       11.65410       18.18060
H          3.67900       11.16800       18.99780
C          4.89970       12.06870       17.65300
H          5.71350       11.85260       18.09450
C          4.91880       12.80070       16.48040
H          5.74700       13.10160       16.12860
N          2.65920        8.86940       13.31860
N          4.24050        7.02010       14.38620
