# Supplementary material for: Low-cost machine learning prediction of excited state properties of iridium-centered phosphors
Source: Chem Sci. 2023 Jan 5;14(6):1419–33. doi: 10.1039/d2sc06150c (PMC9906783; doi:10.1039/d2sc06150c)
Supplement: SC-014-D2SC06150C-s001 [file SC-014-D2SC06150C-s001.zip › ZIP contents/CSD ligands/HORGIH_ax_lig_0.xyz]

26
correct_complexes/HORGIH/ax_lig_0
N         19.12800        5.95870       11.67420
C         19.45000        6.82590       12.67710
H         20.26450        7.31420       12.61440
C         18.65230        7.01920       13.76250
H         18.87650        7.67430       14.41240
C         17.49390        6.23600       13.90820
C         16.67540        6.34640       15.06880
H         16.89120        6.99160       15.73190
C         15.59160        5.54220       15.24120
H         15.03820        5.64050       16.00620
C         15.29620        4.56460       14.27420
H         14.55700        3.98130       14.41030
C         16.05600        4.43750       13.13400
H         15.84550        3.76150       12.50100
C         17.15670        5.30690       12.89150
C         17.97380        5.25610       11.70620
C         17.73110        4.52040       10.46020
C         16.50760        3.93490       10.07130
H         15.75350        3.99570       10.64530
C         16.39960        3.27430        8.86720
H         15.57240        2.87880        8.61850
C         17.50020        3.18040        8.00660
H         17.43870        2.68330        7.19790
C         18.68990        3.82550        8.35030
H         19.42460        3.79130        7.74840
C         18.82780        4.51820        9.55380
