# Supplementary material for: Low-cost machine learning prediction of excited state properties of iridium-centered phosphors
Source: Chem Sci. 2023 Jan 5;14(6):1419–33. doi: 10.1039/d2sc06150c (PMC9906783; doi:10.1039/d2sc06150c)
Supplement: SC-014-D2SC06150C-s001 [file SC-014-D2SC06150C-s001.zip › ZIP contents/CSD ligands/GUXZIL_ax_lig_0.xyz]

26
correct_complexes/GUXZIL/ax_lig_0
N          8.36840       14.60680        6.02270
C          6.62970       14.06890        7.92400
C          7.31700       15.45270        6.06650
C          6.39640       15.23200        7.16350
C          5.79850       13.86410        9.03170
H          5.92100       13.10560        9.55790
C          5.34880       16.12660        7.48830
H          5.19600       16.87990        6.96560
C          9.30640       14.75290        5.02010
C         10.51080       14.05890        5.05310
H         10.72830       13.54820        5.79910
C          9.06610       15.64620        3.95420
C          7.11850       16.43500        5.06970
H          6.41350       17.03720        5.14120
C         11.39100       14.12050        3.98630
H         12.18430       13.63590        4.01120
C          7.95450       16.49670        4.01450
H          7.79380       17.10170        3.32740
C          9.98010       15.66890        2.86500
H          9.80970       16.21840        2.13490
C          4.80980       14.75030        9.35840
H          4.29320       14.59680       10.11620
C          4.56290       15.87340        8.57750
H          3.86550       16.44900        8.79610
C         11.09200       14.90280        2.87760
H         11.66000       14.90020        2.14120
