# Supplementary material for: Low-cost machine learning prediction of excited state properties of iridium-centered phosphors
Source: Chem Sci. 2023 Jan 5;14(6):1419–33. doi: 10.1039/d2sc06150c (PMC9906783; doi:10.1039/d2sc06150c)
Supplement: SC-014-D2SC06150C-s001 [file SC-014-D2SC06150C-s001.zip › ZIP contents/CSD ligands/TOTPAW_eq_lig_0.xyz]

20
correct_complexes/TOTPAW/eq_lig_0
Br         4.70040       11.20120       13.66300
N          7.71780        7.72290       14.17760
N          8.78200        7.03370       16.51880
C          7.25970        8.05200       12.95930
H          7.54910        7.54830       12.20790
C          6.37980        9.10020       12.76520
H          6.06830        9.31280       11.89330
C          5.96510        9.82740       13.84460
C          6.45250        9.53350       15.10130
H          6.17800       10.04270       15.85610
C          7.35130        8.47860       15.25030
C          7.95940        8.12650       16.54050
C          7.71460        8.80770       17.70860
H          7.13540        9.56190       17.71360
C          8.32010        8.38650       18.87830
H          8.18660        8.86590       19.68830
C          9.12140        7.26120       18.86160
H          9.51700        6.93210       19.65990
C          9.32720        6.63690       17.67180
H          9.89400        5.87450       17.65840
