# Supplementary material for: Low-cost machine learning prediction of excited state properties of iridium-centered phosphors
Source: Chem Sci. 2023 Jan 5;14(6):1419–33. doi: 10.1039/d2sc06150c (PMC9906783; doi:10.1039/d2sc06150c)
Supplement: SC-014-D2SC06150C-s001 [file SC-014-D2SC06150C-s001.zip › ZIP contents/CSD ligands/ZUVNIP_ax_lig_0.xyz]

23
correct_complexes/ZUVNIP/ax_lig_0
N          5.49050       14.33690        8.00480
F          5.83710       14.50540        3.75110
F          9.54960       17.23570        4.40330
C          4.69020       13.52690        8.73710
H          4.77750       13.53440        9.68240
C          3.76090       12.69880        8.17030
H          3.22580       12.13770        8.71860
C          3.59980       12.67780        6.79140
C          4.42510       13.50130        6.04200
H          4.33550       13.51460        5.09610
C          5.38120       14.30660        6.64860
C          6.38980       15.13750        5.97980
C          6.63590       15.18630        4.61640
C          7.67660       15.87290        4.05570
H          7.82620       15.87950        3.11840
C          8.49880       16.55500        4.93090
C          8.31140       16.56670        6.29160
H          8.90790       17.05200        6.85140
C          7.24710       15.86620        6.84780
C          2.61820       11.76380        6.12190
H          2.12400       11.26080        6.80270
H          3.09940       11.13980        5.53970
H          1.99110       12.29250        5.58690
