# Supplementary material for: Low-cost machine learning prediction of excited state properties of iridium-centered phosphors
Source: Chem Sci. 2023 Jan 5;14(6):1419–33. doi: 10.1039/d2sc06150c (PMC9906783; doi:10.1039/d2sc06150c)
Supplement: SC-014-D2SC06150C-s001 [file SC-014-D2SC06150C-s001.zip › ZIP contents/CSD ligands/TUFDEG_ax_lig_0.xyz]

26
correct_complexes/TUFDEG/ax_lig_0
F          5.51260       14.80690        2.00580
N          7.91950       20.45790        1.74360
C          8.34080       21.74360        1.55640
H          7.95900       22.43420        2.08610
C          9.28500       22.06530        0.63870
H          9.50290       22.97590        0.47890
C          9.94290       21.04290       -0.07840
C         11.02620       21.32430       -0.95130
H         11.27410       22.22590       -1.11790
C         11.71450       20.31000       -1.55420
H         12.42260       20.50920       -2.15620
C         11.37860       18.97460       -1.28640
H         11.89400       18.27440       -1.66850
C         10.31090       18.66720       -0.47620
H         10.09480       17.75740       -0.30910
C          9.52830       19.69260        0.11320
C          8.40970       19.45320        0.98830
C          7.70890       18.18430        1.19900
C          7.71590       17.10060        0.31040
H          8.22840       17.15390       -0.48810
C          6.98720       15.95330        0.57710
H          6.99670       15.21240       -0.01750
C          6.24470       15.92990        1.74360
C          6.17090       16.98290        2.61980
H          5.63530       16.90980        3.40160
C          6.88180       18.16710        2.37000
