# Supplementary material for: Low-cost machine learning prediction of excited state properties of iridium-centered phosphors
Source: Chem Sci. 2023 Jan 5;14(6):1419–33. doi: 10.1039/d2sc06150c (PMC9906783; doi:10.1039/d2sc06150c)
Supplement: SC-014-D2SC06150C-s001 [file SC-014-D2SC06150C-s001.zip › ZIP contents/CSD ligands/RASBOF_ax_lig_1.xyz]

24
correct_complexes/RASBOF/ax_lig_1
C         -0.74470       10.06900        6.65920
C         -0.05140       11.24110        6.89250
H         -0.40670       12.04250        6.58200
C          2.87730       10.07600        8.82140
C          0.95910        8.83510        7.76690
H          1.30940        8.02130        8.05170
C          4.45250       11.50240        9.74910
H          4.77220       12.36560        9.88130
C          1.64260       10.02310        8.01860
C          3.55590        8.98690        9.35230
H          3.24350        8.12540        9.19800
C         -0.23520        8.87570        7.09270
H         -0.70190        8.08840        6.93110
C          4.68280        9.18110       10.10180
H          5.13230        8.45730       10.47650
C          5.13970       10.45910       10.28730
H          5.91380       10.61270       10.77780
N          3.33300       11.33290        9.03260
C          1.16610       11.26410        7.58140
C         -2.10320       10.11840        5.97220
H         -2.28690        9.25340        5.56980
H         -2.78910       10.28960        6.63530
O         -2.16320       11.08220        5.00590
H         -2.73640       11.63300        5.20430
