# Supplementary material for: Low-cost machine learning prediction of excited state properties of iridium-centered phosphors
Source: Chem Sci. 2023 Jan 5;14(6):1419–33. doi: 10.1039/d2sc06150c (PMC9906783; doi:10.1039/d2sc06150c)
Supplement: SC-014-D2SC06150C-s001 [file SC-014-D2SC06150C-s001.zip › ZIP contents/CSD ligands/XETTIB_ax_lig_0.xyz]

23
correct_complexes/XETTIB/ax_lig_0
N          1.17440        3.45060        5.24770
C          1.04300        2.58310        6.31070
H          0.38590        1.92290        6.28930
C          1.88380        2.68180        7.41910
H          1.78940        2.09640        8.13480
C          2.86950        3.67210        7.44470
H          3.43230        3.75380        8.18040
C          3.00430        4.53320        6.35900
H          3.67330        5.17980        6.36190
C          2.14830        4.43110        5.27900
C          2.23430        5.17980        4.03970
C          3.18120        6.17700        3.80630
H          3.82660        6.36750        4.44800
C          3.15430        6.88140        2.62240
H          3.79120        7.54170        2.46450
C          2.21070        6.61940        1.68760
C          1.25030        5.62220        1.87680
H          0.60490        5.46230        1.22800
C          1.27220        4.87350        3.04500
C          2.22750        7.35790        0.41260
F          2.91670        6.92020       -0.55350
F          1.02280        7.46440       -0.15650
F          2.48700        8.62900        0.66020
