# Supplementary material for: Low-cost machine learning prediction of excited state properties of iridium-centered phosphors
Source: Chem Sci. 2023 Jan 5;14(6):1419–33. doi: 10.1039/d2sc06150c (PMC9906783; doi:10.1039/d2sc06150c)
Supplement: SC-014-D2SC06150C-s001 [file SC-014-D2SC06150C-s001.zip › ZIP contents/CSD ligands/YUWWOD_ax_lig_0.xyz]

24
correct_complexes/YUWWOD/ax_lig_0
N          9.09660       12.94900        4.95370
N          9.98730       13.95270        4.63750
C          7.49990       14.66400        4.55110
C          6.16450       15.09980        4.54110
C          5.11460       14.24360        4.90320
C          5.37900       12.94130        5.29920
C          6.69120       12.47520        5.34760
C          7.72480       13.33490        4.96750
C          9.76340       11.77070        5.13610
C          9.13260       10.45370        5.45860
C         11.10850       12.03880        4.94490
C         11.21540       13.40410        4.63570
C         12.44950       14.18760        4.32730
H          5.99470       15.95840        4.24970
H          4.23770       14.57090        4.88520
H          4.64830       12.36890        5.55390
H          6.92550       11.57640        5.59860
H          8.44490       10.21090        4.80860
H          8.70490       10.48750        6.33620
H          9.76970        9.76300        5.50670
H         11.84890       11.44030        4.97330
H         12.47820       14.37330        3.37420
H         12.47920       15.03860        4.82140
H         13.22630       13.67520        4.57510
