# Supplementary material for: Low-cost machine learning prediction of excited state properties of iridium-centered phosphors
Source: Chem Sci. 2023 Jan 5;14(6):1419–33. doi: 10.1039/d2sc06150c (PMC9906783; doi:10.1039/d2sc06150c)
Supplement: SC-014-D2SC06150C-s001 [file SC-014-D2SC06150C-s001.zip › ZIP contents/CSD ligands/YUGQAU_ax_lig_0.xyz]

23
correct_complexes/YUGQAU/ax_lig_0
S          6.32460       11.89440        7.30230
F          6.00080       13.21900        8.07270
F          7.37680       12.64170        6.40430
F          7.49610       11.66900        8.34710
F          6.74280       10.52360        6.63780
F          5.37950       11.10300        8.28970
N          2.36890       12.72840        2.09270
N          1.98560       12.86470        3.39300
C          0.69540       13.27290        3.45440
C          0.24110       13.38420        2.17280
C          1.31310       13.04650        1.35650
C          2.97250       12.60140        4.36270
C          4.19520       12.15250        3.83610
C          5.21760       11.92220        4.76830
C          4.99280       12.16400        6.12140
C          3.77100       12.60140        6.59690
C          2.74510       12.82780        5.70730
H          0.19790       13.44850        4.24460
H         -0.63010       13.63940        1.89610
H          1.29380       13.04500        0.40630
H          6.06250       11.60150        4.47660
H          3.64210       12.74490        7.52620
H          1.89780       13.13400        6.01200
