# Supplementary material for: Low-cost machine learning prediction of excited state properties of iridium-centered phosphors
Source: Chem Sci. 2023 Jan 5;14(6):1419–33. doi: 10.1039/d2sc06150c (PMC9906783; doi:10.1039/d2sc06150c)
Supplement: SC-014-D2SC06150C-s001 [file SC-014-D2SC06150C-s001.zip › ZIP contents/CSD ligands/FIGPOC_ax_lig_0.xyz]

37
correct_complexes/FIGPOC/ax_lig_0
H         -4.55580       12.19970       12.90440
C         -0.37920       10.16100       14.01360
C         -1.56150       10.77910       13.62000
H         -1.75900       11.67390       13.87520
C         -2.43910       10.04570       12.84480
C         -2.12420        8.71270       12.46790
H         -2.73540        8.23310       11.92170
C         -0.95680        8.09010       12.87100
H         -0.75090        7.19530       12.62770
C         -0.11460        8.84880       13.64620
C         -3.76020       10.62690       12.40590
H         -3.90460       10.42390       11.44940
H         -4.49060       10.20250       12.92110
C          2.95900       11.10660       15.95760
C          4.18970       11.47790       16.50620
H          4.30610       12.36110       16.84010
C          5.24900       10.57380       16.57300
H          6.08470       10.85750       16.92840
C          5.09900        9.25930       16.12690
H          5.83030        8.65740       16.19130
C          3.89620        8.82110       15.58790
C          2.83780        9.77820       15.48770
C          1.56710        9.59830       14.81980
C          3.77880        7.40050       15.13470
C          4.75890        6.87700       14.31170
H          5.48190        7.42590       14.03030
C          4.69650        5.54180       13.88720
H          5.37200        5.18430       13.32420
C          3.63440        4.74840       14.30220
H          3.57380        3.84670       14.01120
C          2.66830        5.26960       15.13710
H          1.94810        4.72080       15.42330
C          2.73810        6.58180       15.56160
H          2.07390        6.92780       16.14600
N          0.72110       10.59690       14.76040
O          1.13380        8.48470       14.16340
O         -3.80680       12.02880       12.59810
