# Supplementary material for: Low-cost machine learning prediction of excited state properties of iridium-centered phosphors
Source: Chem Sci. 2023 Jan 5;14(6):1419–33. doi: 10.1039/d2sc06150c (PMC9906783; doi:10.1039/d2sc06150c)
Supplement: SC-014-D2SC06150C-s001 [file SC-014-D2SC06150C-s001.zip › ZIP contents/CSD ligands/PUNYOO_eq_lig_2.xyz]

42
correct_complexes/PUNYOO/eq_lig_2
C         -5.86380        5.24510        0.03310
C         -6.50330        5.69660        1.17370
H         -6.03250        5.76530        1.99660
C         -7.84330        6.04650        1.09870
H         -8.26260        6.36660        1.88850
N         -8.56750        5.96200        0.00880
C         -7.94240        5.55740       -1.09210
H         -8.43690        5.50950       -1.90180
C         -6.60760        5.20140       -1.11190
H         -6.20530        4.92380       -1.92600
C         -4.46750        4.85300        0.04190
C         -3.33680        4.55310        0.01990
C         -1.94860        4.21740       -0.09050
C         -1.14230        4.05420        1.03030
H         -1.53350        4.17780        1.88630
N          0.14990        3.73240        0.96720
C          0.72340        3.55280       -0.24490
C         -0.00670        3.71270       -1.42300
H          0.41550        3.60680       -2.26580
C         -1.35180        4.02400       -1.35020
H         -1.86840        4.10640       -2.14220
C          2.14610        3.17810       -0.24310
N          2.71010        3.04960        0.97490
C          4.00510        2.66560        1.06120
H          4.39540        2.56940        1.92160
C          4.78100        2.40500       -0.05290
C          4.18800        2.55330       -1.30170
H          4.68990        2.38190       -2.08930
C          2.87350        2.94810       -1.39870
H          2.46810        3.06030       -2.25030
C          6.15000        2.00730        0.07500
C          7.29710        1.71430        0.13460
C          8.69410        1.36480        0.24490
C          9.30710        1.23560        1.47600
H          8.81570        1.35780        2.27900
C         10.64080        0.92480        1.50680
H         11.05370        0.86120        2.36060
N         11.40530        0.70690        0.44120
C         10.79670        0.84630       -0.71920
H         11.31820        0.71980       -1.50240
C          9.46260        1.15870       -0.88690
H          9.08300        1.23070       -1.75390
