# Supplementary material for: Low-cost machine learning prediction of excited state properties of iridium-centered phosphors
Source: Chem Sci. 2023 Jan 5;14(6):1419–33. doi: 10.1039/d2sc06150c (PMC9906783; doi:10.1039/d2sc06150c)
Supplement: SC-014-D2SC06150C-s001 [file SC-014-D2SC06150C-s001.zip › ZIP contents/CSD ligands/CIKXOM_ax_lig_0.xyz]

26
correct_complexes/CIKXOM/ax_lig_0
N          6.71200        6.94310       12.48800
C          7.87020        7.63060       12.57670
H          8.02480        8.34790       11.97370
C          8.83740        7.32750       13.51350
H          9.64870        7.82000       13.54570
C          8.60620        6.30020       14.39920
H          9.26760        6.05840       15.03710
C          7.40200        5.62320       14.35080
H          7.22430        4.92830       14.97410
C          6.45010        5.95380       13.39630
C          5.16560        5.28420       13.19850
C          4.45460        5.66870       12.04320
C          3.24860        5.00630       11.77380
H          2.75290        5.21670       10.99110
C          2.78000        4.03850       12.65790
C          3.45050        3.71880       13.83370
H          3.09180        3.08020       14.44030
C          4.65030        4.35060       14.10060
H          5.12500        4.15090       14.89930
S          1.28450        3.17010       12.27680
O          1.17410        3.07330       10.84050
O          1.26240        1.95160       13.05640
C         -0.01370        4.21360       12.84620
H          0.02970        5.07440       12.38140
H          0.08230        4.35840       13.81120
H         -0.87840        3.78740       12.66580
