# Supplementary material for: Low-cost machine learning prediction of excited state properties of iridium-centered phosphors
Source: Chem Sci. 2023 Jan 5;14(6):1419–33. doi: 10.1039/d2sc06150c (PMC9906783; doi:10.1039/d2sc06150c)
Supplement: SC-014-D2SC06150C-s001 [file SC-014-D2SC06150C-s001.zip › ZIP contents/CSD ligands/CIDDEB_ax_lig_0.xyz]

18
correct_complexes/CIDDEB/ax_lig_0
N          4.01980        0.55340       -1.10310
N          3.47200        1.35810       -2.06890
F          2.56470        3.31050       -3.90170
F          5.55240        6.44180       -2.08320
C          4.87870        3.01290       -1.08420
C          3.92430        2.69900       -2.07000
C          3.48520        3.64340       -2.98100
C          4.01120        4.92350       -2.98660
H          3.71220        5.58040       -3.60490
C          4.98020        5.20210       -2.06160
C          5.42390        4.30300       -1.10640
H          6.08800        4.55700       -0.47590
C          2.54060        0.67320       -2.77290
H          2.01460        1.01070       -3.48760
C          2.49980       -0.60600       -2.25790
H          1.94830       -1.32180       -2.55210
C          3.43090       -0.63960       -1.21530
H          3.61640       -1.39530       -0.66980
