# Supplementary material for: Low-cost machine learning prediction of excited state properties of iridium-centered phosphors
Source: Chem Sci. 2023 Jan 5;14(6):1419–33. doi: 10.1039/d2sc06150c (PMC9906783; doi:10.1039/d2sc06150c)
Supplement: SC-014-D2SC06150C-s001 [file SC-014-D2SC06150C-s001.zip › ZIP contents/CSD ligands/OLOTOA_ax_lig_0.xyz]

26
correct_complexes/OLOTOA/ax_lig_0
S          2.18920       12.27680       -0.27790
O          2.19450       13.49430       -1.03190
O          2.34230       11.03880       -0.98190
N          6.36680       10.27750       -0.05840
C          7.01600        9.63260       -1.04930
C          6.71700        9.84800       -2.37310
C          5.75260       10.78980       -2.69230
C          5.06640       11.42850       -1.68240
C          5.33880       11.11960       -0.34720
C          4.71970       11.72120        0.85830
C          5.50810       11.57720        2.02510
C          5.16770       12.31990        3.15630
C          4.02690       13.11130        3.18590
C          3.14970       13.09410        2.10780
C          3.47800       12.39280        0.95530
C          0.65870       12.17200        0.59140
H          7.69960        9.01220       -0.82570
H          7.16450        9.36140       -3.05550
H          5.56750       10.99480       -3.60140
H          4.40800       12.07910       -1.89400
H          5.72800       12.28470        3.92210
H          3.84650       13.66190        3.93880
H          2.32490       13.56330        2.15930
H         -0.05520       12.10730       -0.03180
H          0.54470       12.94930        1.12590
H          0.66270       11.40320        1.14790
