# Supplementary material for: Low-cost machine learning prediction of excited state properties of iridium-centered phosphors
Source: Chem Sci. 2023 Jan 5;14(6):1419–33. doi: 10.1039/d2sc06150c (PMC9906783; doi:10.1039/d2sc06150c)
Supplement: SC-014-D2SC06150C-s001 [file SC-014-D2SC06150C-s001.zip › ZIP contents/CSD ligands/TORNAR_ax_lig_0.xyz]

39
correct_complexes/TORNAR/ax_lig_0
N          5.69740       14.80190        1.51050
C          4.39420       14.69070        1.18320
H          4.07430       15.16040        0.42040
C          3.49810       13.91920        1.91460
H          2.58650       13.86890        1.65400
C          3.94780       13.21890        3.03360
C          5.29870       13.30700        3.34080
H          5.63930       12.81430        4.07710
C          6.16370       14.09740        2.60060
C          7.59180       14.27350        2.87250
C          8.27790       13.56280        3.83920
H          7.82440       12.92540        4.37800
C          9.63480       13.78500        4.01550
H         10.11230       13.31540        4.68890
C         10.28080       14.68440        3.21610
H         11.21380       14.81650        3.33570
C          9.61520       15.41820        2.22420
H         10.08930       16.04720        1.69560
C          8.24420       15.21490        2.02030
C          3.05400       12.40970        3.91480
C          2.65920       11.12240        3.55850
C          1.86130       10.38860        4.42580
H          1.59580        9.51010        4.17910
C          1.44160       10.90430        5.64300
C          1.85600       12.19160        5.98790
H          1.58980       12.55430        6.82500
C          2.64070       12.95060        5.14830
C          3.10530       10.49760        2.25700
H          3.65760       11.13700        1.75980
H          3.62880        9.69040        2.44450
H          2.31840       10.26070        1.72200
C          0.55910       10.09080        6.57960
H          0.36550       10.61290        7.38520
H         -0.28030        9.86650        6.12510
H          1.02380        9.26480        6.83000
C          3.02780       14.34480        5.56000
H          3.58210       14.74940        4.86010
H          2.21970       14.88360        5.68960
H          3.53400       14.30920        6.39830
