# Supplementary material for: Low-cost machine learning prediction of excited state properties of iridium-centered phosphors
Source: Chem Sci. 2023 Jan 5;14(6):1419–33. doi: 10.1039/d2sc06150c (PMC9906783; doi:10.1039/d2sc06150c)
Supplement: SC-014-D2SC06150C-s001 [file SC-014-D2SC06150C-s001.zip › ZIP contents/CSD ligands/FIKVIH_ax_lig_0.xyz]

34
correct_complexes/FIKVIH/ax_lig_0
N         -0.32920        9.74800       11.61840
N         -3.13180        9.65760       11.78880
C          1.15660       11.72180       12.47730
C          2.02830       12.65780       13.03020
H          2.91640       12.71730       12.69820
C          1.63410       13.49920       14.04920
H          2.24690       14.12850       14.40870
C          0.34280       13.42490       14.54580
H          0.08380       13.97580       15.27620
C         -0.55430       12.56870       13.98720
H         -1.44440       12.54190       14.31480
C         -0.17800       11.72010       12.93200
C         -1.01910       10.69740       12.30270
C         -2.47050       10.65200       12.31280
C         -2.44090        8.61160       11.27350
C         -1.03190        8.63800       11.16950
C         -0.37580        7.51030       10.63830
H          0.57430        7.49130       10.61960
C         -1.08220        6.43810       10.14900
C         -2.50890        6.44120       10.19660
C         -3.14510        7.49960       10.76970
H         -4.09320        7.48920       10.83030
C         -3.30970       11.77850       12.85260
H         -3.34410       11.71870       13.83130
H         -4.21820       11.71250       12.49030
H         -2.91530       12.63470       12.58990
C         -3.28120        5.28990        9.61350
H         -3.03480        5.17440        8.67230
H         -4.24230        5.47560        9.67840
H         -3.07290        4.47080       10.11000
C         -0.34490        5.28370        9.53550
H         -0.62660        4.45020        9.96570
H          0.61810        5.40750        9.66110
H         -0.54630        5.24040        8.57710
