# Supplementary material for: Low-cost machine learning prediction of excited state properties of iridium-centered phosphors
Source: Chem Sci. 2023 Jan 5;14(6):1419–33. doi: 10.1039/d2sc06150c (PMC9906783; doi:10.1039/d2sc06150c)
Supplement: SC-014-D2SC06150C-s001 [file SC-014-D2SC06150C-s001.zip › ZIP contents/CSD ligands/BOYPAI_ax_lig_1.xyz]

40
correct_complexes/BOYPAI/ax_lig_1
N          2.42470       12.72780        9.13550
C          2.11230       11.69710        9.92160
H          1.22090       11.37130        9.91960
C          3.04180       11.09470       10.73660
H          2.80020       10.36710       11.29530
C          4.34270       11.57970       10.72120
H          5.01230       11.18560       11.26750
C          4.65130       12.64820        9.89800
H          5.54000       12.98170        9.87430
C          3.68630       13.23170        9.11490
C          3.83730       14.42910        8.27830
C          2.68990       14.86870        7.51680
C          2.84880       15.99780        6.75740
C          4.09860       16.63820        6.67720
H          4.19960       17.37710        6.08760
C          5.19470       16.22140        7.43450
C          5.05560       15.11870        8.24130
H          5.78550       14.82320        8.77430
C          1.76970       16.69120        6.00110
C          0.67480       17.24070        6.68130
H          0.58160       17.10810        7.61770
C         -0.27440       17.97200        5.98570
H         -1.02140       18.33570        6.44670
C         -0.14050       18.18420        4.61610
H         -0.79160       18.68430        4.14170
C          0.94260       17.65370        3.96060
H          1.04630       17.80150        3.02730
C          1.87730       16.91860        4.63870
H          2.61510       16.55110        4.16440
C          6.47210       17.00950        7.44890
C          7.05240       17.47560        6.27480
H          6.65850       17.25200        5.43930
C          8.19060       18.25620        6.29950
H          8.56470       18.58200        5.48970
C          8.79440       18.56310        7.53540
H          9.57560       19.10490        7.56620
C          8.25230       18.08570        8.66620
H          8.67240       18.27130        9.49770
C          7.08120       17.32030        8.64570
H          6.70450       17.01330        9.46170
