# Supplementary material for: Low-cost machine learning prediction of excited state properties of iridium-centered phosphors
Source: Chem Sci. 2023 Jan 5;14(6):1419–33. doi: 10.1039/d2sc06150c (PMC9906783; doi:10.1039/d2sc06150c)
Supplement: SC-014-D2SC06150C-s001 [file SC-014-D2SC06150C-s001.zip › ZIP contents/CSD ligands/ACUROI_eq_lig_0.xyz]

22
correct_complexes/ACUROI/eq_lig_0
N          8.59420        2.55400       20.69700
C          9.30120        3.14290       19.73000
N          9.58180        4.85640       21.33200
C          9.89520        4.43240       20.10450
C          8.58430        1.23150       18.94510
H          8.42100        0.50880       18.38400
N         10.72930        5.31250       19.51560
N          9.31320        2.33920       18.63820
C          8.14040        1.37510       20.21440
H          7.61210        0.76550       20.67850
C         10.24380        6.03210       21.53420
H         10.21200        6.55010       22.30700
C         10.95730        6.31630       20.41420
H         11.50100        7.05730       20.28450
C          9.92150        2.53170       17.31730
H          9.57850        3.33690       16.91940
H          9.71000        1.78300       16.75550
H         10.87400        2.60200       17.41110
C         11.36500        5.27580       18.19120
H         11.95250        4.51800       18.13990
H         11.86810        6.08100       18.05620
H         10.68880        5.20250       17.51220
