# Supplementary material for: Low-cost machine learning prediction of excited state properties of iridium-centered phosphors
Source: Chem Sci. 2023 Jan 5;14(6):1419–33. doi: 10.1039/d2sc06150c (PMC9906783; doi:10.1039/d2sc06150c)
Supplement: SC-014-D2SC06150C-s001 [file SC-014-D2SC06150C-s001.zip › ZIP contents/CSD ligands/HIPFET_ax_lig_0.xyz]

28
correct_complexes/HIPFET/ax_lig_0
N         -2.45460       -0.06360        6.64020
N          0.27800        0.55530        6.85620
C         -0.54980        1.33650        6.04970
C         -0.05170        2.41340        5.31110
H          0.86470        2.65670        5.37210
C         -0.91510        3.12340        4.48900
H         -0.57740        3.84340        3.96810
C         -2.27620        2.79650        4.41060
H         -2.85270        3.30430        3.85310
C         -2.77890        1.75320        5.13350
H         -3.70470        1.54860        5.08640
C         -1.92050        0.97080        5.95390
C         -1.65170       -0.82610        7.34220
C         -2.29850       -1.92300        8.11740
H         -3.25380       -1.73200        8.21840
H         -1.88310       -1.98660        9.00400
H         -2.18300       -2.77270        7.64180
C         -0.21050       -0.58280        7.38230
C          0.78890       -1.45500        7.99550
C          0.58370       -2.80270        8.39610
H         -0.27070       -3.20330        8.28980
C          1.62060       -3.53270        8.94130
H          1.48280       -4.43360        9.20780
C          2.88420       -2.92870        9.09980
H          3.59460       -3.41410        9.50050
C          3.08540       -1.64340        8.67480
H          3.94620       -1.25410        8.77760
C          2.06390       -0.88470        8.09470
