# Supplementary material for: Low-cost machine learning prediction of excited state properties of iridium-centered phosphors
Source: Chem Sci. 2023 Jan 5;14(6):1419–33. doi: 10.1039/d2sc06150c (PMC9906783; doi:10.1039/d2sc06150c)
Supplement: SC-014-D2SC06150C-s001 [file SC-014-D2SC06150C-s001.zip › ZIP contents/CSD ligands/YUGPUN_ax_lig_0.xyz]

25
correct_complexes/YUGPUN/ax_lig_0
S          2.96090        7.06750        9.34840
F          1.85950        8.08390        8.82180
F          3.76220        7.25630        8.00950
F          4.12170        6.17250        9.91840
F          2.20490        7.00430       10.73470
F          3.74130        8.32780        9.92370
N         -0.38330        2.50210        5.84060
C         -0.02860        2.31970        7.15960
C         -0.31540        1.11600        7.80310
C         -0.92940        0.08670        7.12070
C         -1.25800        0.27690        5.78960
C         -0.98470        1.48100        5.19180
C          0.68370        3.46310        7.74810
C          0.83080        4.58080        6.89690
C          1.53650        5.68390        7.40630
C          2.05900        5.63860        8.69310
C          1.90190        4.55340        9.52160
C          1.19060        3.45420        9.02830
H         -0.08630        1.00410        8.71880
H         -1.12150       -0.73670        7.55440
H         -1.66940       -0.41950        5.29360
H         -1.23110        1.60210        4.28260
H          1.65870        6.45940        6.87060
H          2.26270        4.55000       10.40040
H          1.05630        2.69430        9.58230
