# Supplementary material for: Low-cost machine learning prediction of excited state properties of iridium-centered phosphors
Source: Chem Sci. 2023 Jan 5;14(6):1419–33. doi: 10.1039/d2sc06150c (PMC9906783; doi:10.1039/d2sc06150c)
Supplement: SC-014-D2SC06150C-s001 [file SC-014-D2SC06150C-s001.zip › ZIP contents/CSD ligands/KAFPEO_eq_lig_0.xyz]

22
correct_complexes/KAFPEO/eq_lig_0
N          0.73070        1.33880       17.98550
N          0.98530        2.66240       20.26420
C          0.59190        0.59780       16.86440
H          0.22510       -0.25400       16.93570
C          0.97080        1.05140       15.61190
H          0.86070        0.51920       14.85810
C          1.50870        2.29340       15.51540
H          1.76370        2.62210       14.68340
C          1.68060        3.07170       16.64380
H          2.04380        3.92550       16.57720
C          1.29850        2.55750       17.88950
C          1.45860        3.27730       19.13970
C          2.07330        4.52440       19.23850
H          2.40540        4.94980       18.48010
C          2.18020        5.12220       20.49110
H          2.59380        5.95180       20.56920
C          1.68560        4.50320       21.61490
C          1.08580        3.24910       21.44710
H          0.74520        2.81260       22.19640
C          1.73820        5.07380       22.91340
C          1.72470        5.52040       23.99360
H          1.71540        5.87620       24.85310
