# Supplementary material for: Low-cost machine learning prediction of excited state properties of iridium-centered phosphors
Source: Chem Sci. 2023 Jan 5;14(6):1419–33. doi: 10.1039/d2sc06150c (PMC9906783; doi:10.1039/d2sc06150c)
Supplement: SC-014-D2SC06150C-s001 [file SC-014-D2SC06150C-s001.zip › ZIP contents/CSD ligands/DOGJIT_ax_lig_0.xyz]

24
correct_complexes/DOGJIT/ax_lig_0
F          6.56580        2.35910        2.70060
F          2.74860        2.26120        0.03410
O          8.37660        4.55710        6.44710
N          4.53690        5.27480        5.11610
C          4.97620        5.88340        6.23130
H          4.38570        6.47100        6.69010
C          6.24770        5.69430        6.74240
H          6.52900        6.14280        7.53050
C          7.10300        4.83020        6.07010
C          6.64470        4.17150        4.92420
H          7.21480        3.56720        4.46430
C          5.36980        4.39880        4.46200
C          4.74570        3.80980        3.26950
C          5.31170        2.83450        2.45530
C          4.66980        2.30680        1.35370
H          5.08080        1.65220        0.80180
C          3.41350        2.77600        1.09820
C          2.77640        3.72890        1.85340
H          1.90180        4.01680        1.62280
C          3.43360        4.27650        2.97650
C          8.84360        5.08570        7.69290
H          8.86110        6.06520        7.64750
H          9.74710        4.75220        7.87120
H          8.24270        4.80390        8.41410
