# Supplementary material for: Low-cost machine learning prediction of excited state properties of iridium-centered phosphors
Source: Chem Sci. 2023 Jan 5;14(6):1419–33. doi: 10.1039/d2sc06150c (PMC9906783; doi:10.1039/d2sc06150c)
Supplement: SC-014-D2SC06150C-s001 [file SC-014-D2SC06150C-s001.zip › ZIP contents/CSD ligands/QAYFEE_ax_lig_0.xyz]

23
correct_complexes/QAYFEE/ax_lig_0
N         12.10350       10.91560       16.53720
F         17.28690        9.77160       20.02620
F         18.48590       11.37470       19.28720
F         17.30630       11.66120       21.05670
F         16.92920       13.76990       19.15000
C         13.93940       12.51630       17.49980
C         13.04140       10.26910       17.28330
C         14.09870       11.13750       17.80520
C         11.08990       10.21990       16.00050
H         10.44880       10.67850       15.46950
C         15.18440       10.66360       18.55230
H         15.26570        9.73560       18.74090
C         12.93280        8.89140       17.51640
H         13.57780        8.44480       18.05130
C         14.93380       13.38430       17.96580
H         14.87470       14.31340       17.77630
C         17.29620       11.09190       19.84630
C         10.94710        8.86300       16.19180
H         10.21820        8.39430       15.80300
C         16.13630       11.54840       19.01270
C         15.99290       12.90180       18.69670
C         11.88800        8.19010       16.96600
H         11.80850        7.25450       17.11170
