# Supplementary material for: Low-cost machine learning prediction of excited state properties of iridium-centered phosphors
Source: Chem Sci. 2023 Jan 5;14(6):1419–33. doi: 10.1039/d2sc06150c (PMC9906783; doi:10.1039/d2sc06150c)
Supplement: SC-014-D2SC06150C-s001 [file SC-014-D2SC06150C-s001.zip › ZIP contents/CSD ligands/QOJZEX_eq_lig_2.xyz]

32
correct_complexes/QOJZEX/eq_lig_2
N          5.97050       10.46030       15.32950
N          7.62400        8.91650       13.90770
C          5.14140       11.30460       15.93630
H          5.48260       12.13120       16.25440
C          3.78340       11.01680       16.12090
H          3.21270       11.65150       16.53720
C          3.29030        9.82110       15.69870
H          2.37560        9.60710       15.84400
C          4.12140        8.90840       15.05460
C          5.46300        9.28730       14.86010
C          6.34570        8.47540       14.07660
C          5.87510        7.27970       13.50710
C          6.77050        6.54170       12.71760
H          6.49440        5.72980       12.30920
C          8.04110        7.00170       12.54680
H          8.65430        6.51460       12.00870
C          8.44680        8.18510       13.15750
H          9.34050        8.48030       13.03770
C          3.66600        7.62170       14.54200
C          4.52350        6.86890       13.77810
H          4.21310        6.04720       13.41480
C          2.32280        7.09030       14.87000
C          1.95110        6.88120       16.19160
H          2.52990        7.14690       16.89660
C          0.72970        6.28340       16.47640
H          0.47020        6.12340       17.37580
C         -0.11680        5.92170       15.41590
H         -0.95340        5.51580       15.61030
C          0.23310        6.13820       14.11390
H         -0.35590        5.89460       13.40890
C          1.44950        6.71630       13.84090
H          1.70210        6.86640       12.93760
