# Supplementary material for: Low-cost machine learning prediction of excited state properties of iridium-centered phosphors
Source: Chem Sci. 2023 Jan 5;14(6):1419–33. doi: 10.1039/d2sc06150c (PMC9906783; doi:10.1039/d2sc06150c)
Supplement: SC-014-D2SC06150C-s001 [file SC-014-D2SC06150C-s001.zip › ZIP contents/CSD ligands/COWRIS_ax_lig_1.xyz]

30
correct_complexes/COWRIS/ax_lig_1
Br        20.04680       10.99010       18.57740
N         13.43820       12.46640       12.73050
C         13.09600       11.19750       10.46020
C         12.92070       10.60800        9.21760
H         12.14860       10.78150        8.72870
C         13.89650        9.75360        8.68930
H         13.76200        9.37100        7.85230
C         15.02390        9.47300        9.36890
H         15.65810        8.90170        8.99960
C         15.24640       10.04430       10.64180
H         16.02460        9.86830       11.11860
C         14.25090       10.89110       11.16550
C         14.41290       11.57010       12.45960
C         15.45450       11.34520       13.36170
H         16.11560       10.72280       13.15280
C         15.51870       12.03380       14.56800
C         14.50110       12.96740       14.82070
H         14.49450       13.45710       15.61080
C         13.51460       13.14590       13.88380
H         12.85620       13.77840       14.05940
C         16.60890       11.78640       15.52910
C         17.03490       12.77610       16.40690
H         16.62140       13.60760       16.39480
C         18.06250       12.54140       17.29390
H         18.35260       13.21730       17.86300
C         18.65490       11.30940       17.33320
C         18.27360       10.30710       16.47810
H         18.69250        9.47560       16.50380
C         17.25330       10.55700       15.57450
H         16.99210        9.88620       14.98570
