# Supplementary material for: Low-cost machine learning prediction of excited state properties of iridium-centered phosphors
Source: Chem Sci. 2023 Jan 5;14(6):1419–33. doi: 10.1039/d2sc06150c (PMC9906783; doi:10.1039/d2sc06150c)
Supplement: SC-014-D2SC06150C-s001 [file SC-014-D2SC06150C-s001.zip › ZIP contents/CSD ligands/KASVEH_ax_lig_0.xyz]

22
correct_complexes/KASVEH/ax_lig_0
O         -3.84480        7.54280       13.18320
N          1.53010       11.45760       11.43430
C         -0.49060        9.88910       12.04030
C         -1.57780        9.08560       12.34060
H         -2.16440        8.83860       11.66280
C         -1.81020        8.63310       13.66160
C         -0.93390        8.97000       14.67420
H         -1.07260        8.64460       15.53540
C          0.14020        9.78630       14.41640
H          0.72660       10.02470       15.09690
C          0.33680       10.24440       13.13800
C          1.46330       11.15930       12.77650
C          2.36530       11.71450       13.68820
H          2.30060       11.52040       14.59720
C          3.35660       12.56220       13.21510
H          3.93650       12.97470       13.81310
C          3.48120       12.78910       11.88610
H          4.17430       13.32010       11.56450
C          2.57060       12.22820       11.00900
H          2.67170       12.38100       10.09730
C         -2.98340        7.80680       13.94330
H         -3.05720        7.45850       14.80180
