# Supplementary material for: Low-cost machine learning prediction of excited state properties of iridium-centered phosphors
Source: Chem Sci. 2023 Jan 5;14(6):1419–33. doi: 10.1039/d2sc06150c (PMC9906783; doi:10.1039/d2sc06150c)
Supplement: SC-014-D2SC06150C-s001 [file SC-014-D2SC06150C-s001.zip › ZIP contents/CSD ligands/QEQVOA_ax_lig_1.xyz]

18
correct_complexes/QEQVOA/ax_lig_1
N          0.71900        5.66130        5.70320
C         -0.08280        6.72100        5.82880
H          0.07810        7.33580        6.50660
C         -1.14560        6.92090        4.97410
H         -1.68570        7.66930        5.09320
N         -1.42440        6.07740        3.97930
C         -0.62870        5.02900        3.86540
H         -0.80160        4.41630        3.18760
C          0.45110        4.79040        4.70170
C          1.35320        3.63520        4.60450
N          2.33680        3.55490        5.53300
C          3.17610        2.52400        5.44520
H          3.86370        2.43770        6.06520
C          3.03960        1.57750        4.44160
H          3.65480        0.88120        4.39790
N          2.07360        1.62490        3.54840
C          1.23330        2.65390        3.63420
H          0.53770        2.71570        3.02120
