# Supplementary material for: Low-cost machine learning prediction of excited state properties of iridium-centered phosphors
Source: Chem Sci. 2023 Jan 5;14(6):1419–33. doi: 10.1039/d2sc06150c (PMC9906783; doi:10.1039/d2sc06150c)
Supplement: SC-014-D2SC06150C-s001 [file SC-014-D2SC06150C-s001.zip › ZIP contents/CSD ligands/MIMYEO_eq_lig_0.xyz]

28
correct_complexes/MIMYEO/eq_lig_0
S          4.65880        3.55710       10.66840
S         11.43630        6.88400       11.17040
N          5.92530        6.99490        7.99750
N          8.20270        8.26890        8.31050
C          4.76100        6.36180        7.76850
H          4.21910        6.66430        7.04890
C          4.30900        5.29880        8.51960
H          3.48360        4.87720        8.31180
C          5.08510        4.85210        9.59180
C          6.31400        5.48430        9.81590
H          6.87670        5.19170       10.52300
C          6.70770        6.53230        9.00980
C          8.01060        7.21780        9.15420
C          8.98910        6.80970       10.04360
H          8.82230        6.08890       10.63850
C         10.22530        7.46490       10.06080
C         10.41600        8.52070        9.17510
H         11.24660        8.98190        9.14960
C          9.38610        8.89080        8.33480
H          9.52480        9.62250        7.74420
C          3.00600        3.10430       10.12180
H          2.40550        3.87280       10.22570
H          2.67570        2.35670       10.66300
H          3.03500        2.83650        9.17900
C         12.80950        8.00640       10.85540
H         12.99920        8.02820        9.89400
H         13.60320        7.69630       11.33870
H         12.57180        8.90650       11.16180
