# Supplementary material for: Low-cost machine learning prediction of excited state properties of iridium-centered phosphors
Source: Chem Sci. 2023 Jan 5;14(6):1419–33. doi: 10.1039/d2sc06150c (PMC9906783; doi:10.1039/d2sc06150c)
Supplement: SC-014-D2SC06150C-s001 [file SC-014-D2SC06150C-s001.zip › ZIP contents/CSD ligands/KUWYIN_ax_lig_0.xyz]

37
correct_complexes/KUWYIN/ax_lig_0
F         11.46530       12.88160        2.25940
F          7.04690        0.65270        3.38660
N          7.89230        8.13120        3.84940
N          7.32940        6.91830        4.05600
N          9.34710        6.69540        3.18680
C          9.09260        8.02070        3.33020
C          9.81320        9.24130        3.02960
C          9.07650       10.38300        3.34390
C          9.65050       11.62070        3.05700
H          9.18600       12.40840        3.22370
C         10.92290       11.65210        2.52070
C         11.64790       10.57210        2.21670
H         12.50150       10.64990        1.85520
C         11.08710        9.34510        2.46090
H         11.55870        8.57300        2.24710
C          8.21100        6.07000        3.64620
C          7.96620        4.61120        3.62910
C          6.69780        4.18390        3.41560
H          6.02560        4.81580        3.30160
C          6.37320        2.87040        3.36270
H          5.49280        2.60380        3.22580
C          7.33970        1.96810        3.50780
C          8.61560        2.32290        3.75720
H          9.26090        1.66770        3.89510
C          8.96250        3.63870        3.80840
H          9.84500        3.88940        3.96030
C         10.58670        6.15800        2.66080
C         10.67080        5.86190        1.34400
H          9.93850        5.95370        0.77710
C         11.92330        5.40840        0.86760
H         12.01710        5.19510       -0.03320
C         12.94680        5.28180        1.66340
H         13.75550        4.97740        1.31950
C         12.85500        5.59470        3.02110
H         13.60210        5.51500        3.56940
C         11.64550        6.02280        3.55220
H         11.54910        6.21120        4.45800
