# Supplementary material for: Low-cost machine learning prediction of excited state properties of iridium-centered phosphors
Source: Chem Sci. 2023 Jan 5;14(6):1419–33. doi: 10.1039/d2sc06150c (PMC9906783; doi:10.1039/d2sc06150c)
Supplement: SC-014-D2SC06150C-s001 [file SC-014-D2SC06150C-s001.zip › ZIP contents/CSD ligands/MOSXAV_ax_lig_1.xyz]

29
correct_complexes/MOSXAV/ax_lig_1
N         12.70770        5.13470       16.38820
F         12.09120        6.30630       13.06720
O         15.23640        2.45580       22.14730
O         16.14120        0.77850       20.99870
C         12.19800        5.83590       15.35850
H         11.54740        6.48300       15.51100
C         12.64020        5.59190       14.08080
C         13.59820        4.64550       13.79620
H         13.87560        4.47770       12.92490
C         14.12300        3.96420       14.86260
H         14.78790        3.33040       14.72040
C         13.67110        4.20610       16.16230
C         14.14690        3.51590       17.37690
C         15.20450        2.59500       17.37690
H         15.61680        2.35640       16.57740
C         15.63130        2.04170       18.57680
H         16.32800        1.42560       18.58860
C         15.01000        2.41830       19.75920
C         13.95000        3.31930       19.75330
H         13.54210        3.54790       20.55710
C         13.48590        3.88580       18.57240
C         15.46230        1.92250       21.10580
C         16.56360        0.20430       22.28370
H         17.20850        0.79060       22.71060
H         15.79770        0.11480       22.87190
C         17.14110       -1.05230       22.05930
H         17.42020       -1.43000       22.89690
H         17.90160       -0.95740       21.48130
H         16.49530       -1.63210       21.64710
