# Supplementary material for: Low-cost machine learning prediction of excited state properties of iridium-centered phosphors
Source: Chem Sci. 2023 Jan 5;14(6):1419–33. doi: 10.1039/d2sc06150c (PMC9906783; doi:10.1039/d2sc06150c)
Supplement: SC-014-D2SC06150C-s001 [file SC-014-D2SC06150C-s001.zip › ZIP contents/CSD ligands/MEWVUI_ax_lig_0.xyz]

32
correct_complexes/MEWVUI/ax_lig_0
N          8.33420        0.00930        4.43910
C         10.54890        0.74060        4.96780
C          9.60550        0.20010        3.99090
C          7.42470       -0.47230        3.59330
H          6.56140       -0.60030        3.91430
C         10.83770        1.43720        7.18060
H         10.48110        1.59220        8.02550
C          8.99510       -0.64550        1.83910
H          9.22960       -0.89140        0.97400
C          7.67370       -0.79520        2.26650
C          9.94790       -0.13750        2.68190
H         10.82010       -0.01960        2.38280
C          4.25830       -1.43950        0.83090
H          3.37760       -1.19420        1.00430
C          6.60030       -1.29220        1.39380
C         11.89330        0.93750        4.72800
H         12.24530        0.75330        3.88750
C          4.54050       -2.30250       -0.23080
C          5.87280       -2.61270       -0.48690
H          6.08390       -3.14690       -1.21750
C         12.18890        1.64150        6.97960
H         12.73040        1.93330        7.67680
C         12.72100        1.40590        5.73320
H         13.62260        1.56060        5.56820
C          5.26700       -0.94950        1.61420
H          5.05770       -0.37450        2.31450
C          6.88850       -2.14120        0.32310
H          7.76910       -2.39030        0.15380
C          2.63490       -3.19560       -1.75120
H          1.94720       -3.51560       -2.28960
C          3.47310       -2.80700       -1.09600
N         10.02020        1.02300        6.20080
