# Supplementary material for: Low-cost machine learning prediction of excited state properties of iridium-centered phosphors
Source: Chem Sci. 2023 Jan 5;14(6):1419–33. doi: 10.1039/d2sc06150c (PMC9906783; doi:10.1039/d2sc06150c)
Supplement: SC-014-D2SC06150C-s001 [file SC-014-D2SC06150C-s001.zip › ZIP contents/CSD ligands/CIGKIP_ax_lig_1.xyz]

30
correct_complexes/CIGKIP/ax_lig_1
N         -2.70300        5.47710       22.30300
N         -1.85280        6.47560       21.90200
C         -3.17980        4.89390       21.21280
H         -3.78690        4.16330       21.20150
C         -2.64670        5.52040       20.08450
H         -2.83230        5.30660       19.17830
C         -1.80990        6.49590       20.53440
H         -1.29070        7.08320       19.99780
C         -1.17040        7.15220       22.96200
C         -1.37350        6.55140       24.22450
C         -0.66240        7.04800       25.30680
H         -0.76470        6.64210       26.16070
C          0.19430        8.12770       25.16070
C          0.31000        8.78120       23.95690
H          0.86210        9.55110       23.88600
C         -0.37550        8.32120       22.84580
S          1.17020        8.65490       26.55290
O          0.90160        7.75970       27.64140
O          2.52320        8.81100       26.09340
C          0.55090       10.24790       26.97760
H         -0.40670       10.18430       27.17230
H          0.69160       10.86360       26.22850
H          1.02280       10.58210       27.76850
S         -0.16950        9.34940       21.38690
O          0.29220        8.54440       20.28910
O          0.65320       10.45360       21.79350
C         -1.79170        9.95160       21.04500
H         -1.76800       10.51310       20.24080
H         -2.11140       10.48200       21.80620
H         -2.39640        9.19530       20.89920
