# Supplementary material for: Low-cost machine learning prediction of excited state properties of iridium-centered phosphors
Source: Chem Sci. 2023 Jan 5;14(6):1419–33. doi: 10.1039/d2sc06150c (PMC9906783; doi:10.1039/d2sc06150c)
Supplement: SC-014-D2SC06150C-s001 [file SC-014-D2SC06150C-s001.zip › ZIP contents/CSD ligands/BEYLIC_ax_lig_0.xyz]

23
correct_complexes/BEYLIC/ax_lig_0
F          6.50560       23.49610        3.37930
F          7.59420       22.88780        5.12090
F          8.63200       23.16640        3.25710
N         10.79770       28.67200        5.73090
C          8.38030       27.76870        5.22860
C          7.08710       27.31220        4.93580
H          6.35450       27.91420        5.02160
C          6.84750       26.00750        4.52300
H          5.96100       25.72130        4.33480
C          7.90400       25.11800        4.38430
C          9.20620       25.53720        4.63860
H          9.93110       24.92830        4.53400
C          9.44370       26.84400        5.04470
C         10.78850       27.37220        5.31220
C         11.98260       26.66400        5.17020
H         11.97190       25.76270        4.87740
C         13.18290       27.29150        5.45970
H         14.00300       26.81780        5.36620
C         13.18380       28.60310        5.88570
H         13.99920       29.04510        6.08820
C         11.97820       29.25270        6.00900
H         11.97960       30.15530        6.30510
C          7.66380       23.68780        4.03420
