# Supplementary material for: Low-cost machine learning prediction of excited state properties of iridium-centered phosphors
Source: Chem Sci. 2023 Jan 5;14(6):1419–33. doi: 10.1039/d2sc06150c (PMC9906783; doi:10.1039/d2sc06150c)
Supplement: SC-014-D2SC06150C-s001 [file SC-014-D2SC06150C-s001.zip › ZIP contents/CSD ligands/FEQSEB_eq_lig_2.xyz]

46
correct_complexes/FEQSEB/eq_lig_2
N          1.50820        6.32680       20.52780
N          4.20570        5.89590       20.77620
C          0.19560        6.69040       20.39520
C         -0.29750        7.19970       19.20620
C          0.52290        7.44130       18.11960
C          1.85000        7.05400       18.24740
C          2.29250        6.46250       19.43190
C          3.67370        5.96070       19.52230
C          4.37620        5.59210       18.38580
C          5.72390        5.25470       18.48820
C          6.30150        5.34560       19.73630
C          5.54330        5.66060       20.87960
C         -0.73090        6.53970       21.55470
C          6.22300        5.78270       22.20020
C          0.00410        8.08630       16.89450
C         -1.13730        8.90060       16.94050
C         -1.61110        9.52570       15.78380
C         -0.95550        9.34760       14.58620
C          0.16150        8.53330       14.51340
C          0.64100        7.90070       15.65190
C          6.52740        4.91100       17.29510
C          6.02520        4.04810       16.31220
C          6.81750        3.73560       15.21080
C          8.09030        4.25980       15.08470
C          8.57410        5.12890       16.05420
C          7.80040        5.44520       17.14700
H         -1.19980        7.41010       19.13890
H          2.47740        7.19470       17.55860
H          3.92570        5.59340       17.57580
H          7.22020        5.19120       19.84660
H         -1.60830        6.74020       21.27570
H         -0.46260        7.12870       22.24800
H         -0.67450        5.62700       21.84950
H          7.12940        6.04910       22.04530
H          5.80640        6.45630       22.71860
H          6.19770        4.93470       22.65680
H         -1.56940        9.02760       17.78190
H         -2.38440       10.06110       15.80990
H         -1.25600        9.77720       13.83460
H          0.59450        8.39130       13.71090
H          1.39430        7.35660       15.56600
H          5.16870        3.66580       16.39400
H          6.46790        3.17650       14.54570
H          8.60590        4.01570       14.36020
H          9.43380        5.50000       15.96800
H          8.12170        6.04290       17.79560
