# Supplementary material for: Low-cost machine learning prediction of excited state properties of iridium-centered phosphors
Source: Chem Sci. 2023 Jan 5;14(6):1419–33. doi: 10.1039/d2sc06150c (PMC9906783; doi:10.1039/d2sc06150c)
Supplement: SC-014-D2SC06150C-s001 [file SC-014-D2SC06150C-s001.zip › ZIP contents/CSD ligands/QOMFOP_ax_lig_0.xyz]

19
correct_complexes/QOMFOP/ax_lig_0
C         -1.12510        4.05080       12.22500
C         -2.52070        4.40320       12.28910
C         -3.22510        3.56320       13.14400
C         -4.59540        3.72990       13.30890
H         -5.06580        3.16680       13.88040
C         -5.26120        4.73650       12.61890
H         -6.17800        4.84690       12.73090
C         -4.55700        5.57600       11.76560
H         -5.00320        6.25000       11.30450
C         -3.18710        5.41090       11.59910
H         -2.71610        5.97290       11.02750
C          2.28250        4.09410       11.45340
H          2.75090        3.25840       11.40050
H          2.72750        4.67220       12.07770
H          2.26860        4.50960       10.58720
N         -0.74490        3.03770       12.95350
N          0.56950        2.92600       12.75020
N          0.86620        3.85020       11.91610
N         -0.15950        4.60660       11.54300
