# Supplementary material for: Low-cost machine learning prediction of excited state properties of iridium-centered phosphors
Source: Chem Sci. 2023 Jan 5;14(6):1419–33. doi: 10.1039/d2sc06150c (PMC9906783; doi:10.1039/d2sc06150c)
Supplement: SC-014-D2SC06150C-s001 [file SC-014-D2SC06150C-s001.zip › ZIP contents/CSD ligands/OXOKOD_ax_lig_0.xyz]

22
correct_complexes/OXOKOD/ax_lig_0
N          9.56210       10.21230        5.54010
N         14.20290       10.36710        6.54030
C          8.24730       10.04140        5.78100
H          7.65510       10.04300        5.06340
C          7.76070        9.86890        7.03950
H          6.85250        9.71410        7.16600
C          8.60570        9.91890        8.13150
C          9.94060       10.10110        7.87850
H         10.53200       10.13980        8.59440
C         10.43810       10.22680        6.58710
C         11.82370       10.32190        6.14850
C         12.94650       10.31870        6.95110
C         14.35330       10.44450        5.24880
C         13.35570       10.47030        4.29370
H         13.55340       10.53150        3.38710
C         12.03720       10.40260        4.74790
C          8.09750        9.78340        9.53910
H          8.83570        9.63190       10.13370
H          7.48840        9.04340        9.58940
H          7.64310       10.58960        9.79390
F         12.82900       10.22360        8.28410
F         15.63880       10.51540        4.82940
