# Supplementary material for: Low-cost machine learning prediction of excited state properties of iridium-centered phosphors
Source: Chem Sci. 2023 Jan 5;14(6):1419–33. doi: 10.1039/d2sc06150c (PMC9906783; doi:10.1039/d2sc06150c)
Supplement: SC-014-D2SC06150C-s001 [file SC-014-D2SC06150C-s001.zip › ZIP contents/CSD ligands/LISMIK_eq_lig_2.xyz]

35
correct_complexes/LISMIK/eq_lig_2
N          9.52880       15.25950       14.21240
N          8.17530       15.53340       16.49490
N          5.46820       11.64270       15.14250
N          6.60690       11.41760       13.24540
H          6.85560       11.09860       12.48720
C         10.19650       15.19520       13.06950
H         10.86840       15.81770       12.90620
C          9.92620       14.23690       12.11790
H         10.42020       14.22150       11.32960
C          8.93880       13.30450       12.31200
H          8.76030       12.65230       11.67290
C          8.20630       13.36880       13.50910
C          8.51720       14.37330       14.43780
C          7.78590       14.51990       15.66480
C          6.71620       13.67100       15.97650
C          6.01150       13.91280       17.15300
H          5.30150       13.36620       17.39920
C          6.38090       14.96490       17.93660
H          5.89910       15.15400       18.70830
C          7.46040       15.74950       17.59810
H          7.69810       16.45310       18.15910
C          7.13730       12.49410       13.88620
C          6.42430       12.61500       15.06040
C          5.60140       10.94040       14.04250
C          4.79420        9.75970       13.70870
C          5.09400        8.93520       12.62690
H          5.82400        9.13330       12.08480
C          4.32570        7.83420       12.35460
H          4.53730        7.28760       11.63260
C          3.23750        7.53580       13.14530
H          2.73250        6.77440       12.97720
C          2.90490        8.36670       14.18210
H          2.15100        8.18410       14.69580
C          3.67650        9.47160       14.47100
H          3.44570       10.02590       15.18350
