# Supplementary material for: Low-cost machine learning prediction of excited state properties of iridium-centered phosphors
Source: Chem Sci. 2023 Jan 5;14(6):1419–33. doi: 10.1039/d2sc06150c (PMC9906783; doi:10.1039/d2sc06150c)
Supplement: SC-014-D2SC06150C-s001 [file SC-014-D2SC06150C-s001.zip › ZIP contents/CSD ligands/GEMXAZ_eq_lig_2.xyz]

49
correct_complexes/GEMXAZ/eq_lig_2
N         18.80640       14.68280        2.34170
N         17.73700       14.97390        4.96920
C         18.66450       10.36090        4.28080
C         20.00360       10.44340        4.63910
H         20.44540       11.26050        4.62170
C         20.66770        9.29910        5.01750
H         21.56800        9.34690        5.25100
C         20.00970        8.07340        5.05640
H         20.46600        7.30940        5.32750
C         18.68380        7.98850        4.69410
H         18.24540        7.16940        4.71430
C         18.00150        9.13780        4.29960
C         16.63500        9.32910        3.82450
C         15.60110        8.42600        3.63530
H         15.72640        7.52390        3.82320
C         14.38900        8.87450        3.16560
H         13.69070        8.27510        3.02610
C         14.21020       10.23500        2.89860
H         13.38150       10.53290        2.59800
C         15.22550       11.14170        3.06630
H         15.09810       12.04090        2.86770
C         16.44030       10.68750        3.53470
C         17.70770       11.47180        3.83260
C         17.48900       12.54290        4.91420
C         17.01990       12.52510        6.20250
H         16.78450       11.72930        6.62380
C         16.91000       13.76420        6.86140
H         16.60020       13.78810        7.73770
C         17.25420       14.94680        6.22800
H         17.14830       15.75020        6.68690
C         17.84940       13.78510        4.38410
C         18.35690       13.64560        3.05560
C         18.25830       12.31360        2.67180
C         18.64510       12.00630        1.37820
H         18.58870       11.13910        1.04940
C         19.11600       13.04110        0.59580
H         19.38000       12.86210       -0.27780
C         19.20890       14.36690        1.08560
C         19.75180       15.42350        0.19990
C         19.25640       15.55000       -1.08030
H         18.58160       14.97890       -1.37280
C         19.75720       16.52210       -1.93780
H         19.38490       16.63740       -2.78190
C         20.80500       17.31350       -1.53380
H         21.16710       17.94260       -2.11490
C         21.31030       17.16870       -0.26700
H         22.01340       17.71410        0.00400
C         20.80350       16.23440        0.61730
H         21.15710       16.15030        1.47350
