# Supplementary material for: Low-cost machine learning prediction of excited state properties of iridium-centered phosphors
Source: Chem Sci. 2023 Jan 5;14(6):1419–33. doi: 10.1039/d2sc06150c (PMC9906783; doi:10.1039/d2sc06150c)
Supplement: SC-014-D2SC06150C-s001 [file SC-014-D2SC06150C-s001.zip › ZIP contents/CSD ligands/COYMOT_eq_lig_2.xyz]

40
correct_complexes/COYMOT/eq_lig_2
N          0.45770        2.95300       13.22780
N          3.01500        3.12720       12.28520
C         -0.79900        2.55660       13.53670
C         -1.04920        1.76570       14.66140
C         -0.02300        1.37210       15.48220
C          1.25080        1.75150       15.16280
C          1.47850        2.53620       14.03020
C          2.84510        2.84900       13.60740
C          3.90430        2.80640       14.50010
C          5.17220        3.00540       14.02270
C          5.36820        3.18760       12.68630
C          4.27650        3.23200       11.81620
C         -1.97250        2.92900       12.69930
C         -2.52750        1.97100       11.86280
C         -3.69000        2.22700       11.17120
C         -4.31490        3.43820       11.32720
C         -3.76650        4.41480       12.16080
C         -2.59790        4.14640       12.84550
C          4.53200        3.27560       10.36060
C          4.03700        2.26430        9.54480
C          4.35820        2.19850        8.20660
C          5.18770        3.16360        7.66920
C          5.68490        4.17310        8.45140
C          5.37710        4.23530        9.81520
H         -1.91940        1.48580       14.87080
H         -0.18820        0.86290       16.23430
H          1.96540        1.49030       15.69070
H          3.74760        2.65440       15.41150
H          5.90240        2.99920       14.60350
H          6.19590        3.28180       12.33100
H         -2.10800        1.15170       11.77250
H         -4.07240        1.56850       10.61100
H         -5.09580        3.59280       10.86650
H         -4.16650        5.24750       12.26260
H         -2.22780        4.79070       13.39150
H          3.49260        1.61020        9.90100
H          4.03440        1.50270        7.66120
H          5.40400        3.12800        6.77890
H          6.24320        4.82800        8.08600
H          5.70350        4.89650       10.36150
