# Supplementary material for: Low-cost machine learning prediction of excited state properties of iridium-centered phosphors
Source: Chem Sci. 2023 Jan 5;14(6):1419–33. doi: 10.1039/d2sc06150c (PMC9906783; doi:10.1039/d2sc06150c)
Supplement: SC-014-D2SC06150C-s001 [file SC-014-D2SC06150C-s001.zip › ZIP contents/CSD ligands/YIBGUM_ax_lig_1.xyz]

24
correct_complexes/YIBGUM/ax_lig_1
F         14.46540        2.00550       12.56520
F         10.47920        4.64400       10.00720
O         13.61830        1.84780       17.23320
N         11.59660        4.35550       14.66290
C         11.51370        4.54190       15.99510
H         10.95610        5.23730       16.35080
C         12.20220        3.78510       16.91230
H         12.13320        3.96520       17.85220
C         12.98930        2.75600       16.45370
C         13.47480        1.98240       18.64210
H         13.95710        1.27510       19.07800
H         12.54740        1.93300       18.88270
H         13.83200        2.82960       18.91760
C         13.16550        2.56870       15.06400
H         13.75070        1.88020       14.73790
C         12.46040        3.39360       14.17990
C         12.49520        3.33130       12.70300
C         13.44820        2.67410       11.93230
C         13.41020        2.63870       10.55820
H         14.07120        2.16950       10.04380
C         12.40120        3.29110        9.92870
H         12.34000        3.27480        8.96970
C         11.47190        3.97390       10.66460
C         11.45010        4.06070       12.06480
