# Supplementary material for: Low-cost machine learning prediction of excited state properties of iridium-centered phosphors
Source: Chem Sci. 2023 Jan 5;14(6):1419–33. doi: 10.1039/d2sc06150c (PMC9906783; doi:10.1039/d2sc06150c)
Supplement: SC-014-D2SC06150C-s001 [file SC-014-D2SC06150C-s001.zip › ZIP contents/CSD ligands/SESKAF_ax_lig_0.xyz]

39
correct_complexes/SESKAF/ax_lig_0
F          7.90200       12.07740        9.18320
F          4.11850       11.82590        6.47790
N          2.09320       14.15320        9.41380
C          2.52210       13.28300        8.45570
C          1.61250       12.75520        7.55230
H          1.92300       12.15360        6.88610
C          0.27100       13.07700        7.58560
C         -0.11980       14.02270        8.52600
H         -1.02360       14.31480        8.56430
C          0.80490       14.53050        9.40000
H          0.52010       15.18460       10.02720
C          3.94030       12.94710        8.56880
C          4.58890       13.42490        9.73010
C          5.93900       13.10500        9.92490
H          6.39330       13.39130       10.70840
C          6.59760       12.37130        8.96540
C          6.01550       11.93950        7.80640
H          6.50740       11.46350        7.14720
C          4.68920       12.23140        7.64490
C         -0.73030       12.38530        6.71630
C         -1.37860       13.06900        5.68560
C         -2.33910       12.39530        4.94230
H         -2.77850       12.85800        4.23950
C         -2.67870       11.08980        5.18450
C         -2.02630       10.43200        6.21050
H         -2.25360        9.52840        6.39490
C         -1.04610       11.05380        6.98000
C         -1.05050       14.50050        5.35790
H         -1.34370       15.08000        6.09270
H         -1.51040       14.76150        4.53330
H         -0.08230       14.59460        5.23580
C         -3.74390       10.40800        4.36750
H         -3.54290       10.51150        3.41520
H         -4.61510       10.81230        4.56450
H         -3.76860        9.45450        4.59540
C         -0.40900       10.28810        8.11280
H         -0.55800       10.76830        8.95570
H          0.55340       10.20520        7.95130
H         -0.81000        9.39650        8.17100
