# Supplementary material for: Low-cost machine learning prediction of excited state properties of iridium-centered phosphors
Source: Chem Sci. 2023 Jan 5;14(6):1419–33. doi: 10.1039/d2sc06150c (PMC9906783; doi:10.1039/d2sc06150c)
Supplement: SC-014-D2SC06150C-s001 [file SC-014-D2SC06150C-s001.zip › ZIP contents/CSD ligands/ZUNVIP_eq_lig_0.xyz]

29
correct_complexes/ZUNVIP/eq_lig_0
Cl        -0.27860       18.38270       12.59070
N          2.20230       13.83990       16.25800
N          1.70230       14.51120       13.69900
N          3.12290       13.79970       11.13290
C          2.57430       13.46950       17.49530
C          2.71610       14.39080       18.51600
C          2.48050       15.71180       18.27090
C          2.09980       16.10840       17.00040
C          1.94460       15.14240       16.01060
C          1.49640       15.46340       14.63770
C          0.89030       16.67640       14.34030
C          0.51700       16.91860       13.03880
C          0.79410       16.00350       12.06090
C          1.40620       14.79210       12.41780
C          1.81800       13.88620       11.30640
C          0.88900       13.31050       10.44770
C          1.37060       12.61920        9.35550
C          2.70600       12.53430        9.15810
C          3.55040       13.11920       10.05980
H          2.73540       12.56980       17.66660
H          2.96920       14.09910       19.35110
H          2.57650       16.32140       18.95850
H          1.94650       17.01900       16.79570
H          0.73700       17.31060       15.01360
H          0.59630       16.17790       11.17570
H         -0.03270       13.39700       10.62370
H          0.79200       12.20560        8.75830
H          3.06970       12.05430        8.41810
H          4.46950       13.04970        9.94560
