# Supplementary material for: Low-cost machine learning prediction of excited state properties of iridium-centered phosphors
Source: Chem Sci. 2023 Jan 5;14(6):1419–33. doi: 10.1039/d2sc06150c (PMC9906783; doi:10.1039/d2sc06150c)
Supplement: SC-014-D2SC06150C-s001 [file SC-014-D2SC06150C-s001.zip › ZIP contents/CSD ligands/SOSCEK_eq_lig_0.xyz]

38
correct_complexes/SOSCEK/eq_lig_0
S         10.55640        1.68730       10.21820
N         10.84510        6.88850       10.08890
C         11.41690        5.67720        9.87720
C         10.76730        4.47240       10.13380
C          9.44340        4.54990       10.62020
H          8.96190        3.75660       10.82290
C          8.85510        5.77680       10.79850
H          7.95860        5.84050       11.10650
C          9.59000        6.93150       10.52010
H          9.17620        7.77820       10.64330
C         11.45600        3.22480        9.88740
C         11.49520        1.08760       11.63390
H         11.27600        0.13420       11.79560
H         12.46350        1.15120       11.43890
C         11.17400        1.90150       12.88640
H         11.58270        2.79980       12.80810
H         10.19270        2.01850       12.95950
C         11.67970        1.23900       14.10670
N         12.02950        0.51110       14.91010
S         13.62630        1.68730        9.03050
N         13.33760        6.88850        9.15980
C         12.76590        5.67720        9.37160
C         13.41550        4.47240        9.11490
C         14.73940        4.54990        8.62860
H         15.22090        3.75660        8.42580
C         15.32770        5.77680        8.45020
H         16.22420        5.84050        8.14220
C         14.59280        6.93150        8.72870
H         15.00660        7.77820        8.60550
C         12.72680        3.22480        9.36130
C         12.68760        1.08760        7.61480
H         12.90680        0.13420        7.45310
H         11.71930        1.15120        7.80980
C         13.00880        1.90150        6.36230
H         12.60010        2.79980        6.44060
H         13.99010        2.01850        6.28920
C         12.50310        1.23900        5.14200
N         12.15320        0.51110        4.33870
