# Supplementary material for: Low-cost machine learning prediction of excited state properties of iridium-centered phosphors
Source: Chem Sci. 2023 Jan 5;14(6):1419–33. doi: 10.1039/d2sc06150c (PMC9906783; doi:10.1039/d2sc06150c)
Supplement: SC-014-D2SC06150C-s001 [file SC-014-D2SC06150C-s001.zip › ZIP contents/CSD ligands/HAWCEQ_eq_lig_2.xyz]

28
correct_complexes/HAWCEQ/eq_lig_2
N          7.37180        1.49120        2.49280
N          5.64880        0.20390        0.73090
N          7.96410        0.53610        4.88970
N          6.66160       -2.59010        2.44060
C          7.08610        2.00690        1.29290
H          7.51700        2.78070        1.01400
C          6.15570        1.40470        0.46050
H          5.88030        1.85060       -0.30700
C          5.98400       -0.35640        1.90410
C          6.73700        0.33730        2.85610
C          6.91600       -0.04760        4.26870
C          6.01640       -0.84810        4.97140
H          5.27800       -1.21220        4.54190
C          6.23320       -1.09210        6.31500
H          5.63920       -1.61810        6.79950
C          7.35080       -0.54320        6.93320
H          7.53100       -0.72040        7.82750
C          8.18870        0.27060        6.19810
H          8.92940        0.64800        6.61500
C          5.63390       -1.80110        2.08010
C          4.34600       -2.26040        1.91530
H          3.66330       -1.68860        1.64780
C          4.09630       -3.60220        2.16180
H          3.23420       -3.94140        2.07310
C          5.12940       -4.42550        2.53780
H          4.98150       -5.32700        2.72090
C          6.38510       -3.88040        2.63360
H          7.08960       -4.44650        2.84770
