# Supplementary material for: Low-cost machine learning prediction of excited state properties of iridium-centered phosphors
Source: Chem Sci. 2023 Jan 5;14(6):1419–33. doi: 10.1039/d2sc06150c (PMC9906783; doi:10.1039/d2sc06150c)
Supplement: SC-014-D2SC06150C-s001 [file SC-014-D2SC06150C-s001.zip › ZIP contents/CSD ligands/ENIDIR_eq_lig_0.xyz]

37
correct_complexes/ENIDIR/eq_lig_0
N          6.43550       -0.18150        3.40080
C          4.32100       -3.16020        3.92850
H          3.42500       -3.37620        4.05830
N          5.02580        2.47210        5.39500
N          7.11550        0.07390        2.23890
N          6.68690        1.97490        3.33420
C          7.23820        1.40520        2.23890
C          4.53660        0.65690        7.41920
H          4.37200        0.05250        8.10670
C          6.55540       -3.84800        3.69710
H          7.18230       -4.53320        3.65550
C          7.65460        1.70620       -0.16310
H          7.08960        0.98690       -0.33290
C          4.69780       -1.82580        3.80360
H          4.06340       -1.14710        3.83690
C          6.96630       -2.52620        3.59060
H          7.86770       -2.31840        3.49240
C          6.02550       -1.53750        3.63380
C          9.06120        3.45520       -0.97050
H          9.42550        3.92850       -1.68290
C          5.26600        0.27340        6.31220
H          5.61180       -0.58780        6.24560
C          4.06060        1.92820        7.49240
H          3.55920        2.19490        8.22820
C          8.25030        2.37360       -1.20850
H          8.10320        2.09080       -2.08080
C          5.24370       -4.14380        3.86190
H          4.97600       -5.03280        3.92850
C          4.31830        2.82220        6.47530
H          3.99270        3.69150        6.54190
C          8.75120        3.16660        1.35830
H          8.93480        3.43190        2.23220
C          7.89400        2.10100        1.13860
C          9.33370        3.83830        0.31460
H          9.91000        4.54880        0.47940
C          6.19540        0.95750        4.05670
C          5.47370        1.20160        5.29680
