# Supplementary material for: Low-cost machine learning prediction of excited state properties of iridium-centered phosphors
Source: Chem Sci. 2023 Jan 5;14(6):1419–33. doi: 10.1039/d2sc06150c (PMC9906783; doi:10.1039/d2sc06150c)
Supplement: SC-014-D2SC06150C-s001 [file SC-014-D2SC06150C-s001.zip › ZIP contents/xTB features/experimental_data.csv]

ID	Em50_50	Lifetime	Spectral_Integral	CN_IP	CN_EA	NN_IP	NN_EA	CN_HOMO	CN_LUMO	NN_HOMO	NN_LUMO	lCN_C_mull	lCN_N_mull	lNN_N1_mull	lNN_N2_mull
CN1_NN1	2.058091286	0.37	223646.2115	8.4427	0.1687	8.5496	0.4248	-2.8907	-2.3902	-3.1219	-2.5647	-0.05627	-0.33488	-0.32717	-0.32754
CN1_NN14	1.912104857	0	7090.493328	8.4427	0.1687	8.8838	2.4859	-2.8907	-2.3902	-5.1012	-4.2583	-0.05627	-0.33488	-0.27821	-0.27821
CN1_NN16	2.070116861	0.94	525070.4732	8.4427	0.1687	8.3286	0.767	-2.8907	-2.3902	-3.5813	-3.4765	-0.05627	-0.33488	-0.31049	-0.31056
CN1_NN2	2.094594595	0.58	385280.9628	8.4427	0.1687	8.3959	0.5129	-2.8907	-2.3902	-3.5558	-3.4929	-0.05627	-0.33488	-0.31246	-0.313
CN1_NN20	2.214285714	1.7	611504.6017	8.4427	0.1687	7.981	0.8474	-2.8907	-2.3902	-3.947	-3.8515	-0.05627	-0.33488	-0.30166	-0.30171
CN1_NN21	2.089300758	0	8869.459153	8.4427	0.1687	7.8492	1.5286	-2.8907	-2.3902	-4.655	-4.0396	-0.05627	-0.33488	-0.31417	-0.31568
CN1_NN24	2.039473684	1.04	783079.7557	8.4427	0.1687	7.6441	1.3633	-2.8907	-2.3902	-4.6219	-4.4411	-0.05627	-0.33488	-0.29522	-0.29521
CN1_NN26	2.071846282	0.79	660905.5706	8.4427	0.1687	8.1436	0.7923	-2.8907	-2.3902	-3.6579	-3.5401	-0.05627	-0.33488	-0.30979	-0.30847
CN1_NN27	2.054681027	0.67	505500.1142	8.4427	0.1687	8.1008	1.1642	-2.8907	-2.3902	-4.1943	-4.0623	-0.05627	-0.33488	-0.29912	-0.29912
CN1_NN3	2.136089578	1.04	902870.9788	8.4427	0.1687	8.2182	0.4789	-2.8907	-2.3902	-3.5201	-3.4483	-0.05627	-0.33488	-0.31234	-0.31233
CN1_NN33	2.136089578	1.1	1171588.019	8.4427	0.1687	8.1078	0.8006	-2.8907	-2.3902	-3.7366	-3.6003	-0.05627	-0.33488	-0.30808	-0.30812
CN1_NN34	2.208370436	2.15	886645.7537	8.4427	0.1687	8.086	0.7446	-2.8907	-2.3902	-3.6716	-3.6051	-0.05627	-0.33488	-0.30053	-0.30049
CN1_NN37	2.125107112	0	5302.598196	8.4427	0.1687	8.4752	0.6759	-2.8907	-2.3902	-3.4072	-2.9272	-0.05627	-0.33488	-0.3177	-0.31788
CN1_NN4	2.167832168	0	23763.1308	8.4427	0.1687	8.3098	0.4975	-2.8907	-2.3902	-3.4238	-3.3076	-0.05627	-0.33488	-0.30517	-0.30524
CN1_NN40	2.403100775	2.28	1346409.757	8.4427	0.1687	4.0661	-3.8674	-2.8907	-2.3902	1.1956	1.222	-0.05627	-0.33488	-0.36915	-0.33841
CN1_NN41	2.230215827	1.04	1110885.115	8.4427	0.1687	4.9774	-2.0076	-2.8907	-2.3902	-0.853	-0.5321	-0.05627	-0.33488	-0.34304	-0.28755
CN1_NN42	2.066666667	1.35	542092.7405	8.4427	0.1687	4.6889	-2.1237	-2.8907	-2.3902	-0.5179	0.0024	-0.05627	-0.33488	-0.33576	-0.28946
CN1_NN43	2.103477523	0.55	369646.2028	8.4427	0.1687	8.0072	0.7224	-2.8907	-2.3902	-4.2325	-4.1748	-0.05627	-0.33488	-0.30467	-0.30466
CN1_NN47	2.139775669	0.82	545309.229	8.4427	0.1687	8.1354	0.7699	-2.8907	-2.3902	-3.8641	-3.75	-0.05627	-0.33488	-0.30405	-0.30405
CN1_NN5	2.066666667	0.54	284791.2738	8.4427	0.1687	7.9994	1.1548	-2.8907	-2.3902	-4.4335	-4.1976	-0.05627	-0.33488	-0.30736	-0.30881
CN1_NN6	2.096365173	0.61	409006.4352	8.4427	0.1687	8.3099	0.6692	-2.8907	-2.3902	-3.7979	-3.7104	-0.05627	-0.33488	-0.31137	-0.31163
CN1_NN7	2.094594595	0	17944.95544	8.4427	0.1687	9.252	1.4466	-2.8907	-2.3902	-4.3783	-4.279	-0.05627	-0.33488	-0.2966	-0.29661
CN1_NN8	2.098138748	0.45	230652.8432	8.4427	0.1687	8.289	0.5705	-2.8907	-2.3902	-3.751	-3.7174	-0.05627	-0.33488	-0.30854	-0.3085
CN101_NN1	1.957379637	0.35	47939.18132	7.6591	0.7137	8.5496	0.4248	-3.7548	-3.5556	-3.1219	-2.5647	-0.04128	-0.30654	-0.32717	-0.32754
CN101_NN14	1.909160893	0	9511.383878	7.6591	0.7137	8.8838	2.4859	-3.7548	-3.5556	-5.1012	-4.2583	-0.04128	-0.30654	-0.27821	-0.27821
CN101_NN16	1.980830671	0.45	144757.5784	7.6591	0.7137	8.3286	0.767	-3.7548	-3.5556	-3.5813	-3.4765	-0.04128	-0.30654	-0.31049	-0.31056
CN101_NN2	2.01135442	0.59	100325.6495	7.6591	0.7137	8.3959	0.5129	-3.7548	-3.5556	-3.5558	-3.4929	-0.04128	-0.30654	-0.31246	-0.313
CN101_NN20	2.108843537	13.31	211948.7346	7.6591	0.7137	7.981	0.8474	-3.7548	-3.5556	-3.947	-3.8515	-0.04128	-0.30654	-0.30166	-0.30171
CN101_NN21	2.14532872	0	27793.13604	7.6591	0.7137	7.8492	1.5286	-3.7548	-3.5556	-4.655	-4.0396	-0.04128	-0.30654	-0.31417	-0.31568
CN101_NN24	1.940532081	0.6	177774.7052	7.6591	0.7137	7.6441	1.3633	-3.7548	-3.5556	-4.6219	-4.4411	-0.04128	-0.30654	-0.29522	-0.29521
CN101_NN26	1.985588471	0.46	163058.8698	7.6591	0.7137	8.1436	0.7923	-3.7548	-3.5556	-3.6579	-3.5401	-0.04128	-0.30654	-0.30979	-0.30847
CN101_NN27	1.962025316	0.38	119851.523	7.6591	0.7137	8.1008	1.1642	-3.7548	-3.5556	-4.1943	-4.0623	-0.04128	-0.30654	-0.29912	-0.29912
CN101_NN3	2.052980132	2.34	327078.4145	7.6591	0.7137	8.2182	0.4789	-3.7548	-3.5556	-3.5201	-3.4483	-0.04128	-0.30654	-0.31234	-0.31233
CN101_NN33	2.054681027	2.43	404745.4635	7.6591	0.7137	8.1078	0.8006	-3.7548	-3.5556	-3.7366	-3.6003	-0.04128	-0.30654	-0.30808	-0.30812
CN101_NN34	2.125107112	8.25	235759.9552	7.6591	0.7137	8.086	0.7446	-3.7548	-3.5556	-3.6716	-3.6051	-0.04128	-0.30654	-0.30053	-0.30049
CN101_NN37	2.154648132	0	29803.4822	7.6591	0.7137	8.4752	0.6759	-3.7548	-3.5556	-3.4072	-2.9272	-0.04128	-0.30654	-0.3177	-0.31788
CN101_NN4	2.156521739	0	40753.6875	7.6591	0.7137	8.3098	0.4975	-3.7548	-3.5556	-3.4238	-3.3076	-0.04128	-0.30654	-0.30517	-0.30524
CN101_NN40	2.117847993	23.84	178262.8457	7.6591	0.7137	4.0661	-3.8674	-3.7548	-3.5556	1.1956	1.222	-0.04128	-0.30654	-0.36915	-0.33841
CN101_NN41	2.11965812	12.74	135110.6066	7.6591	0.7137	4.9774	-2.0076	-3.7548	-3.5556	-0.853	-0.5321	-0.04128	-0.30654	-0.34304	-0.28755
CN101_NN42	1.993569132	1.35	248891.4293	7.6591	0.7137	4.6889	-2.1237	-3.7548	-3.5556	-0.5179	0.0024	-0.04128	-0.30654	-0.33576	-0.28946
CN101_NN43	2.014622258	0.49	115073.9675	7.6591	0.7137	8.0072	0.7224	-3.7548	-3.5556	-4.2325	-4.1748	-0.04128	-0.30654	-0.30467	-0.30466
CN101_NN47	2.054681027	1.79	234146.2489	7.6591	0.7137	8.1354	0.7699	-3.7548	-3.5556	-3.8641	-3.75	-0.04128	-0.30654	-0.30405	-0.30405
CN101_NN5	1.969817315	0.31	101496.6757	7.6591	0.7137	7.9994	1.1548	-3.7548	-3.5556	-4.4335	-4.1976	-0.04128	-0.30654	-0.30736	-0.30881
CN101_NN6	2.008097166	0.58	129506.0996	7.6591	0.7137	8.3099	0.6692	-3.7548	-3.5556	-3.7979	-3.7104	-0.04128	-0.30654	-0.31137	-0.31163
CN101_NN7	2.134251291	0	17978.31727	7.6591	0.7137	9.252	1.4466	-3.7548	-3.5556	-4.3783	-4.279	-0.04128	-0.30654	-0.2966	-0.29661
CN101_NN8	2.031122031	0.58	74418.57781	7.6591	0.7137	8.289	0.5705	-3.7548	-3.5556	-3.751	-3.7174	-0.04128	-0.30654	-0.30854	-0.3085
CN102_NN1	2.204444444	0.82	238627.7484	8.6058	-0.2511	8.5496	0.4248	-2.3958	-2.0954	-3.1219	-2.5647	-0.05581	-0.28555	-0.32717	-0.32754
CN102_NN14	2.190812721	1.41	37107.06384	8.6058	-0.2511	8.8838	2.4859	-2.3958	-2.0954	-5.1012	-4.2583	-0.05581	-0.28555	-0.27821	-0.27821
CN102_NN16	2.22821204	1.34	713464.0047	8.6058	-0.2511	8.3286	0.767	-2.3958	-2.0954	-3.5813	-3.4765	-0.05581	-0.28555	-0.31049	-0.31056
CN102_NN2	2.250453721	1.05	359227.6934	8.6058	-0.2511	8.3959	0.5129	-2.3958	-2.0954	-3.5558	-3.4929	-0.05581	-0.28555	-0.31246	-0.313
CN102_NN20	2.380038388	12.94	970178.5462	8.6058	-0.2511	7.981	0.8474	-2.3958	-2.0954	-3.947	-3.8515	-0.05581	-0.28555	-0.30166	-0.30171
CN102_NN21	1.587708067	0	-971.8087356	8.6058	-0.2511	7.8492	1.5286	-2.3958	-2.0954	-4.655	-4.0396	-0.05581	-0.28555	-0.31417	-0.31568
CN102_NN24	2.19858156	2.68	1740729.222	8.6058	-0.2511	7.6441	1.3633	-2.3958	-2.0954	-4.6219	-4.4411	-0.05581	-0.28555	-0.29522	-0.29521
CN102_NN26	2.232223222	1.42	987648.5707	8.6058	-0.2511	8.1436	0.7923	-2.3958	-2.0954	-3.6579	-3.5401	-0.05581	-0.28555	-0.30979	-0.30847
CN102_NN27	2.204444444	1.16	919329.1704	8.6058	-0.2511	8.1008	1.1642	-2.3958	-2.0954	-4.1943	-4.0623	-0.05581	-0.28555	-0.29912	-0.29912
CN102_NN3	2.309124767	1.5	554156.2606	8.6058	-0.2511	8.2182	0.4789	-2.3958	-2.0954	-3.5201	-3.4483	-0.05581	-0.28555	-0.31234	-0.31233
CN102_NN33	2.304832714	3.44	1251306.105	8.6058	-0.2511	8.1078	0.8006	-2.3958	-2.0954	-3.7366	-3.6003	-0.05581	-0.28555	-0.30808	-0.30812
CN102_NN34	2.355175689	4.16	312770.7631	8.6058	-0.2511	8.086	0.7446	-2.3958	-2.0954	-3.6716	-3.6051	-0.05581	-0.28555	-0.30053	-0.30049
CN102_NN37	2.212310437	0	3557.44167	8.6058	-0.2511	8.4752	0.6759	-2.3958	-2.0954	-3.4072	-2.9272	-0.05581	-0.28555	-0.3177	-0.31788
CN102_NN4	2.11965812	0	17319.62792	8.6058	-0.2511	8.3098	0.4975	-2.3958	-2.0954	-3.4238	-3.3076	-0.05581	-0.28555	-0.30517	-0.30524
CN102_NN40	2.393822394	0.31	37857.00754	8.6058	-0.2511	4.0661	-3.8674	-2.3958	-2.0954	1.1956	1.222	-0.05581	-0.28555	-0.36915	-0.33841
CN102_NN41	2.344045369	2.23	928720.1984	8.6058	-0.2511	4.9774	-2.0076	-2.3958	-2.0954	-0.853	-0.5321	-0.05581	-0.28555	-0.34304	-0.28755
CN102_NN42	2.226211849	7.94	503345.515	8.6058	-0.2511	4.6889	-2.1237	-2.3958	-2.0954	-0.5179	0.0024	-0.05581	-0.28555	-0.33576	-0.28946
CN102_NN43	2.26071103	1.02	549081.2996	8.6058	-0.2511	8.0072	0.7224	-2.3958	-2.0954	-4.2325	-4.1748	-0.05581	-0.28555	-0.30467	-0.30466
CN102_NN47	2.311276794	1.62	478994.3844	8.6058	-0.2511	8.1354	0.7699	-2.3958	-2.0954	-3.8641	-3.75	-0.05581	-0.28555	-0.30405	-0.30405
CN102_NN5	2.186948854	0.94	268115.3953	8.6058	-0.2511	7.9994	1.1548	-2.3958	-2.0954	-4.4335	-4.1976	-0.05581	-0.28555	-0.30736	-0.30881
CN102_NN6	2.252497729	1.11	357942.9021	8.6058	-0.2511	8.3099	0.6692	-2.3958	-2.0954	-3.7979	-3.7104	-0.05581	-0.28555	-0.31137	-0.31163
CN102_NN7	2.18117854	0	11560.19405	8.6058	-0.2511	9.252	1.4466	-2.3958	-2.0954	-4.3783	-4.279	-0.05581	-0.28555	-0.2966	-0.29661
CN102_NN8	2.26691042	0.72	253594.2341	8.6058	-0.2511	8.289	0.5705	-2.3958	-2.0954	-3.751	-3.7174	-0.05581	-0.28555	-0.30854	-0.3085
CN103_NN1	2.186948854	0.79	847434.9157	8.4565	0.7423	8.5496	0.4248	-3.6778	-3.5186	-3.1219	-2.5647	-0.04748	-0.24664	-0.32717	-0.32754
CN103_NN14	2.154648132	1.4	77549.80883	8.4565	0.7423	8.8838	2.4859	-3.6778	-3.5186	-5.1012	-4.2583	-0.04748	-0.24664	-0.27821	-0.27821
CN103_NN16	2.210338681	1.18	1364128.954	8.4565	0.7423	8.3286	0.767	-3.6778	-3.5186	-3.5813	-3.4765	-0.04748	-0.24664	-0.31049	-0.31056
CN103_NN2	2.238267148	1	1481257.492	8.4565	0.7423	8.3959	0.5129	-3.6778	-3.5186	-3.5558	-3.4929	-0.04748	-0.24664	-0.31246	-0.313
CN103_NN20	2.368672397	6.32	1854942.358	8.4565	0.7423	7.981	0.8474	-3.6778	-3.5186	-3.947	-3.8515	-0.04748	-0.24664	-0.30166	-0.30171
CN103_NN21	1.980830671	0	16339.12904	8.4565	0.7423	7.8492	1.5286	-3.6778	-3.5186	-4.655	-4.0396	-0.04748	-0.24664	-0.31417	-0.31568
CN103_NN24	2.179261863	1.59	2059843.45	8.4565	0.7423	7.6441	1.3633	-3.6778	-3.5186	-4.6219	-4.4411	-0.04748	-0.24664	-0.29522	-0.29521
CN103_NN26	2.214285714	1.29	1671087.171	8.4565	0.7423	8.1436	0.7923	-3.6778	-3.5186	-3.6579	-3.5401	-0.04748	-0.24664	-0.30979	-0.30847
CN103_NN27	2.188879082	0.99	1268260.351	8.4565	0.7423	8.1008	1.1642	-3.6778	-3.5186	-4.1943	-4.0623	-0.04748	-0.24664	-0.29912	-0.29912
CN103_NN3	2.287822878	1.31	2017600.41	8.4565	0.7423	8.2182	0.4789	-3.6778	-3.5186	-3.5201	-3.4483	-0.04748	-0.24664	-0.31234	-0.31233
CN103_NN33	2.285714286	1.91	2065307.867	8.4565	0.7423	8.1078	0.8006	-3.6778	-3.5186	-3.7366	-3.6003	-0.04748	-0.24664	-0.30808	-0.30812
CN103_NN34	2.335216573	2.86	1029768.329	8.4565	0.7423	8.086	0.7446	-3.6778	-3.5186	-3.6716	-3.6051	-0.04748	-0.24664	-0.30053	-0.30049
CN103_NN37	2.137931034	0	-1193.855372	8.4565	0.7423	8.4752	0.6759	-3.6778	-3.5186	-3.4072	-2.9272	-0.04748	-0.24664	-0.3177	-0.31788
CN103_NN4	2.283609576	0	31344.52802	8.4565	0.7423	8.3098	0.4975	-3.6778	-3.5186	-3.4238	-3.3076	-0.04748	-0.24664	-0.30517	-0.30524
CN103_NN40	2.361904762	0.47	26343.57363	8.4565	0.7423	4.0661	-3.8674	-3.6778	-3.5186	1.1956	1.222	-0.04748	-0.24664	-0.36915	-0.33841
CN103_NN41	2.319925164	0.55	635199.1267	8.4565	0.7423	4.9774	-2.0076	-3.6778	-3.5186	-0.853	-0.5321	-0.04748	-0.24664	-0.34304	-0.28755
CN103_NN42	2.226211849	3.94	1215659.406	8.4565	0.7423	4.6889	-2.1237	-3.6778	-3.5186	-0.5179	0.0024	-0.04748	-0.24664	-0.33576	-0.28946
CN103_NN43	2.244343891	1	1485332.918	8.4565	0.7423	8.0072	0.7224	-3.6778	-3.5186	-4.2325	-4.1748	-0.04748	-0.24664	-0.30467	-0.30466
CN103_NN47	2.292051756	1.39	1959249.659	8.4565	0.7423	8.1354	0.7699	-3.6778	-3.5186	-3.8641	-3.75	-0.04748	-0.24664	-0.30405	-0.30405
CN103_NN5	2.173531989	0.86	1511387.949	8.4565	0.7423	7.9994	1.1548	-3.6778	-3.5186	-4.4335	-4.1976	-0.04748	-0.24664	-0.30736	-0.30881
CN103_NN6	2.236248873	0.98	1518206.84	8.4565	0.7423	8.3099	0.6692	-3.6778	-3.5186	-3.7979	-3.7104	-0.04748	-0.24664	-0.31137	-0.31163
CN103_NN7	2.117847993	0	7202.697115	8.4565	0.7423	9.252	1.4466	-3.6778	-3.5186	-4.3783	-4.279	-0.04748	-0.24664	-0.2966	-0.29661
CN103_NN8	2.250453721	0.82	1218579.601	8.4565	0.7423	8.289	0.5705	-3.6778	-3.5186	-3.751	-3.7174	-0.04748	-0.24664	-0.30854	-0.3085
CN104_NN1	2.210338681	0.82	420028.806	8.5692	0.2816	8.5496	0.4248	-3.3799	-3.3417	-3.1219	-2.5647	-0.03833	-0.24775	-0.32717	-0.32754
CN104_NN14	2.183098592	1.06	49739.30303	8.5692	0.2816	8.8838	2.4859	-3.3799	-3.3417	-5.1012	-4.2583	-0.03833	-0.24775	-0.27821	-0.27821
CN104_NN16	2.234234234	1.32	986031.3753	8.5692	0.2816	8.3286	0.767	-3.3799	-3.3417	-3.5813	-3.4765	-0.03833	-0.24775	-0.31049	-0.31056
CN104_NN2	2.26071103	1.02	637294.8259	8.5692	0.2816	8.3959	0.5129	-3.3799	-3.3417	-3.5558	-3.4929	-0.03833	-0.24775	-0.31246	-0.313
CN104_NN20	2.384615385	2.87	257075.1863	8.5692	0.2816	7.981	0.8474	-3.3799	-3.3417	-3.947	-3.8515	-0.03833	-0.24775	-0.30166	-0.30171
CN104_NN21	1.988773055	0	20343.50148	8.5692	0.2816	7.8492	1.5286	-3.3799	-3.3417	-4.655	-4.0396	-0.03833	-0.24775	-0.31417	-0.31568
CN104_NN24	2.204444444	2.23	1834842.567	8.5692	0.2816	7.6441	1.3633	-3.3799	-3.3417	-4.6219	-4.4411	-0.03833	-0.24775	-0.29522	-0.29521
CN104_NN26	2.238267148	1.05	748941.8135	8.5692	0.2816	8.1436	0.7923	-3.3799	-3.3417	-3.6579	-3.5401	-0.03833	-0.24775	-0.30979	-0.30847
CN104_NN27	2.212310437	1.1	921726.8152	8.5692	0.2816	8.1008	1.1642	-3.3799	-3.3417	-4.1943	-4.0623	-0.03833	-0.24775	-0.29912	-0.29912
CN104_NN3	2.311276794	0.84	451714.2736	8.5692	0.2816	8.2182	0.4789	-3.3799	-3.3417	-3.5201	-3.4483	-0.03833	-0.24775	-0.31234	-0.31233
CN104_NN33	2.309124767	2.59	1364523.995	8.5692	0.2816	8.1078	0.8006	-3.3799	-3.3417	-3.7366	-3.6003	-0.03833	-0.24775	-0.30808	-0.30812
CN104_NN34	2.355175689	1.69	239766.2605	8.5692	0.2816	8.086	0.7446	-3.3799	-3.3417	-3.6716	-3.6051	-0.03833	-0.24775	-0.30053	-0.30049
CN104_NN37	2.041152263	0	4045.501235	8.5692	0.2816	8.4752	0.6759	-3.3799	-3.3417	-3.4072	-2.9272	-0.03833	-0.24775	-0.3177	-0.31788
CN104_NN4	2.311276794	0	11405.2303	8.5692	0.2816	8.3098	0.4975	-3.3799	-3.3417	-3.4238	-3.3076	-0.03833	-0.24775	-0.30517	-0.30524
CN104_NN40	2.218246869	75.48	13686.07387	8.5692	0.2816	4.0661	-3.8674	-3.3799	-3.3417	1.1956	1.222	-0.03833	-0.24775	-0.36915	-0.33841
CN104_NN41	2.339622642	0.65	337502.5573	8.5692	0.2816	4.9774	-2.0076	-3.3799	-3.3417	-0.853	-0.5321	-0.03833	-0.24775	-0.34304	-0.28755
CN104_NN42	2.24028907	6.35	926136.0638	8.5692	0.2816	4.6889	-2.1237	-3.3799	-3.3417	-0.5179	0.0024	-0.03833	-0.24775	-0.33576	-0.28946
CN104_NN43	2.26691042	1.07	781005.7679	8.5692	0.2816	8.0072	0.7224	-3.3799	-3.3417	-4.2325	-4.1748	-0.03833	-0.24775	-0.30467	-0.30466
CN104_NN47	2.311276794	0.92	503453.2589	8.5692	0.2816	8.1354	0.7699	-3.3799	-3.3417	-3.8641	-3.75	-0.03833	-0.24775	-0.30405	-0.30405
CN104_NN5	2.188879082	0.87	899572.2267	8.5692	0.2816	7.9994	1.1548	-3.3799	-3.3417	-4.4335	-4.1976	-0.03833	-0.24775	-0.30736	-0.30881
CN104_NN6	2.26071103	0.77	538489.7794	8.5692	0.2816	8.3099	0.6692	-3.3799	-3.3417	-3.7979	-3.7104	-0.03833	-0.24775	-0.31137	-0.31163
CN104_NN7	2.103477523	0	21709.93805	8.5692	0.2816	9.252	1.4466	-3.3799	-3.3417	-4.3783	-4.279	-0.03833	-0.24775	-0.2966	-0.29661
CN104_NN8	2.28150874	0.84	563963.9773	8.5692	0.2816	8.289	0.5705	-3.3799	-3.3417	-3.751	-3.7174	-0.03833	-0.24775	-0.30854	-0.3085
CN105_NN1	2.292051756	1.35	403368.9492	8.7443	0.3423	8.5496	0.4248	-3.4219	-3.4206	-3.1219	-2.5647	-0.03733	-0.24523	-0.32717	-0.32754
CN105_NN14	2.222222222	1.04	68058.47138	8.7443	0.3423	8.8838	2.4859	-3.4219	-3.4206	-5.1012	-4.2583	-0.03733	-0.24523	-0.27821	-0.27821
CN105_NN16	2.313432836	1.68	659995.925	8.7443	0.3423	8.3286	0.767	-3.4219	-3.4206	-3.5813	-3.4765	-0.03733	-0.24523	-0.31049	-0.31056
CN105_NN2	2.337417531	1.27	523008.3691	8.7443	0.3423	8.3959	0.5129	-3.4219	-3.4206	-3.5558	-3.4929	-0.03733	-0.24523	-0.31246	-0.313
CN105_NN20	2.426614481	16.29	307008.8333	8.7443	0.3423	7.981	0.8474	-3.4219	-3.4206	-3.947	-3.8515	-0.03733	-0.24523	-0.30166	-0.30171
CN105_NN21	2.064945878	0	32263.64853	8.7443	0.3423	7.8492	1.5286	-3.4219	-3.4206	-4.655	-4.0396	-0.03733	-0.24523	-0.31417	-0.31568
CN105_NN24	2.277318641	7.51	1764251.442	8.7443	0.3423	7.6441	1.3633	-3.4219	-3.4206	-4.6219	-4.4411	-0.03733	-0.24523	-0.29522	-0.29521
CN105_NN26	2.324273664	2.61	875907.8929	8.7443	0.3423	8.1436	0.7923	-3.4219	-3.4206	-3.6579	-3.5401	-0.03733	-0.24523	-0.30979	-0.30847
CN105_NN27	2.292051756	1.86	951016.1175	8.7443	0.3423	8.1008	1.1642	-3.4219	-3.4206	-4.1943	-4.0623	-0.03733	-0.24523	-0.29912	-0.29912
CN105_NN3	2.386910491	2.13	486905.8594	8.7443	0.3423	8.2182	0.4789	-3.4219	-3.4206	-3.5201	-3.4483	-0.03733	-0.24523	-0.31234	-0.31233
CN105_NN33	2.391513983	9.23	617578.406	8.7443	0.3423	8.1078	0.8006	-3.4219	-3.4206	-3.7366	-3.6003	-0.03733	-0.24523	-0.30808	-0.30812
CN105_NN34	2.428991185	3.1	69531.09833	8.7443	0.3423	8.086	0.7446	-3.4219	-3.4206	-3.6716	-3.6051	-0.03733	-0.24523	-0.30053	-0.30049
CN105_NN37	1.707988981	0	-700.850978	8.7443	0.3423	8.4752	0.6759	-3.4219	-3.4206	-3.4072	-2.9272	-0.03733	-0.24523	-0.3177	-0.31788
CN105_NN4	2.355175689	0	20835.03585	8.7443	0.3423	8.3098	0.4975	-3.4219	-3.4206	-3.4238	-3.3076	-0.03733	-0.24523	-0.30517	-0.30524
CN105_NN40	2.230215827	0.22	30156.80035	8.7443	0.3423	4.0661	-3.8674	-3.4219	-3.4206	1.1956	1.222	-0.03733	-0.24523	-0.36915	-0.33841
CN105_NN41	2.417153996	2.15	411025.2554	8.7443	0.3423	4.9774	-2.0076	-3.4219	-3.4206	-0.853	-0.5321	-0.03733	-0.24523	-0.34304	-0.28755
CN105_NN42	2.262773723	11.22	461518.0049	8.7443	0.3423	4.6889	-2.1237	-3.4219	-3.4206	-0.5179	0.0024	-0.03733	-0.24523	-0.33576	-0.28946
CN105_NN43	2.348484848	1.17	498184.8301	8.7443	0.3423	8.0072	0.7224	-3.4219	-3.4206	-4.2325	-4.1748	-0.03733	-0.24523	-0.30467	-0.30466
CN105_NN47	2.386910491	2.36	485660.574	8.7443	0.3423	8.1354	0.7699	-3.4219	-3.4206	-3.8641	-3.75	-0.03733	-0.24523	-0.30405	-0.30405
CN105_NN5	2.268984446	1.02	492934.2659	8.7443	0.3423	7.9994	1.1548	-3.4219	-3.4206	-4.4335	-4.1976	-0.03733	-0.24523	-0.30736	-0.30881
CN105_NN6	2.341831917	1.25	505538.5104	8.7443	0.3423	8.3099	0.6692	-3.4219	-3.4206	-3.7979	-3.7104	-0.03733	-0.24523	-0.31137	-0.31163
CN105_NN7	2.054681027	0	13462.77302	8.7443	0.3423	9.252	1.4466	-3.4219	-3.4206	-4.3783	-4.279	-0.03733	-0.24523	-0.2966	-0.29661
CN105_NN8	2.341831917	1.22	614311.3464	8.7443	0.3423	8.289	0.5705	-3.4219	-3.4206	-3.751	-3.7174	-0.03733	-0.24523	-0.30854	-0.3085
CN106_NN1	2.208370436	1.17	370273.5354	8.4436	-0.0664	8.5496	0.4248	-2.8949	-2.8797	-3.1219	-2.5647	-0.04486	-0.25672	-0.32717	-0.32754
CN106_NN14	2.156521739	1.11	49730.66869	8.4436	-0.0664	8.8838	2.4859	-2.8949	-2.8797	-5.1012	-4.2583	-0.04486	-0.25672	-0.27821	-0.27821
CN106_NN16	2.226211849	1.4	797245.4547	8.4436	-0.0664	8.3286	0.767	-2.8949	-2.8797	-3.5813	-3.4765	-0.04486	-0.25672	-0.31049	-0.31056
CN106_NN2	2.254545455	1.21	500064.4986	8.4436	-0.0664	8.3959	0.5129	-2.8949	-2.8797	-3.5558	-3.4929	-0.04486	-0.25672	-0.31246	-0.313
CN106_NN20	2.382324688	8.53	803154.4764	8.4436	-0.0664	7.981	0.8474	-2.8949	-2.8797	-3.947	-3.8515	-0.04486	-0.25672	-0.30166	-0.30171
CN106_NN21	2	0	23074.37313	8.4436	-0.0664	7.8492	1.5286	-2.8949	-2.8797	-4.655	-4.0396	-0.04486	-0.25672	-0.31417	-0.31568
CN106_NN24	2.186948854	1.93	1970150.257	8.4436	-0.0664	7.6441	1.3633	-2.8949	-2.8797	-4.6219	-4.4411	-0.04486	-0.25672	-0.29522	-0.29521
CN106_NN26	2.232223222	1.44	1041001.36	8.4436	-0.0664	8.1436	0.7923	-2.8949	-2.8797	-3.6579	-3.5401	-0.04486	-0.25672	-0.30979	-0.30847
CN106_NN27	2.202486679	1.1	832500.7737	8.4436	-0.0664	8.1008	1.1642	-2.8949	-2.8797	-4.1943	-4.0623	-0.04486	-0.25672	-0.29912	-0.29912
CN106_NN3	2.306976744	1.5	555160.1232	8.4436	-0.0664	8.2182	0.4789	-2.8949	-2.8797	-3.5201	-3.4483	-0.04486	-0.25672	-0.31234	-0.31233
CN106_NN33	2.302692665	2.46	1097180.579	8.4436	-0.0664	8.1078	0.8006	-2.8949	-2.8797	-3.7366	-3.6003	-0.04486	-0.25672	-0.30808	-0.30812
CN106_NN34	2.368672397	2.02	109827.4764	8.4436	-0.0664	8.086	0.7446	-2.8949	-2.8797	-3.6716	-3.6051	-0.04486	-0.25672	-0.30053	-0.30049
CN106_NN37	2.339622642	0	7096.636453	8.4436	-0.0664	8.4752	0.6759	-2.8949	-2.8797	-3.4072	-2.9272	-0.04486	-0.25672	-0.3177	-0.31788
CN106_NN4	2.306976744	0	19460.31157	8.4436	-0.0664	8.3098	0.4975	-2.8949	-2.8797	-3.4238	-3.3076	-0.04486	-0.25672	-0.30517	-0.30524
CN106_NN40	2.46031746	0.24	54210.93864	8.4436	-0.0664	4.0661	-3.8674	-2.8949	-2.8797	1.1956	1.222	-0.04486	-0.25672	-0.36915	-0.33841
CN106_NN41	2.337417531	2.09	920014.4585	8.4436	-0.0664	4.9774	-2.0076	-2.8949	-2.8797	-0.853	-0.5321	-0.04486	-0.25672	-0.34304	-0.28755
CN106_NN42	2.238267148	6.93	404280.6182	8.4436	-0.0664	4.6889	-2.1237	-2.8949	-2.8797	-0.5179	0.0024	-0.04486	-0.25672	-0.33576	-0.28946
CN106_NN43	2.264840183	1.14	528618.9072	8.4436	-0.0664	8.0072	0.7224	-2.8949	-2.8797	-4.2325	-4.1748	-0.04486	-0.25672	-0.30467	-0.30466
CN106_NN47	2.313432836	1.47	559588.5704	8.4436	-0.0664	8.1354	0.7699	-2.8949	-2.8797	-3.8641	-3.75	-0.04486	-0.25672	-0.30405	-0.30405
CN106_NN5	2.183098592	0.91	819942.1786	8.4436	-0.0664	7.9994	1.1548	-2.8949	-2.8797	-4.4335	-4.1976	-0.04486	-0.25672	-0.30736	-0.30881
CN106_NN6	2.258652095	1.21	535095.821	8.4436	-0.0664	8.3099	0.6692	-2.8949	-2.8797	-3.7979	-3.7104	-0.04486	-0.25672	-0.31137	-0.31163
CN106_NN7	2.066666667	0	18089.05896	8.4436	-0.0664	9.252	1.4466	-2.8949	-2.8797	-4.3783	-4.279	-0.04486	-0.25672	-0.2966	-0.29661
CN106_NN8	2.262773723	1.05	457936.7557	8.4436	-0.0664	8.289	0.5705	-2.8949	-2.8797	-3.751	-3.7174	-0.04486	-0.25672	-0.30854	-0.3085
CN107_NN1	2.089300758	0.6	186096.7832	8.3334	-0.1965	8.5496	0.4248	-2.7908	-2.7873	-3.1219	-2.5647	-0.0458	-0.25565	-0.32717	-0.32754
CN107_NN14	2.031122031	1.1	20153.66008	8.3334	-0.1965	8.8838	2.4859	-2.7908	-2.7873	-5.1012	-4.2583	-0.0458	-0.25565	-0.27821	-0.27821
CN107_NN16	2.108843537	0.94	483016.8918	8.3334	-0.1965	8.3286	0.767	-2.7908	-2.7873	-3.5813	-3.4765	-0.0458	-0.25565	-0.31049	-0.31056
CN107_NN2	2.137931034	0.82	295945.4008	8.3334	-0.1965	8.3959	0.5129	-2.7908	-2.7873	-3.5558	-3.4929	-0.0458	-0.25565	-0.31246	-0.313
CN107_NN20	2.258652095	1.78	1018838.7	8.3334	-0.1965	7.981	0.8474	-2.7908	-2.7873	-3.947	-3.8515	-0.0458	-0.25565	-0.30166	-0.30171
CN107_NN21	1.939014855	0	4691.76621	8.3334	-0.1965	7.8492	1.5286	-2.7908	-2.7873	-4.655	-4.0396	-0.0458	-0.25565	-0.31417	-0.31568
CN107_NN24	2.059800664	0.96	939635.6557	8.3334	-0.1965	7.6441	1.3633	-2.7908	-2.7873	-4.6219	-4.4411	-0.0458	-0.25565	-0.29522	-0.29521
CN107_NN26	2.112436116	1.04	580673.1705	8.3334	-0.1965	8.1436	0.7923	-2.7908	-2.7873	-3.6579	-3.5401	-0.0458	-0.25565	-0.30979	-0.30847
CN107_NN27	2.078792959	0.85	441811.5602	8.3334	-0.1965	8.1008	1.1642	-2.7908	-2.7873	-4.1943	-4.0623	-0.0458	-0.25565	-0.29912	-0.29912
CN107_NN3	2.186948854	1.32	515975.5545	8.3334	-0.1965	8.2182	0.4789	-2.7908	-2.7873	-3.5201	-3.4483	-0.0458	-0.25565	-0.31234	-0.31233
CN107_NN33	2.18117854	1.35	913683.2767	8.3334	-0.1965	8.1078	0.8006	-2.7908	-2.7873	-3.7366	-3.6003	-0.0458	-0.25565	-0.30808	-0.30812
CN107_NN34	2.285714286	1.45	119723.1549	8.3334	-0.1965	8.086	0.7446	-2.7908	-2.7873	-3.6716	-3.6051	-0.0458	-0.25565	-0.30053	-0.30049
CN107_NN37	2.078792959	0	448823.3721	8.3334	-0.1965	8.4752	0.6759	-2.7908	-2.7873	-3.4072	-2.9272	-0.0458	-0.25565	-0.3177	-0.31788
CN107_NN4	2.177348551	0	9683.519076	8.3334	-0.1965	8.3098	0.4975	-2.7908	-2.7873	-3.4238	-3.3076	-0.0458	-0.25565	-0.30517	-0.30524
CN107_NN40	2.386910491	0.44	141317.3101	8.3334	-0.1965	4.0661	-3.8674	-2.7908	-2.7873	1.1956	1.222	-0.0458	-0.25565	-0.36915	-0.33841
CN107_NN41	2.206405694	1.17	559056.3329	8.3334	-0.1965	4.9774	-2.0076	-2.7908	-2.7873	-0.853	-0.5321	-0.0458	-0.25565	-0.34304	-0.28755
CN107_NN42	2.130584192	2.66	147584.7703	8.3334	-0.1965	4.6889	-2.1237	-2.7908	-2.7873	-0.5179	0.0024	-0.0458	-0.25565	-0.33576	-0.28946
CN107_NN43	2.149046794	0.79	337540.5716	8.3334	-0.1965	8.0072	0.7224	-2.7908	-2.7873	-4.2325	-4.1748	-0.0458	-0.25565	-0.30467	-0.30466
CN107_NN47	2.190812721	1.22	517372.1188	8.3334	-0.1965	8.1354	0.7699	-2.7908	-2.7873	-3.8641	-3.75	-0.0458	-0.25565	-0.30405	-0.30405
CN107_NN5	2.061512884	0.59	547806.9646	8.3334	-0.1965	7.9994	1.1548	-2.7908	-2.7873	-4.4335	-4.1976	-0.0458	-0.25565	-0.30736	-0.30881
CN107_NN6	2.143474503	0.82	339391.0917	8.3334	-0.1965	8.3099	0.6692	-2.7908	-2.7873	-3.7979	-3.7104	-0.0458	-0.25565	-0.31137	-0.31163
CN107_NN7	2.117847993	0	13318.78108	8.3334	-0.1965	9.252	1.4466	-2.7908	-2.7873	-4.3783	-4.279	-0.0458	-0.25565	-0.2966	-0.29661
CN107_NN8	2.14532872	0.55	203268.5801	8.3334	-0.1965	8.289	0.5705	-2.7908	-2.7873	-3.751	-3.7174	-0.0458	-0.25565	-0.30854	-0.3085
CN108_NN1	2.068390325	47.84	14929.35947	7.857	-0.253	8.5496	0.4248	-2.7716	-2.7448	-3.1219	-2.5647	-0.04522	-0.2706	-0.32717	-0.32754
CN108_NN14	1.900383142	25.86	11590.76091	7.857	-0.253	8.8838	2.4859	-2.7716	-2.7448	-5.1012	-4.2583	-0.04522	-0.2706	-0.27821	-0.27821
CN108_NN16	2.036124795	14.07	31894.75185	7.857	-0.253	8.3286	0.767	-2.7716	-2.7448	-3.5813	-3.4765	-0.04522	-0.2706	-0.31049	-0.31056
CN108_NN2	2.075313808	38.94	18216.9452	7.857	-0.253	8.3959	0.5129	-2.7716	-2.7448	-3.5558	-3.4929	-0.04522	-0.2706	-0.31246	-0.313
CN108_NN20	2.214285714	0.9	273885.652	7.857	-0.253	7.981	0.8474	-2.7716	-2.7448	-3.947	-3.8515	-0.04522	-0.2706	-0.30166	-0.30171
CN108_NN21	2.412451362	0	5933.677091	7.857	-0.253	7.8492	1.5286	-2.7716	-2.7448	-4.655	-4.0396	-0.04522	-0.2706	-0.31417	-0.31568
CN108_NN24	2.034454471	7.94	46259.30228	7.857	-0.253	7.6441	1.3633	-2.7716	-2.7448	-4.6219	-4.4411	-0.04522	-0.2706	-0.29522	-0.29521
CN108_NN26	2.063227953	21.33	30830.91678	7.857	-0.253	8.1436	0.7923	-2.7716	-2.7448	-3.6579	-3.5401	-0.04522	-0.2706	-0.30979	-0.30847
CN108_NN27	2.036124795	30.95	17051.27386	7.857	-0.253	8.1008	1.1642	-2.7716	-2.7448	-4.1943	-4.0623	-0.04522	-0.2706	-0.29912	-0.29912
CN108_NN3	2.149046794	0.21	40730.53831	7.857	-0.253	8.2182	0.4789	-2.7716	-2.7448	-3.5201	-3.4483	-0.04522	-0.2706	-0.31234	-0.31233
CN108_NN33	2.134251291	0.41	77096.05791	7.857	-0.253	8.1078	0.8006	-2.7716	-2.7448	-3.7366	-3.6003	-0.04522	-0.2706	-0.30808	-0.30812
CN108_NN34	2.208370436	12.58	10782.28225	7.857	-0.253	8.086	0.7446	-2.7716	-2.7448	-3.6716	-3.6051	-0.04522	-0.2706	-0.30053	-0.30049
CN108_NN37	2.616033755	0	1880.849171	7.857	-0.253	8.4752	0.6759	-2.7716	-2.7448	-3.4072	-2.9272	-0.04522	-0.2706	-0.3177	-0.31788
CN108_NN4	2.202486679	0	2106.028629	7.857	-0.253	8.3098	0.4975	-2.7716	-2.7448	-3.4238	-3.3076	-0.04522	-0.2706	-0.30517	-0.30524
CN108_NN40	2.313432836	0.6	109204.2448	7.857	-0.253	4.0661	-3.8674	-2.7716	-2.7448	1.1956	1.222	-0.04522	-0.2706	-0.36915	-0.33841
CN108_NN41	2.186948854	0.76	269240.4283	7.857	-0.253	4.9774	-2.0076	-2.7716	-2.7448	-0.853	-0.5321	-0.04522	-0.2706	-0.34304	-0.28755
CN108_NN42	2.096365173	1.3	104620.7578	7.857	-0.253	4.6889	-2.1237	-2.7716	-2.7448	-0.5179	0.0024	-0.04522	-0.2706	-0.33576	-0.28946
CN108_NN43	2.107051827	14.6	29827.93199	7.857	-0.253	8.0072	0.7224	-2.7716	-2.7448	-4.2325	-4.1748	-0.04522	-0.2706	-0.30467	-0.30466
CN108_NN47	2.143474503	0.25	54402.71944	7.857	-0.253	8.1354	0.7699	-2.7716	-2.7448	-3.8641	-3.75	-0.04522	-0.2706	-0.30405	-0.30405
CN108_NN5	2.073578595	4.29	30671.44119	7.857	-0.253	7.9994	1.1548	-2.7716	-2.7448	-4.4335	-4.1976	-0.04522	-0.2706	-0.30736	-0.30881
CN108_NN6	2.117847993	13.34	20553.67032	7.857	-0.253	8.3099	0.6692	-2.7716	-2.7448	-3.7979	-3.7104	-0.04522	-0.2706	-0.31137	-0.31163
CN108_NN7	2.224215247	0	8633.1975	7.857	-0.253	9.252	1.4466	-2.7716	-2.7448	-4.3783	-4.279	-0.04522	-0.2706	-0.2966	-0.29661
CN108_NN8	2.089300758	14.15	14486.29467	7.857	-0.253	8.289	0.5705	-2.7716	-2.7448	-3.751	-3.7174	-0.04522	-0.2706	-0.30854	-0.3085
CN109_NN1	2.061512884	0.44	128789.2995	8.0967	0.0547	8.5496	0.4248	-3.3214	-3.3064	-3.1219	-2.5647	-0.03936	-0.24422	-0.32717	-0.32754
CN109_NN14	2.036124795	0.68	19895.25205	8.0967	0.0547	8.8838	2.4859	-3.3214	-3.3064	-5.1012	-4.2583	-0.03936	-0.24422	-0.27821	-0.27821
CN109_NN16	2.071846282	0.82	440456.3779	8.0967	0.0547	8.3286	0.767	-3.3214	-3.3064	-3.5813	-3.4765	-0.03936	-0.24422	-0.31049	-0.31056
CN109_NN2	2.105263158	0.62	249633.0126	8.0967	0.0547	8.3959	0.5129	-3.3214	-3.3064	-3.5558	-3.4929	-0.03936	-0.24422	-0.31246	-0.313
CN109_NN20	2.218246869	1.8	1244423.694	8.0967	0.0547	7.981	0.8474	-3.3214	-3.3064	-3.947	-3.8515	-0.03936	-0.24422	-0.30166	-0.30171
CN109_NN21	1.86746988	0	3729.743364	8.0967	0.0547	7.8492	1.5286	-3.3214	-3.3064	-4.655	-4.0396	-0.03936	-0.24422	-0.31417	-0.31568
CN109_NN24	2.024489796	0.86	819754.3798	8.0967	0.0547	7.6441	1.3633	-3.3214	-3.3064	-4.6219	-4.4411	-0.03936	-0.24422	-0.29522	-0.29521
CN109_NN26	2.077051926	0.8	467791.2983	8.0967	0.0547	8.1436	0.7923	-3.3214	-3.3064	-3.6579	-3.5401	-0.03936	-0.24422	-0.30979	-0.30847
CN109_NN27	2.044517725	0.74	366294.3943	8.0967	0.0547	8.1008	1.1642	-3.3214	-3.3064	-4.1943	-4.0623	-0.03936	-0.24422	-0.29912	-0.29912
CN109_NN3	2.147186147	1.08	548972.586	8.0967	0.0547	8.2182	0.4789	-3.3214	-3.3064	-3.5201	-3.4483	-0.03936	-0.24422	-0.31234	-0.31233
CN109_NN33	2.143474503	1.22	904509.5431	8.0967	0.0547	8.1078	0.8006	-3.3214	-3.3064	-3.7366	-3.6003	-0.03936	-0.24422	-0.30808	-0.30812
CN109_NN34	2.242314647	2.11	192305.0515	8.0967	0.0547	8.086	0.7446	-3.3214	-3.3064	-3.6716	-3.6051	-0.03936	-0.24422	-0.30053	-0.30049
CN109_NN37	2.01135442	0	-5787.638753	8.0967	0.0547	8.4752	0.6759	-3.3214	-3.3064	-3.4072	-2.9272	-0.03936	-0.24422	-0.3177	-0.31788
CN109_NN4	2.049586777	0	6006.330977	8.0967	0.0547	8.3098	0.4975	-3.3214	-3.3064	-3.4238	-3.3076	-0.03936	-0.24422	-0.30517	-0.30524
CN109_NN40	2.3507109	0.5	139256.878	8.0967	0.0547	4.0661	-3.8674	-3.3214	-3.3064	1.1956	1.222	-0.03936	-0.24422	-0.36915	-0.33841
CN109_NN41	2.169728784	1.05	455136.5299	8.0967	0.0547	4.9774	-2.0076	-3.3214	-3.3064	-0.853	-0.5321	-0.03936	-0.24422	-0.34304	-0.28755
CN109_NN42	2.107051827	2.63	69097.20345	8.0967	0.0547	4.6889	-2.1237	-3.3214	-3.3064	-0.5179	0.0024	-0.03936	-0.24422	-0.33576	-0.28946
CN109_NN43	2.114236999	0.69	320270.1335	8.0967	0.0547	8.0072	0.7224	-3.3214	-3.3064	-4.2325	-4.1748	-0.03936	-0.24422	-0.30467	-0.30466
CN109_NN47	2.154648132	1.11	630893.6532	8.0967	0.0547	8.1354	0.7699	-3.3214	-3.3064	-3.8641	-3.75	-0.03936	-0.24422	-0.30405	-0.30405
CN109_NN5	2.027800491	0.49	442895.2458	8.0967	0.0547	7.9994	1.1548	-3.3214	-3.3064	-4.4335	-4.1976	-0.03936	-0.24422	-0.30736	-0.30881
CN109_NN6	2.112436116	0.68	311760.6501	8.0967	0.0547	8.3099	0.6692	-3.3214	-3.3064	-3.7979	-3.7104	-0.03936	-0.24422	-0.31137	-0.31163
CN109_NN7	2.049586777	0	11297.91159	8.0967	0.0547	9.252	1.4466	-3.3214	-3.3064	-4.3783	-4.279	-0.03936	-0.24422	-0.2966	-0.29661
CN109_NN8	2.107051827	0.39	161227.2277	8.0967	0.0547	8.289	0.5705	-3.3214	-3.3064	-3.751	-3.7174	-0.03936	-0.24422	-0.30854	-0.3085
CN11_NN1	2.252497729	1	611141.6311	8.4608	0.4873	8.5496	0.4248	-3.3513	-3.2098	-3.1219	-2.5647	-0.04963	-0.32346	-0.32717	-0.32754
CN11_NN14	2.125107112	0	9908.345447	8.4608	0.4873	8.8838	2.4859	-3.3513	-3.2098	-5.1012	-4.2583	-0.04963	-0.32346	-0.27821	-0.27821
CN11_NN16	2.28150874	1.27	1060677.765	8.4608	0.4873	8.3286	0.767	-3.3513	-3.2098	-3.5813	-3.4765	-0.04963	-0.32346	-0.31049	-0.31056
CN11_NN2	2.306976744	1.07	780438.2639	8.4608	0.4873	8.3959	0.5129	-3.3513	-3.2098	-3.5558	-3.4929	-0.04963	-0.32346	-0.31246	-0.313
CN11_NN20	2.419512195	5.2	158748.8936	8.4608	0.4873	7.981	0.8474	-3.3513	-3.2098	-3.947	-3.8515	-0.04963	-0.32346	-0.30166	-0.30171
CN11_NN21	2.047894302	0	28108.44919	8.4608	0.4873	7.8492	1.5286	-3.3513	-3.2098	-4.655	-4.0396	-0.04963	-0.32346	-0.31417	-0.31568
CN11_NN24	2.256596906	5.24	1577343.905	8.4608	0.4873	7.6441	1.3633	-3.3513	-3.2098	-4.6219	-4.4411	-0.04963	-0.32346	-0.29522	-0.29521
CN11_NN26	2.292051756	1.65	1464847.622	8.4608	0.4873	8.1436	0.7923	-3.3513	-3.2098	-3.6579	-3.5401	-0.04963	-0.32346	-0.30979	-0.30847
CN11_NN27	2.26071103	1.34	1258660.79	8.4608	0.4873	8.1008	1.1642	-3.3513	-3.2098	-4.1943	-4.0623	-0.04963	-0.32346	-0.29912	-0.29912
CN11_NN3	2.359657469	1.53	763663.4438	8.4608	0.4873	8.2182	0.4789	-3.3513	-3.2098	-3.5201	-3.4483	-0.04963	-0.32346	-0.31234	-0.31233
CN11_NN33	2.368672397	3.1	746434.257	8.4608	0.4873	8.1078	0.8006	-3.3513	-3.2098	-3.7366	-3.6003	-0.04963	-0.32346	-0.30808	-0.30812
CN11_NN34	2.375478927	3.09	267731.1424	8.4608	0.4873	8.086	0.7446	-3.3513	-3.2098	-3.6716	-3.6051	-0.04963	-0.32346	-0.30053	-0.30049
CN11_NN37	2.164048866	0	13300.9061	8.4608	0.4873	8.4752	0.6759	-3.3513	-3.2098	-3.4072	-2.9272	-0.04963	-0.32346	-0.3177	-0.31788
CN11_NN4	2.275229358	0	16847.70816	8.4608	0.4873	8.3098	0.4975	-3.3513	-3.2098	-3.4238	-3.3076	-0.04963	-0.32346	-0.30517	-0.30524
CN11_NN40	2.462760675	2.58	566922.1971	8.4608	0.4873	4.0661	-3.8674	-3.3513	-3.2098	1.1956	1.222	-0.04963	-0.32346	-0.36915	-0.33841
CN11_NN41	2.455445545	1.4	649724.8107	8.4608	0.4873	4.9774	-2.0076	-3.3513	-3.2098	-0.853	-0.5321	-0.04963	-0.32346	-0.34304	-0.28755
CN11_NN42	2.250453721	4.67	510736.8461	8.4608	0.4873	4.6889	-2.1237	-3.3513	-3.2098	-0.5179	0.0024	-0.04963	-0.32346	-0.33576	-0.28946
CN11_NN43	2.311276794	1.01	796035.4657	8.4608	0.4873	8.0072	0.7224	-3.3513	-3.2098	-4.2325	-4.1748	-0.04963	-0.32346	-0.30467	-0.30466
CN11_NN47	2.361904762	1.92	908655.1011	8.4608	0.4873	8.1354	0.7699	-3.3513	-3.2098	-3.8641	-3.75	-0.04963	-0.32346	-0.30405	-0.30405
CN11_NN5	2.28150874	1.01	537767.2837	8.4608	0.4873	7.9994	1.1548	-3.3513	-3.2098	-4.4335	-4.1976	-0.04963	-0.32346	-0.30736	-0.30881
CN11_NN6	2.304832714	1.05	556207.7513	8.4608	0.4873	8.3099	0.6692	-3.3513	-3.2098	-3.7979	-3.7104	-0.04963	-0.32346	-0.31137	-0.31163
CN11_NN7	2.064945878	0	14544.6858	8.4608	0.4873	9.252	1.4466	-3.3513	-3.2098	-4.3783	-4.279	-0.04963	-0.32346	-0.2966	-0.29661
CN11_NN8	2.322097378	1.25	693256.5289	8.4608	0.4873	8.289	0.5705	-3.3513	-3.2098	-3.751	-3.7174	-0.04963	-0.32346	-0.30854	-0.3085
CN12_NN1	2.246376812	1.23	814696.6005	8.4365	0.6597	8.5496	0.4248	-3.5415	-3.3533	-3.1219	-2.5647	-0.04275	-0.32016	-0.32717	-0.32754
CN12_NN14	2.061512884	0	14096.9365	8.4365	0.6597	8.8838	2.4859	-3.5415	-3.3533	-5.1012	-4.2583	-0.04275	-0.32016	-0.27821	-0.27821
CN12_NN16	2.275229358	1.59	1256450.071	8.4365	0.6597	8.3286	0.767	-3.5415	-3.3533	-3.5813	-3.4765	-0.04275	-0.32016	-0.31049	-0.31056
CN12_NN2	2.311276794	1.66	957381.2063	8.4365	0.6597	8.3959	0.5129	-3.5415	-3.3533	-3.5558	-3.4929	-0.04275	-0.32016	-0.31246	-0.313
CN12_NN20	2.414800389	4.62	291749.4965	8.4365	0.6597	7.981	0.8474	-3.5415	-3.3533	-3.947	-3.8515	-0.04275	-0.32016	-0.30166	-0.30171
CN12_NN21	2.04620462	0	23570.12463	8.4365	0.6597	7.8492	1.5286	-3.5415	-3.3533	-4.655	-4.0396	-0.04275	-0.32016	-0.31417	-0.31568
CN12_NN24	2.246376812	4.19	1967715.027	8.4365	0.6597	7.6441	1.3633	-3.5415	-3.3533	-4.6219	-4.4411	-0.04275	-0.32016	-0.29522	-0.29521
CN12_NN26	2.28150874	1.8	1661764.96	8.4365	0.6597	8.1436	0.7923	-3.5415	-3.3533	-3.6579	-3.5401	-0.04275	-0.32016	-0.30979	-0.30847
CN12_NN27	2.250453721	1.6	1592682.126	8.4365	0.6597	8.1008	1.1642	-3.5415	-3.3533	-4.1943	-4.0623	-0.04275	-0.32016	-0.29912	-0.29912
CN12_NN3	2.359657469	2.34	1054128.167	8.4365	0.6597	8.2182	0.4789	-3.5415	-3.3533	-3.5201	-3.4483	-0.04275	-0.32016	-0.31234	-0.31233
CN12_NN33	2.370936902	3.94	1342091.743	8.4365	0.6597	8.1078	0.8006	-3.5415	-3.3533	-3.7366	-3.6003	-0.04275	-0.32016	-0.30808	-0.30812
CN12_NN34	2.377756472	3.33	346882.7297	8.4365	0.6597	8.086	0.7446	-3.5415	-3.3533	-3.6716	-3.6051	-0.04275	-0.32016	-0.30053	-0.30049
CN12_NN37	2.084033613	0	12486.70489	8.4365	0.6597	8.4752	0.6759	-3.5415	-3.3533	-3.4072	-2.9272	-0.04275	-0.32016	-0.3177	-0.31788
CN12_NN4	2.107051827	0	25116.83807	8.4365	0.6597	8.3098	0.4975	-3.5415	-3.3533	-3.4238	-3.3076	-0.04275	-0.32016	-0.30517	-0.30524
CN12_NN40	2.426614481	4.01	950103.8117	8.4365	0.6597	4.0661	-3.8674	-3.5415	-3.3533	1.1956	1.222	-0.04275	-0.32016	-0.36915	-0.33841
CN12_NN41	2.426614481	2.25	963744.429	8.4365	0.6597	4.9774	-2.0076	-3.5415	-3.3533	-0.853	-0.5321	-0.04275	-0.32016	-0.34304	-0.28755
CN12_NN42	2.246376812	2.86	330764.8554	8.4365	0.6597	4.6889	-2.1237	-3.5415	-3.3533	-0.5179	0.0024	-0.04275	-0.32016	-0.33576	-0.28946
CN12_NN43	2.313432836	1.18	691784.2098	8.4365	0.6597	8.0072	0.7224	-3.5415	-3.3533	-4.2325	-4.1748	-0.04275	-0.32016	-0.30467	-0.30466
CN12_NN47	2.361904762	2.15	945405.6758	8.4365	0.6597	8.1354	0.7699	-3.5415	-3.3533	-3.8641	-3.75	-0.04275	-0.32016	-0.30405	-0.30405
CN12_NN5	2.262773723	0.7	362515.8304	8.4365	0.6597	7.9994	1.1548	-3.5415	-3.3533	-4.4335	-4.1976	-0.04275	-0.32016	-0.30736	-0.30881
CN12_NN6	2.311276794	1.52	647106.5484	8.4365	0.6597	8.3099	0.6692	-3.5415	-3.3533	-3.7979	-3.7104	-0.04275	-0.32016	-0.31137	-0.31163
CN12_NN7	2.085786375	0	25001.13248	8.4365	0.6597	9.252	1.4466	-3.5415	-3.3533	-4.3783	-4.279	-0.04275	-0.32016	-0.2966	-0.29661
CN12_NN8	2.3507109	2.15	922119.7602	8.4365	0.6597	8.289	0.5705	-3.5415	-3.3533	-3.751	-3.7174	-0.04275	-0.32016	-0.30854	-0.3085
CN13_NN1	2.222222222	0.39	210670.8376	8.3307	0.511	8.5496	0.4248	-3.3905	-3.2394	-3.1219	-2.5647	-0.04426	-0.32125	-0.32717	-0.32754
CN13_NN14	2.132416165	0	9938.365033	8.3307	0.511	8.8838	2.4859	-3.3905	-3.2394	-5.1012	-4.2583	-0.04426	-0.32125	-0.27821	-0.27821
CN13_NN16	2.238267148	0.35	236484.6256	8.3307	0.511	8.3286	0.767	-3.3905	-3.2394	-3.5813	-3.4765	-0.04426	-0.32125	-0.31049	-0.31056
CN13_NN2	2.250453721	0.31	75109.50844	8.3307	0.511	8.3959	0.5129	-3.3905	-3.2394	-3.5558	-3.4929	-0.04426	-0.32125	-0.31246	-0.313
CN13_NN20	2.212310437	0	14343.30554	8.3307	0.511	7.981	0.8474	-3.3905	-3.2394	-3.947	-3.8515	-0.04426	-0.32125	-0.30166	-0.30171
CN13_NN21	2.027800491	0	16162.42125	8.3307	0.511	7.8492	1.5286	-3.3905	-3.2394	-4.655	-4.0396	-0.04426	-0.32125	-0.31417	-0.31568
CN13_NN24	2.242314647	3.2	1182796.492	8.3307	0.511	7.6441	1.3633	-3.3905	-3.2394	-4.6219	-4.4411	-0.04426	-0.32125	-0.29522	-0.29521
CN13_NN26	2.26071103	0.38	262575.8644	8.3307	0.511	8.1436	0.7923	-3.3905	-3.2394	-3.6579	-3.5401	-0.04426	-0.32125	-0.30979	-0.30847
CN13_NN27	2.236248873	0.69	639109.4822	8.3307	0.511	8.1008	1.1642	-3.3905	-3.2394	-4.1943	-4.0623	-0.04426	-0.32125	-0.29912	-0.29912
CN13_NN3	2.268984446	0	35716.58783	8.3307	0.511	8.2182	0.4789	-3.3905	-3.2394	-3.5201	-3.4483	-0.04426	-0.32125	-0.31234	-0.31233
CN13_NN33	2.298424467	0.24	52404.38339	8.3307	0.511	8.1078	0.8006	-3.3905	-3.2394	-3.7366	-3.6003	-0.04426	-0.32125	-0.30808	-0.30812
CN13_NN34	2.346263009	0.4	23382.37361	8.3307	0.511	8.086	0.7446	-3.3905	-3.2394	-3.6716	-3.6051	-0.04426	-0.32125	-0.30053	-0.30049
CN13_NN37	2.188879082	0	7514.065085	8.3307	0.511	8.4752	0.6759	-3.3905	-3.2394	-3.4072	-2.9272	-0.04426	-0.32125	-0.3177	-0.31788
CN13_NN4	2.137931034	0	10484.45449	8.3307	0.511	8.3098	0.4975	-3.3905	-3.2394	-3.4238	-3.3076	-0.04426	-0.32125	-0.30517	-0.30524
CN13_NN40	2.357414449	0	25377.50501	8.3307	0.511	4.0661	-3.8674	-3.3905	-3.2394	1.1956	1.222	-0.04426	-0.32125	-0.36915	-0.33841
CN13_NN41	2.309124767	0	27619.18063	8.3307	0.511	4.9774	-2.0076	-3.3905	-3.2394	-0.853	-0.5321	-0.04426	-0.32125	-0.34304	-0.28755
CN13_NN42	2.248413418	1.86	221135.5486	8.3307	0.511	4.6889	-2.1237	-3.3905	-3.2394	-0.5179	0.0024	-0.04426	-0.32125	-0.33576	-0.28946
CN13_NN43	2.262773723	0.27	69269.58287	8.3307	0.511	8.0072	0.7224	-3.3905	-3.2394	-4.2325	-4.1748	-0.04426	-0.32125	-0.30467	-0.30466
CN13_NN47	2.324273664	0.2	35298.45156	8.3307	0.511	8.1354	0.7699	-3.3905	-3.2394	-3.8641	-3.75	-0.04426	-0.32125	-0.30405	-0.30405
CN13_NN5	2.214285714	0.8	178053.0087	8.3307	0.511	7.9994	1.1548	-3.3905	-3.2394	-4.4335	-4.1976	-0.04426	-0.32125	-0.30736	-0.30881
CN13_NN6	2.254545455	0.3	65528.73627	8.3307	0.511	8.3099	0.6692	-3.3905	-3.2394	-3.7979	-3.7104	-0.04426	-0.32125	-0.31137	-0.31163
CN13_NN7	2.041152263	0	14176.62744	8.3307	0.511	9.252	1.4466	-3.3905	-3.2394	-4.3783	-4.279	-0.04426	-0.32125	-0.2966	-0.29661
CN13_NN8	2.256596906	0	38742.75879	8.3307	0.511	8.289	0.5705	-3.3905	-3.2394	-3.751	-3.7174	-0.04426	-0.32125	-0.30854	-0.3085
CN14_NN1	2.403100775	1.49	1184112.28	9.034	1.0299	8.5496	0.4248	-3.9157	-3.8111	-3.1219	-2.5647	-0.04417	-0.30722	-0.32717	-0.32754
CN14_NN14	2.317757009	1.19	131020.1148	9.034	1.0299	8.8838	2.4859	-3.9157	-3.8111	-5.1012	-4.2583	-0.04417	-0.30722	-0.27821	-0.27821
CN14_NN16	2.431372549	1.94	1979062.714	9.034	1.0299	8.3286	0.767	-3.9157	-3.8111	-3.5813	-3.4765	-0.04417	-0.30722	-0.31049	-0.31056
CN14_NN2	2.424242424	1.59	1470226.618	9.034	1.0299	8.3959	0.5129	-3.9157	-3.8111	-3.5558	-3.4929	-0.04417	-0.30722	-0.31246	-0.313
CN14_NN20	2.433758587	2.98	2286639.603	9.034	1.0299	7.981	0.8474	-3.9157	-3.8111	-3.947	-3.8515	-0.04417	-0.30722	-0.30166	-0.30171
CN14_NN21	2.171628722	0	38668.59478	9.034	1.0299	7.8492	1.5286	-3.9157	-3.8111	-4.655	-4.0396	-0.04417	-0.30722	-0.31417	-0.31568
CN14_NN24	2.315592904	13.47	1545423.875	9.034	1.0299	7.6441	1.3633	-3.9157	-3.8111	-4.6219	-4.4411	-0.04417	-0.30722	-0.29522	-0.29521
CN14_NN26	2.431372549	3.83	2082404.747	9.034	1.0299	8.1436	0.7923	-3.9157	-3.8111	-3.6579	-3.5401	-0.04417	-0.30722	-0.30979	-0.30847
CN14_NN27	2.380038388	4.79	1969160.427	9.034	1.0299	8.1008	1.1642	-3.9157	-3.8111	-4.1943	-4.0623	-0.04417	-0.30722	-0.29912	-0.29912
CN14_NN3	2.419512195	1.85	1429656.849	9.034	1.0299	8.2182	0.4789	-3.9157	-3.8111	-3.5201	-3.4483	-0.04417	-0.30722	-0.31234	-0.31233
CN14_NN33	2.438544739	2.94	2314571.929	9.034	1.0299	8.1078	0.8006	-3.9157	-3.8111	-3.7366	-3.6003	-0.04417	-0.30722	-0.30808	-0.30812
CN14_NN34	2.393822394	1.72	275348.3696	9.034	1.0299	8.086	0.7446	-3.9157	-3.8111	-3.6716	-3.6051	-0.04417	-0.30722	-0.30053	-0.30049
CN14_NN37	2.188879082	0	34291.55056	9.034	1.0299	8.4752	0.6759	-3.9157	-3.8111	-3.4072	-2.9272	-0.04417	-0.30722	-0.3177	-0.31788
CN14_NN4	2.188879082	0	51656.25249	9.034	1.0299	8.3098	0.4975	-3.9157	-3.8111	-3.4238	-3.3076	-0.04417	-0.30722	-0.30517	-0.30524
CN14_NN40	2.40776699	1.77	1397610.23	9.034	1.0299	4.0661	-3.8674	-3.9157	-3.8111	1.1956	1.222	-0.04417	-0.30722	-0.36915	-0.33841
CN14_NN41	2.426614481	1.47	2427665.53	9.034	1.0299	4.9774	-2.0076	-3.9157	-3.8111	-0.853	-0.5321	-0.04417	-0.30722	-0.34304	-0.28755
CN14_NN42	2.252497729	3.27	179613.8392	9.034	1.0299	4.6889	-2.1237	-3.9157	-3.8111	-0.5179	0.0024	-0.04417	-0.30722	-0.33576	-0.28946
CN14_NN43	2.440944882	1.57	1922236.818	9.034	1.0299	8.0072	0.7224	-3.9157	-3.8111	-4.2325	-4.1748	-0.04417	-0.30722	-0.30467	-0.30466
CN14_NN47	2.426614481	2.02	1695500.378	9.034	1.0299	8.1354	0.7699	-3.9157	-3.8111	-3.8641	-3.75	-0.04417	-0.30722	-0.30405	-0.30405
CN14_NN5	2.222222222	1.16	513828.3441	9.034	1.0299	7.9994	1.1548	-3.9157	-3.8111	-4.4335	-4.1976	-0.04417	-0.30722	-0.30736	-0.30881
CN14_NN6	2.421875	1.56	1239355.069	9.034	1.0299	8.3099	0.6692	-3.9157	-3.8111	-3.7979	-3.7104	-0.04417	-0.30722	-0.31137	-0.31163
CN14_NN7	2.177348551	0	47624.70242	9.034	1.0299	9.252	1.4466	-3.9157	-3.8111	-4.3783	-4.279	-0.04417	-0.30722	-0.2966	-0.29661
CN14_NN8	2.417153996	1.49	1571701.415	9.034	1.0299	8.289	0.5705	-3.9157	-3.8111	-3.751	-3.7174	-0.04417	-0.30722	-0.30854	-0.3085
CN2_NN1	2.027800491	0.42	194409.333	8.2336	0.2004	8.5496	0.4248	-3.1343	-3.0357	-3.1219	-2.5647	-0.05202	-0.32362	-0.32717	-0.32754
CN2_NN14	2.042833608	0	12688.21669	8.2336	0.2004	8.8838	2.4859	-3.1343	-3.0357	-5.1012	-4.2583	-0.05202	-0.32362	-0.27821	-0.27821
CN2_NN16	2.04620462	0.82	458646.6957	8.2336	0.2004	8.3286	0.767	-3.1343	-3.0357	-3.5813	-3.4765	-0.05202	-0.32362	-0.31049	-0.31056
CN2_NN2	2.075313808	0.56	356768.8188	8.2336	0.2004	8.3959	0.5129	-3.1343	-3.0357	-3.5558	-3.4929	-0.05202	-0.32362	-0.31246	-0.313
CN2_NN20	2.200532387	1.62	635171.3639	8.2336	0.2004	7.981	0.8474	-3.1343	-3.0357	-3.947	-3.8515	-0.05202	-0.32362	-0.30166	-0.30171
CN2_NN21	2.099915326	0	157.3568364	8.2336	0.2004	7.8492	1.5286	-3.1343	-3.0357	-4.655	-4.0396	-0.05202	-0.32362	-0.31417	-0.31568
CN2_NN24	2.008097166	0.77	599290.8128	8.2336	0.2004	7.6441	1.3633	-3.1343	-3.0357	-4.6219	-4.4411	-0.05202	-0.32362	-0.29522	-0.29521
CN2_NN26	2.051282051	0.76	572967.3472	8.2336	0.2004	8.1436	0.7923	-3.1343	-3.0357	-3.6579	-3.5401	-0.05202	-0.32362	-0.30979	-0.30847
CN2_NN27	2.022838499	0.66	384213.4984	8.2336	0.2004	8.1008	1.1642	-3.1343	-3.0357	-4.1943	-4.0623	-0.05202	-0.32362	-0.29912	-0.29912
CN2_NN3	2.11965812	0.9	833034.8851	8.2336	0.2004	8.2182	0.4789	-3.1343	-3.0357	-3.5201	-3.4483	-0.05202	-0.32362	-0.31234	-0.31233
CN2_NN33	2.11965812	1.11	981000.6803	8.2336	0.2004	8.1078	0.8006	-3.1343	-3.0357	-3.7366	-3.6003	-0.05202	-0.32362	-0.30808	-0.30812
CN2_NN34	2.18117854	2.26	865496.1376	8.2336	0.2004	8.086	0.7446	-3.1343	-3.0357	-3.6716	-3.6051	-0.05202	-0.32362	-0.30053	-0.30049
CN2_NN37	1.946624804	0	6088.022057	8.2336	0.2004	8.4752	0.6759	-3.1343	-3.0357	-3.4072	-2.9272	-0.05202	-0.32362	-0.3177	-0.31788
CN2_NN4	2.154648132	0	15530.61239	8.2336	0.2004	8.3098	0.4975	-3.1343	-3.0357	-3.4238	-3.3076	-0.05202	-0.32362	-0.30517	-0.30524
CN2_NN40	2.391513983	2.19	1187145.134	8.2336	0.2004	4.0661	-3.8674	-3.1343	-3.0357	1.1956	1.222	-0.05202	-0.32362	-0.36915	-0.33841
CN2_NN41	2.190812721	0.96	1104464.859	8.2336	0.2004	4.9774	-2.0076	-3.1343	-3.0357	-0.853	-0.5321	-0.05202	-0.32362	-0.34304	-0.28755
CN2_NN42	2.049586777	1.21	393549.9246	8.2336	0.2004	4.6889	-2.1237	-3.1343	-3.0357	-0.5179	0.0024	-0.05202	-0.32362	-0.33576	-0.28946
CN2_NN43	2.082283795	0.47	385427.9637	8.2336	0.2004	8.0072	0.7224	-3.1343	-3.0357	-4.2325	-4.1748	-0.05202	-0.32362	-0.30467	-0.30466
CN2_NN47	2.121471343	0.85	746338.0227	8.2336	0.2004	8.1354	0.7699	-3.1343	-3.0357	-3.8641	-3.75	-0.05202	-0.32362	-0.30405	-0.30405
CN2_NN5	2.034454471	0.47	348184.1397	8.2336	0.2004	7.9994	1.1548	-3.1343	-3.0357	-4.4335	-4.1976	-0.05202	-0.32362	-0.30736	-0.30881
CN2_NN6	2.075313808	0.56	453754.7799	8.2336	0.2004	8.3099	0.6692	-3.1343	-3.0357	-3.7979	-3.7104	-0.05202	-0.32362	-0.31137	-0.31163
CN2_NN7	2.380038388	0	5486.252156	8.2336	0.2004	9.252	1.4466	-3.1343	-3.0357	-4.3783	-4.279	-0.05202	-0.32362	-0.2966	-0.29661
CN2_NN8	2.082283795	0.37	228379.5855	8.2336	0.2004	8.289	0.5705	-3.1343	-3.0357	-3.751	-3.7174	-0.05202	-0.32362	-0.30854	-0.3085
CN21_NN1	2.101694915	0.48	178178.6785	8.4956	-0.4512	8.5496	0.4248	-2.2204	-2.0338	-3.1219	-2.5647	-0.05867	-0.28744	-0.32717	-0.32754
CN21_NN14	2.080536913	1.74	33712.19666	8.4956	-0.4512	8.8838	2.4859	-2.2204	-2.0338	-5.1012	-4.2583	-0.05867	-0.28744	-0.27821	-0.27821
CN21_NN16	2.121471343	0.94	511391.1718	8.4956	-0.4512	8.3286	0.767	-2.2204	-2.0338	-3.5813	-3.4765	-0.05867	-0.28744	-0.31049	-0.31056
CN21_NN2	2.149046794	0.63	293701.6728	8.4956	-0.4512	8.3959	0.5129	-2.2204	-2.0338	-3.5558	-3.4929	-0.05867	-0.28744	-0.31246	-0.313
CN21_NN20	2.273143905	2.66	1590570.601	8.4956	-0.4512	7.981	0.8474	-2.2204	-2.0338	-3.947	-3.8515	-0.05867	-0.28744	-0.30166	-0.30171
CN21_NN21	1.597938144	0	200.3256022	8.4956	-0.4512	7.8492	1.5286	-2.2204	-2.0338	-4.655	-4.0396	-0.05867	-0.28744	-0.31417	-0.31568
CN21_NN24	2.085786375	1.02	1074312.784	8.4956	-0.4512	7.6441	1.3633	-2.2204	-2.0338	-4.6219	-4.4411	-0.05867	-0.28744	-0.29522	-0.29521
CN21_NN26	2.126929674	1.05	693243.1062	8.4956	-0.4512	8.1436	0.7923	-2.2204	-2.0338	-3.6579	-3.5401	-0.05867	-0.28744	-0.30979	-0.30847
CN21_NN27	2.098138748	0.76	520555.8341	8.4956	-0.4512	8.1008	1.1642	-2.2204	-2.0338	-4.1943	-4.0623	-0.05867	-0.28744	-0.29912	-0.29912
CN21_NN3	2.19663419	1.18	599916.448	8.4956	-0.4512	8.2182	0.4789	-2.2204	-2.0338	-3.5201	-3.4483	-0.05867	-0.28744	-0.31234	-0.31233
CN21_NN33	2.194690265	1.42	1163126.952	8.4956	-0.4512	8.1078	0.8006	-2.2204	-2.0338	-3.7366	-3.6003	-0.05867	-0.28744	-0.30808	-0.30812
CN21_NN34	2.271062271	2.62	493011.3664	8.4956	-0.4512	8.086	0.7446	-2.2204	-2.0338	-3.6716	-3.6051	-0.05867	-0.28744	-0.30053	-0.30049
CN21_NN37	2.071846282	0	-2985.846763	8.4956	-0.4512	8.4752	0.6759	-2.2204	-2.0338	-3.4072	-2.9272	-0.05867	-0.28744	-0.3177	-0.31788
CN21_NN4	2.391513983	0	1052.803379	8.4956	-0.4512	8.3098	0.4975	-2.2204	-2.0338	-3.4238	-3.3076	-0.05867	-0.28744	-0.30517	-0.30524
CN21_NN40	2.377756472	0.32	90545.55874	8.4956	-0.4512	4.0661	-3.8674	-2.2204	-2.0338	1.1956	1.222	-0.05867	-0.28744	-0.36915	-0.33841
CN21_NN41	2.226211849	1.34	1033364.529	8.4956	-0.4512	4.9774	-2.0076	-2.2204	-2.0338	-0.853	-0.5321	-0.05867	-0.28744	-0.34304	-0.28755
CN21_NN42	2.126929674	3.19	292806.5819	8.4956	-0.4512	4.6889	-2.1237	-2.2204	-2.0338	-0.5179	0.0024	-0.05867	-0.28744	-0.33576	-0.28946
CN21_NN43	2.158398607	0.68	404710.0191	8.4956	-0.4512	8.0072	0.7224	-2.2204	-2.0338	-4.2325	-4.1748	-0.05867	-0.28744	-0.30467	-0.30466
CN21_NN47	2.19858156	1.3	615816.9115	8.4956	-0.4512	8.1354	0.7699	-2.2204	-2.0338	-3.8641	-3.75	-0.05867	-0.28744	-0.30405	-0.30405
CN21_NN5	2.082283795	0.57	405486.9548	8.4956	-0.4512	7.9994	1.1548	-2.2204	-2.0338	-4.4335	-4.1976	-0.05867	-0.28744	-0.30736	-0.30881
CN21_NN6	2.150910668	0.71	341146.9286	8.4956	-0.4512	8.3099	0.6692	-2.2204	-2.0338	-3.7979	-3.7104	-0.05867	-0.28744	-0.31137	-0.31163
CN21_NN7	2.285714286	0	5458.798771	8.4956	-0.4512	9.252	1.4466	-2.2204	-2.0338	-4.3783	-4.279	-0.05867	-0.28744	-0.2966	-0.29661
CN21_NN8	2.164048866	0.5	231483.543	8.4956	-0.4512	8.289	0.5705	-2.2204	-2.0338	-3.751	-3.7174	-0.05867	-0.28744	-0.30854	-0.3085
CN28_NN1	2.064945878	0.45	165248.878	8.0458	0.5752	8.5496	0.4248	-3.3664	-3.1302	-3.1219	-2.5647	-0.04391	-0.32779	-0.32717	-0.32754
CN28_NN14	2.084033613	1.89	30091.68484	8.0458	0.5752	8.8838	2.4859	-3.3664	-3.1302	-5.1012	-4.2583	-0.04391	-0.32779	-0.27821	-0.27821
CN28_NN16	2.066666667	0.88	361653.7766	8.0458	0.5752	8.3286	0.767	-3.3664	-3.1302	-3.5813	-3.4765	-0.04391	-0.32779	-0.31049	-0.31056
CN28_NN2	2.099915326	0.68	280030.8387	8.0458	0.5752	8.3959	0.5129	-3.3664	-3.1302	-3.5558	-3.4929	-0.04391	-0.32779	-0.31246	-0.313
CN28_NN20	2.236248873	5.55	689995.8638	8.0458	0.5752	7.981	0.8474	-3.3664	-3.1302	-3.947	-3.8515	-0.04391	-0.32779	-0.30166	-0.30171
CN28_NN21	2.183098592	0	24678.99973	8.0458	0.5752	7.8492	1.5286	-3.3664	-3.1302	-4.655	-4.0396	-0.04391	-0.32779	-0.31417	-0.31568
CN28_NN24	2.047894302	0.93	651589.1627	8.0458	0.5752	7.6441	1.3633	-3.3664	-3.1302	-4.6219	-4.4411	-0.04391	-0.32779	-0.29522	-0.29521
CN28_NN26	2.073578595	1.04	430285.9744	8.0458	0.5752	8.1436	0.7923	-3.3664	-3.1302	-3.6579	-3.5401	-0.04391	-0.32779	-0.30979	-0.30847
CN28_NN27	2.058091286	0.78	328046.8975	8.0458	0.5752	8.1008	1.1642	-3.3664	-3.1302	-4.1943	-4.0623	-0.04391	-0.32779	-0.29912	-0.29912
CN28_NN3	2.141623489	1.69	645339.7747	8.0458	0.5752	8.2182	0.4789	-3.3664	-3.1302	-3.5201	-3.4483	-0.04391	-0.32779	-0.31234	-0.31233
CN28_NN33	2.141623489	2.06	762529.2416	8.0458	0.5752	8.1078	0.8006	-3.3664	-3.1302	-3.7366	-3.6003	-0.04391	-0.32779	-0.30808	-0.30812
CN28_NN34	2.216264522	3.62	205157.0694	8.0458	0.5752	8.086	0.7446	-3.3664	-3.1302	-3.6716	-3.6051	-0.04391	-0.32779	-0.30053	-0.30049
CN28_NN37	2.185022026	0	31152.63503	8.0458	0.5752	8.4752	0.6759	-3.3664	-3.1302	-3.4072	-2.9272	-0.04391	-0.32779	-0.3177	-0.31788
CN28_NN4	2.192749779	0	23763.56007	8.0458	0.5752	8.3098	0.4975	-3.3664	-3.1302	-3.4238	-3.3076	-0.04391	-0.32779	-0.30517	-0.30524
CN28_NN40	2.262773723	10.9	441395.5949	8.0458	0.5752	4.0661	-3.8674	-3.3664	-3.1302	1.1956	1.222	-0.04391	-0.32779	-0.36915	-0.33841
CN28_NN41	2.252497729	9.99	893882.6927	8.0458	0.5752	4.9774	-2.0076	-3.3664	-3.1302	-0.853	-0.5321	-0.04391	-0.32779	-0.34304	-0.28755
CN28_NN42	2.143474503	2.11	715363.2873	8.0458	0.5752	4.6889	-2.1237	-3.3664	-3.1302	-0.5179	0.0024	-0.04391	-0.32779	-0.33576	-0.28946
CN28_NN43	2.107051827	0.79	395005.6228	8.0458	0.5752	8.0072	0.7224	-3.3664	-3.1302	-4.2325	-4.1748	-0.04391	-0.32779	-0.30467	-0.30466
CN28_NN47	2.085786375	1.76	474970.9529	8.0458	0.5752	8.1354	0.7699	-3.3664	-3.1302	-3.8641	-3.75	-0.04391	-0.32779	-0.30405	-0.30405
CN28_NN5	2.032786885	0.55	296292.7392	8.0458	0.5752	7.9994	1.1548	-3.3664	-3.1302	-4.4335	-4.1976	-0.04391	-0.32779	-0.30736	-0.30881
CN28_NN6	2.105263158	0.93	363724.9819	8.0458	0.5752	8.3099	0.6692	-3.3664	-3.1302	-3.7979	-3.7104	-0.04391	-0.32779	-0.31137	-0.31163
CN28_NN7	2.18117854	0	27671.06563	8.0458	0.5752	9.252	1.4466	-3.3664	-3.1302	-4.3783	-4.279	-0.04391	-0.32779	-0.2966	-0.29661
CN28_NN8	2.147186147	0.91	238297.0993	8.0458	0.5752	8.289	0.5705	-3.3664	-3.1302	-3.751	-3.7174	-0.04391	-0.32779	-0.30854	-0.3085
CN29_NN1	2.063227953	0.66	316742.9723	7.6538	0.7741	8.5496	0.4248	-3.9282	-3.6554	-3.1219	-2.5647	-0.04765	-0.30742	-0.32717	-0.32754
CN29_NN14	2.154648132	0	12891.59645	7.6538	0.7741	8.8838	2.4859	-3.9282	-3.6554	-5.1012	-4.2583	-0.04765	-0.30742	-0.27821	-0.27821
CN29_NN16	2.085786375	1.32	729591.522	7.6538	0.7741	8.3286	0.767	-3.9282	-3.6554	-3.5813	-3.4765	-0.04765	-0.30742	-0.31049	-0.31056
CN29_NN2	2.130584192	1.46	607361.8322	7.6538	0.7741	8.3959	0.5129	-3.9282	-3.6554	-3.5558	-3.4929	-0.04765	-0.30742	-0.31246	-0.313
CN29_NN20	2.250453721	6.1	326479.1356	7.6538	0.7741	7.981	0.8474	-3.9282	-3.6554	-3.947	-3.8515	-0.04765	-0.30742	-0.30166	-0.30171
CN29_NN21	2.22821204	0	24028.6479	7.6538	0.7741	7.8492	1.5286	-3.9282	-3.6554	-4.655	-4.0396	-0.04765	-0.30742	-0.31417	-0.31568
CN29_NN24	2.042833608	0.84	771677.2364	7.6538	0.7741	7.6441	1.3633	-3.9282	-3.6554	-4.6219	-4.4411	-0.04765	-0.30742	-0.29522	-0.29521
CN29_NN26	2.089300758	1.19	765861.4723	7.6538	0.7741	8.1436	0.7923	-3.9282	-3.6554	-3.6579	-3.5401	-0.04765	-0.30742	-0.30979	-0.30847
CN29_NN27	2.058091286	1.09	535662.8684	7.6538	0.7741	8.1008	1.1642	-3.9282	-3.6554	-4.1943	-4.0623	-0.04765	-0.30742	-0.29912	-0.29912
CN29_NN3	2.185022026	4.02	1182711.826	7.6538	0.7741	8.2182	0.4789	-3.9282	-3.6554	-3.5201	-3.4483	-0.04765	-0.30742	-0.31234	-0.31233
CN29_NN33	2.190812721	4.58	1141298.815	7.6538	0.7741	8.1078	0.8006	-3.9282	-3.6554	-3.7366	-3.6003	-0.04765	-0.30742	-0.30808	-0.30812
CN29_NN34	2.234234234	6.61	629002.6598	7.6538	0.7741	8.086	0.7446	-3.9282	-3.6554	-3.6716	-3.6051	-0.04765	-0.30742	-0.30053	-0.30049
CN29_NN37	2.218246869	0	31976.68637	7.6538	0.7741	8.4752	0.6759	-3.9282	-3.6554	-3.4072	-2.9272	-0.04765	-0.30742	-0.3177	-0.31788
CN29_NN4	2.230215827	0	57392.45905	7.6538	0.7741	8.3098	0.4975	-3.9282	-3.6554	-3.4238	-3.3076	-0.04765	-0.30742	-0.30517	-0.30524
CN29_NN40	2.252497729	7.79	702966.4532	7.6538	0.7741	4.0661	-3.8674	-3.9282	-3.6554	1.1956	1.222	-0.04765	-0.30742	-0.36915	-0.33841
CN29_NN41	2.252497729	5.87	1291129.739	7.6538	0.7741	4.9774	-2.0076	-3.9282	-3.6554	-0.853	-0.5321	-0.04765	-0.30742	-0.34304	-0.28755
CN29_NN42	2.099915326	1.57	394473.8629	7.6538	0.7741	4.6889	-2.1237	-3.9282	-3.6554	-0.5179	0.0024	-0.04765	-0.30742	-0.33576	-0.28946
CN29_NN43	2.136089578	1.19	501535.8129	7.6538	0.7741	8.0072	0.7224	-3.9282	-3.6554	-4.2325	-4.1748	-0.04765	-0.30742	-0.30467	-0.30466
CN29_NN47	2.179261863	2.4	719855.5463	7.6538	0.7741	8.1354	0.7699	-3.9282	-3.6554	-3.8641	-3.75	-0.04765	-0.30742	-0.30405	-0.30405
CN29_NN5	2.059800664	0.72	411770.8188	7.6538	0.7741	7.9994	1.1548	-3.9282	-3.6554	-4.4335	-4.1976	-0.04765	-0.30742	-0.30736	-0.30881
CN29_NN6	2.134251291	1.69	783456.3455	7.6538	0.7741	8.3099	0.6692	-3.9282	-3.6554	-3.7979	-3.7104	-0.04765	-0.30742	-0.31137	-0.31163
CN29_NN7	2.206405694	0	22039.34192	7.6538	0.7741	9.252	1.4466	-3.9282	-3.6554	-4.3783	-4.279	-0.04765	-0.30742	-0.2966	-0.29661
CN29_NN8	2.185022026	2.23	634944.748	7.6538	0.7741	8.289	0.5705	-3.9282	-3.6554	-3.751	-3.7174	-0.04765	-0.30742	-0.30854	-0.3085
CN3_NN1	2.147186147	0.88	480756.8241	8.3381	0.365	8.5496	0.4248	-3.2553	-3.1331	-3.1219	-2.5647	-0.05013	-0.32392	-0.32717	-0.32754
CN3_NN14	2.041152263	0	6698.713699	8.3381	0.365	8.8838	2.4859	-3.2553	-3.1331	-5.1012	-4.2583	-0.05013	-0.32392	-0.27821	-0.27821
CN3_NN16	2.171628722	1.37	897328.9342	8.3381	0.365	8.3286	0.767	-3.2553	-3.1331	-3.5813	-3.4765	-0.05013	-0.32392	-0.31049	-0.31056
CN3_NN2	2.19663419	0.9	611599.8614	8.3381	0.365	8.3959	0.5129	-3.2553	-3.1331	-3.5558	-3.4929	-0.05013	-0.32392	-0.31246	-0.313
CN3_NN20	2.335216573	3.46	726367.5359	8.3381	0.365	7.981	0.8474	-3.2553	-3.1331	-3.947	-3.8515	-0.05013	-0.32392	-0.30166	-0.30171
CN3_NN21	2.049586777	0	15483.30686	8.3381	0.365	7.8492	1.5286	-3.2553	-3.1331	-4.655	-4.0396	-0.05013	-0.32392	-0.31417	-0.31568
CN3_NN24	2.137931034	1.56	1338237.885	8.3381	0.365	7.6441	1.3633	-3.2553	-3.1331	-4.6219	-4.4411	-0.05013	-0.32392	-0.29522	-0.29521
CN3_NN26	2.175438596	1.24	1123519.86	8.3381	0.365	8.1436	0.7923	-3.2553	-3.1331	-3.6579	-3.5401	-0.05013	-0.32392	-0.30979	-0.30847
CN3_NN27	2.149046794	1.16	969875.7228	8.3381	0.365	8.1008	1.1642	-3.2553	-3.1331	-4.1943	-4.0623	-0.05013	-0.32392	-0.29912	-0.29912
CN3_NN3	2.244343891	1.38	1060577.575	8.3381	0.365	8.2182	0.4789	-3.2553	-3.1331	-3.5201	-3.4483	-0.05013	-0.32392	-0.31234	-0.31233
CN3_NN33	2.246376812	1.63	1433503.731	8.3381	0.365	8.1078	0.8006	-3.2553	-3.1331	-3.7366	-3.6003	-0.05013	-0.32392	-0.30808	-0.30812
CN3_NN34	2.287822878	3.42	648007.3989	8.3381	0.365	8.086	0.7446	-3.2553	-3.1331	-3.6716	-3.6051	-0.05013	-0.32392	-0.30053	-0.30049
CN3_NN37	2.254545455	0	10039.6459	8.3381	0.365	8.4752	0.6759	-3.2553	-3.1331	-3.4072	-2.9272	-0.05013	-0.32392	-0.3177	-0.31788
CN3_NN4	2.234234234	0	19307.60818	8.3381	0.365	8.3098	0.4975	-3.2553	-3.1331	-3.4238	-3.3076	-0.05013	-0.32392	-0.30517	-0.30524
CN3_NN40	2.431372549	4.3	953150.0944	8.3381	0.365	4.0661	-3.8674	-3.2553	-3.1331	1.1956	1.222	-0.05013	-0.32392	-0.36915	-0.33841
CN3_NN41	2.361904762	1.69	841414.6036	8.3381	0.365	4.9774	-2.0076	-3.2553	-3.1331	-0.853	-0.5321	-0.05013	-0.32392	-0.34304	-0.28755
CN3_NN42	2.175438596	2.83	706019.5453	8.3381	0.365	4.6889	-2.1237	-3.2553	-3.1331	-0.5179	0.0024	-0.05013	-0.32392	-0.33576	-0.28946
CN3_NN43	2.200532387	0.79	555267.1212	8.3381	0.365	8.0072	0.7224	-3.2553	-3.1331	-4.2325	-4.1748	-0.05013	-0.32392	-0.30467	-0.30466
CN3_NN47	2.248413418	1.32	961175.7591	8.3381	0.365	8.1354	0.7699	-3.2553	-3.1331	-3.8641	-3.75	-0.05013	-0.32392	-0.30405	-0.30405
CN3_NN5	2.186948854	0.77	256947.2041	8.3381	0.365	7.9994	1.1548	-3.2553	-3.1331	-4.4335	-4.1976	-0.05013	-0.32392	-0.30736	-0.30881
CN3_NN6	2.194690265	1.05	577720.203	8.3381	0.365	8.3099	0.6692	-3.2553	-3.1331	-3.7979	-3.7104	-0.05013	-0.32392	-0.31137	-0.31163
CN3_NN7	2.087542088	0	23788.68951	8.3381	0.365	9.252	1.4466	-3.2553	-3.1331	-4.3783	-4.279	-0.05013	-0.32392	-0.2966	-0.29661
CN3_NN8	2.19858156	0.91	568204.3122	8.3381	0.365	8.289	0.5705	-3.2553	-3.1331	-3.751	-3.7174	-0.05013	-0.32392	-0.30854	-0.3085
CN30_NN1	2.194690265	2.32	1132869.235	8.0336	0.8216	8.5496	0.4248	-3.7136	-2.815	-3.1219	-2.5647	-0.04867	-0.33048	-0.32717	-0.32754
CN30_NN14	1.991967871	0.32	11200.00762	8.0336	0.8216	8.8838	2.4859	-3.7136	-2.815	-5.1012	-4.2583	-0.04867	-0.33048	-0.27821	-0.27821
CN30_NN16	2.194690265	2.27	821960.5327	8.0336	0.8216	8.3286	0.767	-3.7136	-2.815	-3.5813	-3.4765	-0.04867	-0.33048	-0.31049	-0.31056
CN30_NN2	2.19663419	3.47	1245847.357	8.0336	0.8216	8.3959	0.5129	-3.7136	-2.815	-3.5558	-3.4929	-0.04867	-0.33048	-0.31246	-0.313
CN30_NN20	2.194690265	2.09	929051.7033	8.0336	0.8216	7.981	0.8474	-3.7136	-2.815	-3.947	-3.8515	-0.04867	-0.33048	-0.30166	-0.30171
CN30_NN21	2.123287671	0.53	43765.10997	8.0336	0.8216	7.8492	1.5286	-3.7136	-2.815	-4.655	-4.0396	-0.04867	-0.33048	-0.31417	-0.31568
CN30_NN24	2.154648132	1.07	925004.279	8.0336	0.8216	7.6441	1.3633	-3.7136	-2.815	-4.6219	-4.4411	-0.04867	-0.33048	-0.29522	-0.29521
CN30_NN26	2.19663419	2.21	821329.6213	8.0336	0.8216	8.1436	0.7923	-3.7136	-2.815	-3.6579	-3.5401	-0.04867	-0.33048	-0.30979	-0.30847
CN30_NN27	2.179261863	0.78	372875.352	8.0336	0.8216	8.1008	1.1642	-3.7136	-2.815	-4.1943	-4.0623	-0.04867	-0.33048	-0.29912	-0.29912
CN30_NN3	2.19663419	2.89	1039169.362	8.0336	0.8216	8.2182	0.4789	-3.7136	-2.815	-3.5201	-3.4483	-0.04867	-0.33048	-0.31234	-0.31233
CN30_NN33	2.19663419	2.91	1344758.662	8.0336	0.8216	8.1078	0.8006	-3.7136	-2.815	-3.7366	-3.6003	-0.04867	-0.33048	-0.30808	-0.30812
CN30_NN34	2.162162162	2.9	453428.7801	8.0336	0.8216	8.086	0.7446	-3.7136	-2.815	-3.6716	-3.6051	-0.04867	-0.33048	-0.30053	-0.30049
CN30_NN37	2.156521739	0.57	56938.81249	8.0336	0.8216	8.4752	0.6759	-3.7136	-2.815	-3.4072	-2.9272	-0.04867	-0.33048	-0.3177	-0.31788
CN30_NN4	2.147186147	1.87	71227.67287	8.0336	0.8216	8.3098	0.4975	-3.7136	-2.815	-3.4238	-3.3076	-0.04867	-0.33048	-0.30517	-0.30524
CN30_NN40	2.186948854	1.83	1007808.464	8.0336	0.8216	4.0661	-3.8674	-3.7136	-2.815	1.1956	1.222	-0.04867	-0.33048	-0.36915	-0.33841
CN30_NN41	2.177348551	2.17	1440510.824	8.0336	0.8216	4.9774	-2.0076	-3.7136	-2.815	-0.853	-0.5321	-0.04867	-0.33048	-0.34304	-0.28755
CN30_NN42	2.165938865	0.43	145547.5417	8.0336	0.8216	4.6889	-2.1237	-3.7136	-2.815	-0.5179	0.0024	-0.04867	-0.33048	-0.33576	-0.28946
CN30_NN43	2.150910668	0.68	449295.5912	8.0336	0.8216	8.0072	0.7224	-3.7136	-2.815	-4.2325	-4.1748	-0.04867	-0.33048	-0.30467	-0.30466
CN30_NN47	2.19663419	2.87	1357520.897	8.0336	0.8216	8.1354	0.7699	-3.7136	-2.815	-3.8641	-3.75	-0.04867	-0.33048	-0.30405	-0.30405
CN30_NN5	2.19663419	1.69	792496.1164	8.0336	0.8216	7.9994	1.1548	-3.7136	-2.815	-4.4335	-4.1976	-0.04867	-0.33048	-0.30736	-0.30881
CN30_NN6	2.200532387	3.62	1205014.001	8.0336	0.8216	8.3099	0.6692	-3.7136	-2.815	-3.7979	-3.7104	-0.04867	-0.33048	-0.31137	-0.31163
CN30_NN7	2.147186147	0.28	24584.74607	8.0336	0.8216	9.252	1.4466	-3.7136	-2.815	-4.3783	-4.279	-0.04867	-0.33048	-0.2966	-0.29661
CN30_NN8	2.188879082	2.66	1131547.372	8.0336	0.8216	8.289	0.5705	-3.7136	-2.815	-3.751	-3.7174	-0.04867	-0.33048	-0.30854	-0.3085
CN31_NN1	2.230215827	1.74	799968.7293	8.1349	0.5944	8.5496	0.4248	-3.4678	-2.8156	-3.1219	-2.5647	-0.05181	-0.34525	-0.32717	-0.32754
CN31_NN14	2.165938865	0.3	24204.94935	8.1349	0.5944	8.8838	2.4859	-3.4678	-2.8156	-5.1012	-4.2583	-0.05181	-0.34525	-0.27821	-0.27821
CN31_NN16	2.252497729	2.33	1311023.741	8.1349	0.5944	8.3286	0.767	-3.4678	-2.8156	-3.5813	-3.4765	-0.05181	-0.34525	-0.31049	-0.31056
CN31_NN2	2.279411765	2.51	611677.1793	8.1349	0.5944	8.3959	0.5129	-3.4678	-2.8156	-3.5558	-3.4929	-0.05181	-0.34525	-0.31246	-0.313
CN31_NN20	2.285714286	2.77	959954.9516	8.1349	0.5944	7.981	0.8474	-3.4678	-2.8156	-3.947	-3.8515	-0.05181	-0.34525	-0.30166	-0.30171
CN31_NN21	2.150910668	0.39	26987.48671	8.1349	0.5944	7.8492	1.5286	-3.4678	-2.8156	-4.655	-4.0396	-0.05181	-0.34525	-0.31417	-0.31568
CN31_NN24	2.19663419	1.05	672293.2601	8.1349	0.5944	7.6441	1.3633	-3.4678	-2.8156	-4.6219	-4.4411	-0.05181	-0.34525	-0.29522	-0.29521
CN31_NN26	2.256596906	2.11	1084339.808	8.1349	0.5944	8.1436	0.7923	-3.4678	-2.8156	-3.6579	-3.5401	-0.05181	-0.34525	-0.30979	-0.30847
CN31_NN27	2.216264522	1.6	1474145.231	8.1349	0.5944	8.1008	1.1642	-3.4678	-2.8156	-4.1943	-4.0623	-0.05181	-0.34525	-0.29912	-0.29912
CN31_NN3	2.287822878	2.89	587125.5982	8.1349	0.5944	8.2182	0.4789	-3.4678	-2.8156	-3.5201	-3.4483	-0.05181	-0.34525	-0.31234	-0.31233
CN31_NN33	2.287822878	3.36	1143741.003	8.1349	0.5944	8.1078	0.8006	-3.4678	-2.8156	-3.7366	-3.6003	-0.05181	-0.34525	-0.30808	-0.30812
CN31_NN34	2.262773723	3.81	461793.1841	8.1349	0.5944	8.086	0.7446	-3.4678	-2.8156	-3.6716	-3.6051	-0.05181	-0.34525	-0.30053	-0.30049
CN31_NN37	2.306976744	0.23	29377.92921	8.1349	0.5944	8.4752	0.6759	-3.4678	-2.8156	-3.4072	-2.9272	-0.05181	-0.34525	-0.3177	-0.31788
CN31_NN4	2.275229358	2.22	48253.19693	8.1349	0.5944	8.3098	0.4975	-3.4678	-2.8156	-3.4238	-3.3076	-0.05181	-0.34525	-0.30517	-0.30524
CN31_NN40	2.275229358	2.14	695298.9034	8.1349	0.5944	4.0661	-3.8674	-3.4678	-2.8156	1.1956	1.222	-0.05181	-0.34525	-0.36915	-0.33841
CN31_NN41	2.271062271	2.24	856174.7816	8.1349	0.5944	4.9774	-2.0076	-3.4678	-2.8156	-0.853	-0.5321	-0.05181	-0.34525	-0.34304	-0.28755
CN31_NN42	2.248413418	0.89	151193.1971	8.1349	0.5944	4.6889	-2.1237	-3.4678	-2.8156	-0.5179	0.0024	-0.05181	-0.34525	-0.33576	-0.28946
CN31_NN43	2.194690265	0.55	381479.0016	8.1349	0.5944	8.0072	0.7224	-3.4678	-2.8156	-4.2325	-4.1748	-0.05181	-0.34525	-0.30467	-0.30466
CN31_NN47	2.289935365	2.31	349911.1103	8.1349	0.5944	8.1354	0.7699	-3.4678	-2.8156	-3.8641	-3.75	-0.05181	-0.34525	-0.30405	-0.30405
CN31_NN5	2.28150874	1.05	329622.7487	8.1349	0.5944	7.9994	1.1548	-3.4678	-2.8156	-4.4335	-4.1976	-0.05181	-0.34525	-0.30736	-0.30881
CN31_NN6	2.252497729	2.42	321319.8591	8.1349	0.5944	8.3099	0.6692	-3.4678	-2.8156	-3.7979	-3.7104	-0.05181	-0.34525	-0.31137	-0.31163
CN31_NN7	2.311276794	0.17	10412.7382	8.1349	0.5944	9.252	1.4466	-3.4678	-2.8156	-4.3783	-4.279	-0.05181	-0.34525	-0.2966	-0.29661
CN31_NN8	2.275229358	2.64	538512.9921	8.1349	0.5944	8.289	0.5705	-3.4678	-2.8156	-3.751	-3.7174	-0.05181	-0.34525	-0.30854	-0.3085
CN33_NN1	2.179261863	1.13	833520.1034	7.9621	0.5924	8.5496	0.4248	-3.5476	-3.3633	-3.1219	-2.5647	-0.04992	-0.34333	-0.32717	-0.32754
CN33_NN14	2.14532872	1.11	14789.47747	7.9621	0.5924	8.8838	2.4859	-3.5476	-3.3633	-5.1012	-4.2583	-0.04992	-0.34333	-0.27821	-0.27821
CN33_NN16	2.204444444	1.73	1015188.949	7.9621	0.5924	8.3286	0.767	-3.5476	-3.3633	-3.5813	-3.4765	-0.04992	-0.34333	-0.31049	-0.31056
CN33_NN2	2.256596906	3.03	695402.5669	7.9621	0.5924	8.3959	0.5129	-3.5476	-3.3633	-3.5558	-3.4929	-0.04992	-0.34333	-0.31246	-0.313
CN33_NN20	2.296296296	3.56	910597.5001	7.9621	0.5924	7.981	0.8474	-3.5476	-3.3633	-3.947	-3.8515	-0.04992	-0.34333	-0.30166	-0.30171
CN33_NN21	2.162162162	0.58	25579.07442	7.9621	0.5924	7.8492	1.5286	-3.5476	-3.3633	-4.655	-4.0396	-0.04992	-0.34333	-0.31417	-0.31568
CN33_NN24	2.158398607	0.85	647664.4305	7.9621	0.5924	7.6441	1.3633	-3.5476	-3.3633	-4.6219	-4.4411	-0.04992	-0.34333	-0.29522	-0.29521
CN33_NN26	2.210338681	1.54	1057921.592	7.9621	0.5924	8.1436	0.7923	-3.5476	-3.3633	-3.6579	-3.5401	-0.04992	-0.34333	-0.30979	-0.30847
CN33_NN27	2.175438596	1.27	1175826.677	7.9621	0.5924	8.1008	1.1642	-3.5476	-3.3633	-4.1943	-4.0623	-0.04992	-0.34333	-0.29912	-0.29912
CN33_NN3	2.285714286	3.1	749007.5702	7.9621	0.5924	8.2182	0.4789	-3.5476	-3.3633	-3.5201	-3.4483	-0.04992	-0.34333	-0.31234	-0.31233
CN33_NN33	2.289935365	3.87	1380103.793	7.9621	0.5924	8.1078	0.8006	-3.5476	-3.3633	-3.7366	-3.6003	-0.04992	-0.34333	-0.30808	-0.30812
CN33_NN34	2.273143905	3.44	382547.1528	7.9621	0.5924	8.086	0.7446	-3.5476	-3.3633	-3.6716	-3.6051	-0.04992	-0.34333	-0.30053	-0.30049
CN33_NN37	2.256596906	0.4	28970.30913	7.9621	0.5924	8.4752	0.6759	-3.5476	-3.3633	-3.4072	-2.9272	-0.04992	-0.34333	-0.3177	-0.31788
CN33_NN4	2.268984446	2.39	55336.19881	7.9621	0.5924	8.3098	0.4975	-3.5476	-3.3633	-3.4238	-3.3076	-0.04992	-0.34333	-0.30517	-0.30524
CN33_NN40	2.285714286	2.21	654532.3374	7.9621	0.5924	4.0661	-3.8674	-3.5476	-3.3633	1.1956	1.222	-0.04992	-0.34333	-0.36915	-0.33841
CN33_NN41	2.28150874	2.6	865542.4479	7.9621	0.5924	4.9774	-2.0076	-3.5476	-3.3633	-0.853	-0.5321	-0.04992	-0.34333	-0.34304	-0.28755
CN33_NN42	2.218246869	1.34	400663.918	7.9621	0.5924	4.6889	-2.1237	-3.5476	-3.3633	-0.5179	0.0024	-0.04992	-0.34333	-0.33576	-0.28946
CN33_NN43	2.160278746	0.5	336083.3336	7.9621	0.5924	8.0072	0.7224	-3.5476	-3.3633	-4.2325	-4.1748	-0.04992	-0.34333	-0.30467	-0.30466
CN33_NN47	2.285714286	2.45	588586.9302	7.9621	0.5924	8.1354	0.7699	-3.5476	-3.3633	-3.8641	-3.75	-0.04992	-0.34333	-0.30405	-0.30405
CN33_NN5	2.258652095	0.88	349333.0687	7.9621	0.5924	7.9994	1.1548	-3.5476	-3.3633	-4.4335	-4.1976	-0.04992	-0.34333	-0.30736	-0.30881
CN33_NN6	2.256596906	2.04	461492.3277	7.9621	0.5924	8.3099	0.6692	-3.5476	-3.3633	-3.7979	-3.7104	-0.04992	-0.34333	-0.31137	-0.31163
CN33_NN7	2.344045369	0.18	5215.701112	7.9621	0.5924	9.252	1.4466	-3.5476	-3.3633	-4.3783	-4.279	-0.04992	-0.34333	-0.2966	-0.29661
CN33_NN8	2.273143905	3.01	737395.5101	7.9621	0.5924	8.289	0.5705	-3.5476	-3.3633	-3.751	-3.7174	-0.04992	-0.34333	-0.30854	-0.3085
CN34_NN1	2.194690265	3.23	780141.2533	7.5608	0.764	8.5496	0.4248	-3.8435	-3.7372	-3.1219	-2.5647	-0.04367	-0.32652	-0.32717	-0.32754
CN34_NN14	2.105263158	0.52	10307.94265	7.5608	0.764	8.8838	2.4859	-3.8435	-3.7372	-5.1012	-4.2583	-0.04367	-0.32652	-0.27821	-0.27821
CN34_NN16	2.19663419	1.33	165876.7643	7.5608	0.764	8.3286	0.767	-3.8435	-3.7372	-3.5813	-3.4765	-0.04367	-0.32652	-0.31049	-0.31056
CN34_NN2	2.220232766	10.42	713694.7709	7.5608	0.764	8.3959	0.5129	-3.8435	-3.7372	-3.5558	-3.4929	-0.04367	-0.32652	-0.31246	-0.313
CN34_NN20	2.224215247	3.6	459078.1121	7.5608	0.764	7.981	0.8474	-3.8435	-3.7372	-3.947	-3.8515	-0.04367	-0.32652	-0.30166	-0.30171
CN34_NN21	2.19858156	2.74	32788.91505	7.5608	0.764	7.8492	1.5286	-3.8435	-3.7372	-4.655	-4.0396	-0.04367	-0.32652	-0.31417	-0.31568
CN34_NN24	2.139775669	1.05	608056.2822	7.5608	0.764	7.6441	1.3633	-3.8435	-3.7372	-4.6219	-4.4411	-0.04367	-0.32652	-0.29522	-0.29521
CN34_NN26	2.206405694	3.41	588960.7558	7.5608	0.764	8.1436	0.7923	-3.8435	-3.7372	-3.6579	-3.5401	-0.04367	-0.32652	-0.30979	-0.30847
CN34_NN27	2.167832168	0.74	199807.6625	7.5608	0.764	8.1008	1.1642	-3.8435	-3.7372	-4.1943	-4.0623	-0.04367	-0.32652	-0.29912	-0.29912
CN34_NN3	2.224215247	6.22	595172.0803	7.5608	0.764	8.2182	0.4789	-3.8435	-3.7372	-3.5201	-3.4483	-0.04367	-0.32652	-0.31234	-0.31233
CN34_NN33	2.224215247	6.02	959877.8369	7.5608	0.764	8.1078	0.8006	-3.8435	-3.7372	-3.7366	-3.6003	-0.04367	-0.32652	-0.30808	-0.30812
CN34_NN34	2.192749779	5.11	473254.6178	7.5608	0.764	8.086	0.7446	-3.8435	-3.7372	-3.6716	-3.6051	-0.04367	-0.32652	-0.30053	-0.30049
CN34_NN37	2.208370436	0.49	32178.55779	7.5608	0.764	8.4752	0.6759	-3.8435	-3.7372	-3.4072	-2.9272	-0.04367	-0.32652	-0.3177	-0.31788
CN34_NN4	2.19858156	0.89	50753.88202	7.5608	0.764	8.3098	0.4975	-3.8435	-3.7372	-3.4238	-3.3076	-0.04367	-0.32652	-0.30517	-0.30524
CN34_NN40	2.212310437	3.14	629915.2604	7.5608	0.764	4.0661	-3.8674	-3.8435	-3.7372	1.1956	1.222	-0.04367	-0.32652	-0.36915	-0.33841
CN34_NN41	2.206405694	4.32	1281494.558	7.5608	0.764	4.9774	-2.0076	-3.8435	-3.7372	-0.853	-0.5321	-0.04367	-0.32652	-0.34304	-0.28755
CN34_NN42	2.19663419	0.85	130229.3551	7.5608	0.764	4.6889	-2.1237	-3.8435	-3.7372	-0.5179	0.0024	-0.04367	-0.32652	-0.33576	-0.28946
CN34_NN43	2.137931034	0.56	268252.2	7.5608	0.764	8.0072	0.7224	-3.8435	-3.7372	-4.2325	-4.1748	-0.04367	-0.32652	-0.30467	-0.30466
CN34_NN47	2.224215247	6.62	1221121.114	7.5608	0.764	8.1354	0.7699	-3.8435	-3.7372	-3.8641	-3.75	-0.04367	-0.32652	-0.30405	-0.30405
CN34_NN5	2.220232766	1.87	501555.5885	7.5608	0.764	7.9994	1.1548	-3.8435	-3.7372	-4.4335	-4.1976	-0.04367	-0.32652	-0.30736	-0.30881
CN34_NN6	2.222222222	5.52	572277.7952	7.5608	0.764	8.3099	0.6692	-3.8435	-3.7372	-3.7979	-3.7104	-0.04367	-0.32652	-0.31137	-0.31163
CN34_NN7	2.232223222	0.44	9889.539114	7.5608	0.764	9.252	1.4466	-3.8435	-3.7372	-4.3783	-4.279	-0.04367	-0.32652	-0.2966	-0.29661
CN34_NN8	2.216264522	6.24	870289.5349	7.5608	0.764	8.289	0.5705	-3.8435	-3.7372	-3.751	-3.7174	-0.04367	-0.32652	-0.30854	-0.3085
CN35_NN1	2.185022026	1.02	612267.1232	7.6412	0.5559	8.5496	0.4248	-3.6608	-3.5758	-3.1219	-2.5647	-0.04526	-0.33875	-0.32717	-0.32754
CN35_NN14	2.14532872	0.7	16619.68988	7.6412	0.5559	8.8838	2.4859	-3.6608	-3.5758	-5.1012	-4.2583	-0.04526	-0.33875	-0.27821	-0.27821
CN35_NN16	2.210338681	1.57	894603.43	7.6412	0.5559	8.3286	0.767	-3.6608	-3.5758	-3.5813	-3.4765	-0.04526	-0.33875	-0.31049	-0.31056
CN35_NN2	2.250453721	2.29	512908.5419	7.6412	0.5559	8.3959	0.5129	-3.6608	-3.5758	-3.5558	-3.4929	-0.04526	-0.33875	-0.31246	-0.313
CN35_NN20	2.326454034	4.38	608218.7201	7.6412	0.5559	7.981	0.8474	-3.6608	-3.5758	-3.947	-3.8515	-0.04526	-0.33875	-0.30166	-0.30171
CN35_NN21	2.317757009	0.22	8713.51839	7.6412	0.5559	7.8492	1.5286	-3.6608	-3.5758	-4.655	-4.0396	-0.04526	-0.33875	-0.31417	-0.31568
CN35_NN24	2.171628722	1.01	594101.9826	7.6412	0.5559	7.6441	1.3633	-3.6608	-3.5758	-4.6219	-4.4411	-0.04526	-0.33875	-0.29522	-0.29521
CN35_NN26	2.216264522	1.35	769293.0268	7.6412	0.5559	8.1436	0.7923	-3.6608	-3.5758	-3.6579	-3.5401	-0.04526	-0.33875	-0.30979	-0.30847
CN35_NN27	2.188879082	1.25	1064689.139	7.6412	0.5559	8.1008	1.1642	-3.6608	-3.5758	-4.1943	-4.0623	-0.04526	-0.33875	-0.29912	-0.29912
CN35_NN3	2.294172063	3.52	541163.8426	7.6412	0.5559	8.2182	0.4789	-3.6608	-3.5758	-3.5201	-3.4483	-0.04526	-0.33875	-0.31234	-0.31233
CN35_NN33	2.302692665	4.26	1039067.715	7.6412	0.5559	8.1078	0.8006	-3.6608	-3.5758	-3.7366	-3.6003	-0.04526	-0.33875	-0.30808	-0.30812
CN35_NN34	2.285714286	3.68	350589.4491	7.6412	0.5559	8.086	0.7446	-3.6608	-3.5758	-3.6716	-3.6051	-0.04526	-0.33875	-0.30053	-0.30049
CN35_NN37	2.337417531	0.32	14693.48161	7.6412	0.5559	8.4752	0.6759	-3.6608	-3.5758	-3.4072	-2.9272	-0.04526	-0.33875	-0.3177	-0.31788
CN35_NN4	2.256596906	2.68	31501.68355	7.6412	0.5559	8.3098	0.4975	-3.6608	-3.5758	-3.4238	-3.3076	-0.04526	-0.33875	-0.30517	-0.30524
CN35_NN40	2.315592904	2.45	396096.4362	7.6412	0.5559	4.0661	-3.8674	-3.6608	-3.5758	1.1956	1.222	-0.04526	-0.33875	-0.36915	-0.33841
CN35_NN41	2.311276794	3.44	721421.4097	7.6412	0.5559	4.9774	-2.0076	-3.6608	-3.5758	-0.853	-0.5321	-0.04526	-0.33875	-0.34304	-0.28755
CN35_NN42	2.212310437	2.23	424495.0276	7.6412	0.5559	4.6889	-2.1237	-3.6608	-3.5758	-0.5179	0.0024	-0.04526	-0.33875	-0.33576	-0.28946
CN35_NN43	2.171628722	0.49	286589.5853	7.6412	0.5559	8.0072	0.7224	-3.6608	-3.5758	-4.2325	-4.1748	-0.04526	-0.33875	-0.30467	-0.30466
CN35_NN47	2.296296296	2.36	464122.704	7.6412	0.5559	8.1354	0.7699	-3.6608	-3.5758	-3.8641	-3.75	-0.04526	-0.33875	-0.30405	-0.30405
CN35_NN5	2.254545455	0.76	247050.4214	7.6412	0.5559	7.9994	1.1548	-3.6608	-3.5758	-4.4335	-4.1976	-0.04526	-0.33875	-0.30736	-0.30881
CN35_NN6	2.250453721	1.84	327802.9817	7.6412	0.5559	8.3099	0.6692	-3.6608	-3.5758	-3.7979	-3.7104	-0.04526	-0.33875	-0.31137	-0.31163
CN35_NN7	2.279411765	0.23	15995.7533	7.6412	0.5559	9.252	1.4466	-3.6608	-3.5758	-4.3783	-4.279	-0.04526	-0.33875	-0.2966	-0.29661
CN35_NN8	2.275229358	2.26	214862.0664	7.6412	0.5559	8.289	0.5705	-3.6608	-3.5758	-3.751	-3.7174	-0.04526	-0.33875	-0.30854	-0.3085
CN37_NN1	2.298424467	2.74	388413.5176	8.239	0.7672	8.5496	0.4248	-3.6412	-2.8792	-3.1219	-2.5647	-0.04863	-0.34283	-0.32717	-0.32754
CN37_NN14	2.22821204	0.26	18343.07511	8.239	0.7672	8.8838	2.4859	-3.6412	-2.8792	-5.1012	-4.2583	-0.04863	-0.34283	-0.27821	-0.27821
CN37_NN16	2.313432836	3.41	826354.7595	8.239	0.7672	8.3286	0.767	-3.6412	-2.8792	-3.5813	-3.4765	-0.04863	-0.34283	-0.31049	-0.31056
CN37_NN2	2.311276794	3.28	249031.048	8.239	0.7672	8.3959	0.5129	-3.6412	-2.8792	-3.5558	-3.4929	-0.04863	-0.34283	-0.31246	-0.313
CN37_NN20	2.315592904	3.23	457506.0772	8.239	0.7672	7.981	0.8474	-3.6412	-2.8792	-3.947	-3.8515	-0.04863	-0.34283	-0.30166	-0.30171
CN37_NN21	2.19858156	0.35	34303.66977	8.239	0.7672	7.8492	1.5286	-3.6412	-2.8792	-4.655	-4.0396	-0.04863	-0.34283	-0.31417	-0.31568
CN37_NN24	2.273143905	6.88	306301.6533	8.239	0.7672	7.6441	1.3633	-3.6412	-2.8792	-4.6219	-4.4411	-0.04863	-0.34283	-0.29522	-0.29521
CN37_NN26	2.313432836	3.02	609826.8738	8.239	0.7672	8.1436	0.7923	-3.6412	-2.8792	-3.6579	-3.5401	-0.04863	-0.34283	-0.30979	-0.30847
CN37_NN27	2.296296296	1	183685.8343	8.239	0.7672	8.1008	1.1642	-3.6412	-2.8792	-4.1943	-4.0623	-0.04863	-0.34283	-0.29912	-0.29912
CN37_NN3	2.317757009	3.58	190589.136	8.239	0.7672	8.2182	0.4789	-3.6412	-2.8792	-3.5201	-3.4483	-0.04863	-0.34283	-0.31234	-0.31233
CN37_NN33	2.315592904	4.79	755870.3053	8.239	0.7672	8.1078	0.8006	-3.6412	-2.8792	-3.7366	-3.6003	-0.04863	-0.34283	-0.30808	-0.30812
CN37_NN34	2.294172063	3.87	129709.573	8.239	0.7672	8.086	0.7446	-3.6412	-2.8792	-3.6716	-3.6051	-0.04863	-0.34283	-0.30053	-0.30049
CN37_NN37	2.326454034	0.22	23824.71862	8.239	0.7672	8.4752	0.6759	-3.6412	-2.8792	-3.4072	-2.9272	-0.04863	-0.34283	-0.3177	-0.31788
CN37_NN4	2.322097378	0.1	31767.62584	8.239	0.7672	8.3098	0.4975	-3.6412	-2.8792	-3.4238	-3.3076	-0.04863	-0.34283	-0.30517	-0.30524
CN37_NN40	2.304832714	2.07	356170.1715	8.239	0.7672	4.0661	-3.8674	-3.6412	-2.8792	1.1956	1.222	-0.04863	-0.34283	-0.36915	-0.33841
CN37_NN41	2.304832714	3.3	608094.2764	8.239	0.7672	4.9774	-2.0076	-3.6412	-2.8792	-0.853	-0.5321	-0.04863	-0.34283	-0.34304	-0.28755
CN37_NN42	2.264840183	3.06	322447.961	8.239	0.7672	4.6889	-2.1237	-3.6412	-2.8792	-0.5179	0.0024	-0.04863	-0.34283	-0.33576	-0.28946
CN37_NN43	2.279411765	0.76	168415.4725	8.239	0.7672	8.0072	0.7224	-3.6412	-2.8792	-4.2325	-4.1748	-0.04863	-0.34283	-0.30467	-0.30466
CN37_NN47	2.322097378	3.36	201807.1176	8.239	0.7672	8.1354	0.7699	-3.6412	-2.8792	-3.8641	-3.75	-0.04863	-0.34283	-0.30405	-0.30405
CN37_NN5	2.317757009	1.39	140824.9481	8.239	0.7672	7.9994	1.1548	-3.6412	-2.8792	-4.4335	-4.1976	-0.04863	-0.34283	-0.30736	-0.30881
CN37_NN6	2.319925164	2.37	72545.60188	8.239	0.7672	8.3099	0.6692	-3.6412	-2.8792	-3.7979	-3.7104	-0.04863	-0.34283	-0.31137	-0.31163
CN37_NN7	2.298424467	0.22	20244.49298	8.239	0.7672	9.252	1.4466	-3.6412	-2.8792	-4.3783	-4.279	-0.04863	-0.34283	-0.2966	-0.29661
CN37_NN8	2.309124767	3.08	292267.1768	8.239	0.7672	8.289	0.5705	-3.6412	-2.8792	-3.751	-3.7174	-0.04863	-0.34283	-0.30854	-0.3085
CN38_NN1	2.190812721	4.73	1359667.09	8.0494	1.1457	8.5496	0.4248	-4.1146	-2.8109	-3.1219	-2.5647	-0.04313	-0.32564	-0.32717	-0.32754
CN38_NN14	2.158398607	0.86	45117.0451	8.0494	1.1457	8.8838	2.4859	-4.1146	-2.8109	-5.1012	-4.2583	-0.04313	-0.32564	-0.27821	-0.27821
CN38_NN16	2.188879082	3.27	814234.0553	8.0494	1.1457	8.3286	0.767	-4.1146	-2.8109	-3.5813	-3.4765	-0.04313	-0.32564	-0.31049	-0.31056
CN38_NN2	2.186948854	4.28	969662.7545	8.0494	1.1457	8.3959	0.5129	-4.1146	-2.8109	-3.5558	-3.4929	-0.04313	-0.32564	-0.31246	-0.313
CN38_NN20	2.186948854	2.61	692761.7962	8.0494	1.1457	7.981	0.8474	-4.1146	-2.8109	-3.947	-3.8515	-0.04313	-0.32564	-0.30166	-0.30171
CN38_NN21	2.150910668	1.13	86933.25642	8.0494	1.1457	7.8492	1.5286	-4.1146	-2.8109	-4.655	-4.0396	-0.04313	-0.32564	-0.31417	-0.31568
CN38_NN24	2.192749779	2.52	878146.5702	8.0494	1.1457	7.6441	1.3633	-4.1146	-2.8109	-4.6219	-4.4411	-0.04313	-0.32564	-0.29522	-0.29521
CN38_NN26	2.190812721	4.33	1026529.625	8.0494	1.1457	8.1436	0.7923	-4.1146	-2.8109	-3.6579	-3.5401	-0.04313	-0.32564	-0.30979	-0.30847
CN38_NN27	2.190812721	4.66	991766.4519	8.0494	1.1457	8.1008	1.1642	-4.1146	-2.8109	-4.1943	-4.0623	-0.04313	-0.32564	-0.29912	-0.29912
CN38_NN3	2.188879082	5.31	1038110.364	8.0494	1.1457	8.2182	0.4789	-4.1146	-2.8109	-3.5201	-3.4483	-0.04313	-0.32564	-0.31234	-0.31233
CN38_NN33	2.186948854	4.33	1124265.575	8.0494	1.1457	8.1078	0.8006	-4.1146	-2.8109	-3.7366	-3.6003	-0.04313	-0.32564	-0.30808	-0.30812
CN38_NN34	2.156521739	1.42	194613.134	8.0494	1.1457	8.086	0.7446	-4.1146	-2.8109	-3.6716	-3.6051	-0.04313	-0.32564	-0.30053	-0.30049
CN38_NN37	2.190812721	0.72	104787.8771	8.0494	1.1457	8.4752	0.6759	-4.1146	-2.8109	-3.4072	-2.9272	-0.04313	-0.32564	-0.3177	-0.31788
CN38_NN4	2.150910668	0.84	113684.7593	8.0494	1.1457	8.3098	0.4975	-4.1146	-2.8109	-3.4238	-3.3076	-0.04313	-0.32564	-0.30517	-0.30524
CN38_NN40	2.18117854	2.28	801623.9975	8.0494	1.1457	4.0661	-3.8674	-4.1146	-2.8109	1.1956	1.222	-0.04313	-0.32564	-0.36915	-0.33841
CN38_NN41	2.175438596	3.23	1302028.725	8.0494	1.1457	4.9774	-2.0076	-4.1146	-2.8109	-0.853	-0.5321	-0.04313	-0.32564	-0.34304	-0.28755
CN38_NN42	2.171628722	1.55	578070.07	8.0494	1.1457	4.6889	-2.1237	-4.1146	-2.8109	-0.5179	0.0024	-0.04313	-0.32564	-0.33576	-0.28946
CN38_NN43	2.185022026	2.68	613006.0134	8.0494	1.1457	8.0072	0.7224	-4.1146	-2.8109	-4.2325	-4.1748	-0.04313	-0.32564	-0.30467	-0.30466
CN38_NN47	2.185022026	3.87	1326545.952	8.0494	1.1457	8.1354	0.7699	-4.1146	-2.8109	-3.8641	-3.75	-0.04313	-0.32564	-0.30405	-0.30405
CN38_NN5	2.188879082	3.55	1097986.565	8.0494	1.1457	7.9994	1.1548	-4.1146	-2.8109	-4.4335	-4.1976	-0.04313	-0.32564	-0.30736	-0.30881
CN38_NN6	2.188879082	3.66	811680.522	8.0494	1.1457	8.3099	0.6692	-4.1146	-2.8109	-3.7979	-3.7104	-0.04313	-0.32564	-0.31137	-0.31163
CN38_NN7	2.136089578	0.44	53280.99264	8.0494	1.1457	9.252	1.4466	-4.1146	-2.8109	-4.3783	-4.279	-0.04313	-0.32564	-0.2966	-0.29661
CN38_NN8	2.179261863	4.81	1127429.848	8.0494	1.1457	8.289	0.5705	-4.1146	-2.8109	-3.751	-3.7174	-0.04313	-0.32564	-0.30854	-0.3085
CN39_NN1	2.262773723	4.38	454361.0796	8.1417	0.9495	8.5496	0.4248	-3.9009	-2.7917	-3.1219	-2.5647	-0.046	-0.33966	-0.32717	-0.32754
CN39_NN14	2.204444444	0.53	19678.39456	8.1417	0.9495	8.8838	2.4859	-3.9009	-2.7917	-5.1012	-4.2583	-0.046	-0.33966	-0.27821	-0.27821
CN39_NN16	2.26691042	4.51	1137868.233	8.1417	0.9495	8.3286	0.767	-3.9009	-2.7917	-3.5813	-3.4765	-0.046	-0.33966	-0.31049	-0.31056
CN39_NN2	2.26071103	2.97	384094.8256	8.1417	0.9495	8.3959	0.5129	-3.9009	-2.7917	-3.5558	-3.4929	-0.046	-0.33966	-0.31246	-0.313
CN39_NN20	2.262773723	4.19	913883.9972	8.1417	0.9495	7.981	0.8474	-3.9009	-2.7917	-3.947	-3.8515	-0.046	-0.33966	-0.30166	-0.30171
CN39_NN21	2.192749779	0.28	55880.7268	8.1417	0.9495	7.8492	1.5286	-3.9009	-2.7917	-4.655	-4.0396	-0.046	-0.33966	-0.31417	-0.31568
CN39_NN24	2.275229358	2.31	357207.3494	8.1417	0.9495	7.6441	1.3633	-3.9009	-2.7917	-4.6219	-4.4411	-0.046	-0.33966	-0.29522	-0.29521
CN39_NN26	2.264840183	3.76	1016755.061	8.1417	0.9495	8.1436	0.7923	-3.9009	-2.7917	-3.6579	-3.5401	-0.046	-0.33966	-0.30979	-0.30847
CN39_NN27	2.271062271	4.96	1022580.96	8.1417	0.9495	8.1008	1.1642	-3.9009	-2.7917	-4.1943	-4.0623	-0.046	-0.33966	-0.29912	-0.29912
CN39_NN3	2.26071103	2.75	376229.4764	8.1417	0.9495	8.2182	0.4789	-3.9009	-2.7917	-3.5201	-3.4483	-0.046	-0.33966	-0.31234	-0.31233
CN39_NN33	2.262773723	4.57	1210509.179	8.1417	0.9495	8.1078	0.8006	-3.9009	-2.7917	-3.7366	-3.6003	-0.046	-0.33966	-0.30808	-0.30812
CN39_NN34	2.242314647	1.8	252614.6629	8.1417	0.9495	8.086	0.7446	-3.9009	-2.7917	-3.6716	-3.6051	-0.046	-0.33966	-0.30053	-0.30049
CN39_NN37	2.256596906	0.4	73979.54224	8.1417	0.9495	8.4752	0.6759	-3.9009	-2.7917	-3.4072	-2.9272	-0.046	-0.33966	-0.3177	-0.31788
CN39_NN4	2.248413418	0.95	59809.34635	8.1417	0.9495	8.3098	0.4975	-3.9009	-2.7917	-3.4238	-3.3076	-0.046	-0.33966	-0.30517	-0.30524
CN39_NN40	2.264840183	1.77	358116.2561	8.1417	0.9495	4.0661	-3.8674	-3.9009	-2.7917	1.1956	1.222	-0.046	-0.33966	-0.36915	-0.33841
CN39_NN41	2.258652095	2.44	559825.5726	8.1417	0.9495	4.9774	-2.0076	-3.9009	-2.7917	-0.853	-0.5321	-0.046	-0.33966	-0.34304	-0.28755
CN39_NN42	2.258652095	2.11	361185.4894	8.1417	0.9495	4.6889	-2.1237	-3.9009	-2.7917	-0.5179	0.0024	-0.046	-0.33966	-0.33576	-0.28946
CN39_NN43	2.28150874	1.1	185443.7109	8.1417	0.9495	8.0072	0.7224	-3.9009	-2.7917	-4.2325	-4.1748	-0.046	-0.33966	-0.30467	-0.30466
CN39_NN47	2.279411765	1.47	233590.3003	8.1417	0.9495	8.1354	0.7699	-3.9009	-2.7917	-3.8641	-3.75	-0.046	-0.33966	-0.30405	-0.30405
CN39_NN5	2.275229358	1.15	216194.8416	8.1417	0.9495	7.9994	1.1548	-3.9009	-2.7917	-4.4335	-4.1976	-0.046	-0.33966	-0.30736	-0.30881
CN39_NN6	2.262773723	2.46	228056.4176	8.1417	0.9495	8.3099	0.6692	-3.9009	-2.7917	-3.7979	-3.7104	-0.046	-0.33966	-0.31137	-0.31163
CN39_NN7	2.210338681	0.29	46554.66986	8.1417	0.9495	9.252	1.4466	-3.9009	-2.7917	-4.3783	-4.279	-0.046	-0.33966	-0.2966	-0.29661
CN39_NN8	2.256596906	2.93	514004.1896	8.1417	0.9495	8.289	0.5705	-3.9009	-2.7917	-3.751	-3.7174	-0.046	-0.33966	-0.30854	-0.3085
CN4_NN1	2.162162162	0.98	688106.9362	8.2186	0.5574	8.5496	0.4248	-3.4842	-3.3187	-3.1219	-2.5647	-0.04887	-0.3214	-0.32717	-0.32754
CN4_NN14	2.103477523	0	9340.652027	8.2186	0.5574	8.8838	2.4859	-3.4842	-3.3187	-5.1012	-4.2583	-0.04887	-0.3214	-0.27821	-0.27821
CN4_NN16	2.186948854	1.32	1169712.153	8.2186	0.5574	8.3286	0.767	-3.4842	-3.3187	-3.5813	-3.4765	-0.04887	-0.3214	-0.31049	-0.31056
CN4_NN2	2.214285714	1.34	994282.1164	8.2186	0.5574	8.3959	0.5129	-3.4842	-3.3187	-3.5558	-3.4929	-0.04887	-0.3214	-0.31246	-0.313
CN4_NN20	2.348484848	2.95	399452.2877	8.2186	0.5574	7.981	0.8474	-3.4842	-3.3187	-3.947	-3.8515	-0.04887	-0.3214	-0.30166	-0.30171
CN4_NN21	2.143474503	0	65230.78224	8.2186	0.5574	7.8492	1.5286	-3.4842	-3.3187	-4.655	-4.0396	-0.04887	-0.3214	-0.31417	-0.31568
CN4_NN24	2.130584192	1.32	1286399.971	8.2186	0.5574	7.6441	1.3633	-3.4842	-3.3187	-4.6219	-4.4411	-0.04887	-0.3214	-0.29522	-0.29521
CN4_NN26	2.192749779	1.21	1442614.682	8.2186	0.5574	8.1436	0.7923	-3.4842	-3.3187	-3.6579	-3.5401	-0.04887	-0.3214	-0.30979	-0.30847
CN4_NN27	2.164048866	1.15	1228461.507	8.2186	0.5574	8.1008	1.1642	-3.4842	-3.3187	-4.1943	-4.0623	-0.04887	-0.3214	-0.29912	-0.29912
CN4_NN3	2.26691042	1.7	1135176.722	8.2186	0.5574	8.2182	0.4789	-3.4842	-3.3187	-3.5201	-3.4483	-0.04887	-0.3214	-0.31234	-0.31233
CN4_NN33	2.277318641	1.92	1462207.906	8.2186	0.5574	8.1078	0.8006	-3.4842	-3.3187	-3.7366	-3.6003	-0.04887	-0.3214	-0.30808	-0.30812
CN4_NN34	2.313432836	3.09	585242.4308	8.2186	0.5574	8.086	0.7446	-3.4842	-3.3187	-3.6716	-3.6051	-0.04887	-0.3214	-0.30053	-0.30049
CN4_NN37	2.19663419	0	60331.12601	8.2186	0.5574	8.4752	0.6759	-3.4842	-3.3187	-3.4072	-2.9272	-0.04887	-0.3214	-0.3177	-0.31788
CN4_NN4	2.202486679	0	64905.61047	8.2186	0.5574	8.3098	0.4975	-3.4842	-3.3187	-3.4238	-3.3076	-0.04887	-0.3214	-0.30517	-0.30524
CN4_NN40	2.426614481	2.05	842366.4416	8.2186	0.5574	4.0661	-3.8674	-3.4842	-3.3187	1.1956	1.222	-0.04887	-0.3214	-0.36915	-0.33841
CN4_NN41	2.391513983	1.04	855817.7992	8.2186	0.5574	4.9774	-2.0076	-3.4842	-3.3187	-0.853	-0.5321	-0.04887	-0.3214	-0.34304	-0.28755
CN4_NN42	2.169728784	1.22	311935.5352	8.2186	0.5574	4.6889	-2.1237	-3.4842	-3.3187	-0.5179	0.0024	-0.04887	-0.3214	-0.33576	-0.28946
CN4_NN43	2.19663419	0.82	740593.2636	8.2186	0.5574	8.0072	0.7224	-3.4842	-3.3187	-4.2325	-4.1748	-0.04887	-0.3214	-0.30467	-0.30466
CN4_NN47	2.24028907	1.26	1183466.56	8.2186	0.5574	8.1354	0.7699	-3.4842	-3.3187	-3.8641	-3.75	-0.04887	-0.3214	-0.30405	-0.30405
CN4_NN5	2.141623489	0.74	596043.0463	8.2186	0.5574	7.9994	1.1548	-3.4842	-3.3187	-4.4335	-4.1976	-0.04887	-0.3214	-0.30736	-0.30881
CN4_NN6	2.212310437	1.27	698030.5628	8.2186	0.5574	8.3099	0.6692	-3.4842	-3.3187	-3.7979	-3.7104	-0.04887	-0.3214	-0.31137	-0.31163
CN4_NN7	2.165938865	0	40602.86771	8.2186	0.5574	9.252	1.4466	-3.4842	-3.3187	-4.3783	-4.279	-0.04887	-0.3214	-0.2966	-0.29661
CN4_NN8	2.24028907	1.52	783960.5211	8.2186	0.5574	8.289	0.5705	-3.4842	-3.3187	-3.751	-3.7174	-0.04887	-0.3214	-0.30854	-0.3085
CN40_NN1	2.162162162	2.64	1093970.502	8.338	1.2623	8.5496	0.4248	-4.239	-4.0696	-3.1219	-2.5647	-0.03985	-0.32199	-0.32717	-0.32754
CN40_NN14	2.152777778	0.8	57369.03049	8.338	1.2623	8.8838	2.4859	-4.239	-4.0696	-5.1012	-4.2583	-0.03985	-0.32199	-0.27821	-0.27821
CN40_NN16	2.162162162	2.6	919864.9487	8.338	1.2623	8.3286	0.767	-4.239	-4.0696	-3.5813	-3.4765	-0.03985	-0.32199	-0.31049	-0.31056
CN40_NN2	2.156521739	2.43	879719.441	8.338	1.2623	8.3959	0.5129	-4.239	-4.0696	-3.5558	-3.4929	-0.03985	-0.32199	-0.31246	-0.313
CN40_NN20	2.158398607	1.17	462038.4136	8.338	1.2623	7.981	0.8474	-4.239	-4.0696	-3.947	-3.8515	-0.03985	-0.32199	-0.30166	-0.30171
CN40_NN21	2.098138748	0.75	166989.4691	8.338	1.2623	7.8492	1.5286	-4.239	-4.0696	-4.655	-4.0396	-0.03985	-0.32199	-0.31417	-0.31568
CN40_NN24	2.160278746	1.64	560811.244	8.338	1.2623	7.6441	1.3633	-4.239	-4.0696	-4.6219	-4.4411	-0.03985	-0.32199	-0.29522	-0.29521
CN40_NN26	2.160278746	2.44	903066.0795	8.338	1.2623	8.1436	0.7923	-4.239	-4.0696	-3.6579	-3.5401	-0.03985	-0.32199	-0.30979	-0.30847
CN40_NN27	2.162162162	2.37	829820.6278	8.338	1.2623	8.1008	1.1642	-4.239	-4.0696	-4.1943	-4.0623	-0.03985	-0.32199	-0.29912	-0.29912
CN40_NN3	2.156521739	3.08	667860.0292	8.338	1.2623	8.2182	0.4789	-4.239	-4.0696	-3.5201	-3.4483	-0.03985	-0.32199	-0.31234	-0.31233
CN40_NN33	2.158398607	2.68	995396.7276	8.338	1.2623	8.1078	0.8006	-4.239	-4.0696	-3.7366	-3.6003	-0.03985	-0.32199	-0.30808	-0.30812
CN40_NN34	2.126929674	1.76	335250.201	8.338	1.2623	8.086	0.7446	-4.239	-4.0696	-3.6716	-3.6051	-0.03985	-0.32199	-0.30053	-0.30049
CN40_NN37	2.149046794	0.72	139782.3519	8.338	1.2623	8.4752	0.6759	-4.239	-4.0696	-3.4072	-2.9272	-0.03985	-0.32199	-0.3177	-0.31788
CN40_NN4	2.091062395	0.71	155679.8419	8.338	1.2623	8.3098	0.4975	-4.239	-4.0696	-3.4238	-3.3076	-0.03985	-0.32199	-0.30517	-0.30524
CN40_NN40	2.149046794	0.81	498579.8487	8.338	1.2623	4.0661	-3.8674	-4.239	-4.0696	1.1956	1.222	-0.03985	-0.32199	-0.36915	-0.33841
CN40_NN41	2.143474503	2.09	1425072.746	8.338	1.2623	4.9774	-2.0076	-4.239	-4.0696	-0.853	-0.5321	-0.03985	-0.32199	-0.34304	-0.28755
CN40_NN42	2.128755365	1.42	612067.7104	8.338	1.2623	4.6889	-2.1237	-4.239	-4.0696	-0.5179	0.0024	-0.03985	-0.32199	-0.33576	-0.28946
CN40_NN43	2.141623489	1.9	746633.4417	8.338	1.2623	8.0072	0.7224	-4.239	-4.0696	-4.2325	-4.1748	-0.03985	-0.32199	-0.30467	-0.30466
CN40_NN47	2.149046794	2.28	932459.8494	8.338	1.2623	8.1354	0.7699	-4.239	-4.0696	-3.8641	-3.75	-0.03985	-0.32199	-0.30405	-0.30405
CN40_NN5	2.154648132	2.34	1142821.492	8.338	1.2623	7.9994	1.1548	-4.239	-4.0696	-4.4335	-4.1976	-0.03985	-0.32199	-0.30736	-0.30881
CN40_NN6	2.150910668	2.19	693366.4408	8.338	1.2623	8.3099	0.6692	-4.239	-4.0696	-3.7979	-3.7104	-0.03985	-0.32199	-0.31137	-0.31163
CN40_NN7	2.084033613	0.44	98351.49805	8.338	1.2623	9.252	1.4466	-4.239	-4.0696	-4.3783	-4.279	-0.03985	-0.32199	-0.2966	-0.29661
CN40_NN8	2.14532872	2.33	923992.1971	8.338	1.2623	8.289	0.5705	-4.239	-4.0696	-3.751	-3.7174	-0.03985	-0.32199	-0.30854	-0.3085
CN41_NN1	2.250453721	1.73	1701827.55	8.4493	1.0804	8.5496	0.4248	-4.0536	-3.9111	-3.1219	-2.5647	-0.04201	-0.33489	-0.32717	-0.32754
CN41_NN14	2.210338681	0.61	24673.27396	8.4493	1.0804	8.8838	2.4859	-4.0536	-3.9111	-5.1012	-4.2583	-0.04201	-0.33489	-0.27821	-0.27821
CN41_NN16	2.283609576	2.6	2323758.906	8.4493	1.0804	8.3286	0.767	-4.0536	-3.9111	-3.5813	-3.4765	-0.04201	-0.33489	-0.31049	-0.31056
CN41_NN2	2.341831917	3.86	1393065.773	8.4493	1.0804	8.3959	0.5129	-4.0536	-3.9111	-3.5558	-3.4929	-0.04201	-0.33489	-0.31246	-0.313
CN41_NN20	2.368672397	4.3	2032222.483	8.4493	1.0804	7.981	0.8474	-4.0536	-3.9111	-3.947	-3.8515	-0.04201	-0.33489	-0.30166	-0.30171
CN41_NN21	2.022838499	0.93	20864.62697	8.4493	1.0804	7.8492	1.5286	-4.0536	-3.9111	-4.655	-4.0396	-0.04201	-0.33489	-0.31417	-0.31568
CN41_NN24	2.222222222	1.71	641610.2548	8.4493	1.0804	7.6441	1.3633	-4.0536	-3.9111	-4.6219	-4.4411	-0.04201	-0.33489	-0.29522	-0.29521
CN41_NN26	2.285714286	1.94	1586619.154	8.4493	1.0804	8.1436	0.7923	-4.0536	-3.9111	-3.6579	-3.5401	-0.04201	-0.33489	-0.30979	-0.30847
CN41_NN27	2.234234234	0.74	807794.5879	8.4493	1.0804	8.1008	1.1642	-4.0536	-3.9111	-4.1943	-4.0623	-0.04201	-0.33489	-0.29912	-0.29912
CN41_NN3	2.359657469	4.46	1451644.525	8.4493	1.0804	8.2182	0.4789	-4.0536	-3.9111	-3.5201	-3.4483	-0.04201	-0.33489	-0.31234	-0.31233
CN41_NN33	2.364156339	5.67	2341970.322	8.4493	1.0804	8.1078	0.8006	-4.0536	-3.9111	-3.7366	-3.6003	-0.04201	-0.33489	-0.30808	-0.30812
CN41_NN34	2.361904762	2.14	497997.9136	8.4493	1.0804	8.086	0.7446	-4.0536	-3.9111	-3.6716	-3.6051	-0.04201	-0.33489	-0.30053	-0.30049
CN41_NN37	2.28150874	0.54	8782.466539	8.4493	1.0804	8.4752	0.6759	-4.0536	-3.9111	-3.4072	-2.9272	-0.04201	-0.33489	-0.3177	-0.31788
CN41_NN4	2.317757009	1.13	25987.31798	8.4493	1.0804	8.3098	0.4975	-4.0536	-3.9111	-3.4238	-3.3076	-0.04201	-0.33489	-0.30517	-0.30524
CN41_NN40	2.252497729	1.31	572987.6901	8.4493	1.0804	4.0661	-3.8674	-4.0536	-3.9111	1.1956	1.222	-0.04201	-0.33489	-0.36915	-0.33841
CN41_NN41	2.236248873	1.78	1046859.373	8.4493	1.0804	4.9774	-2.0076	-4.0536	-3.9111	-0.853	-0.5321	-0.04201	-0.33489	-0.34304	-0.28755
CN41_NN42	2.206405694	1.57	547076.5938	8.4493	1.0804	4.6889	-2.1237	-4.0536	-3.9111	-0.5179	0.0024	-0.04201	-0.33489	-0.33576	-0.28946
CN41_NN43	2.214285714	0.62	370721.5408	8.4493	1.0804	8.0072	0.7224	-4.0536	-3.9111	-4.2325	-4.1748	-0.04201	-0.33489	-0.30467	-0.30466
CN41_NN47	2.268984446	1.54	444410.5276	8.4493	1.0804	8.1354	0.7699	-4.0536	-3.9111	-3.8641	-3.75	-0.04201	-0.33489	-0.30405	-0.30405
CN41_NN5	2.26071103	0.97	346249.4351	8.4493	1.0804	7.9994	1.1548	-4.0536	-3.9111	-4.4335	-4.1976	-0.04201	-0.33489	-0.30736	-0.30881
CN41_NN6	2.341831917	2.05	969353.4986	8.4493	1.0804	8.3099	0.6692	-4.0536	-3.9111	-3.7979	-3.7104	-0.04201	-0.33489	-0.31137	-0.31163
CN41_NN7	2.150910668	0.52	4205.91703	8.4493	1.0804	9.252	1.4466	-4.0536	-3.9111	-4.3783	-4.279	-0.04201	-0.33489	-0.2966	-0.29661
CN41_NN8	2.357414449	4.52	1832917.408	8.4493	1.0804	8.289	0.5705	-4.0536	-3.9111	-3.751	-3.7174	-0.04201	-0.33489	-0.30854	-0.3085
CN42_NN1	2.208370436	1.22	462279.5402	8.3387	0.8371	8.5496	0.4248	-3.7711	-3.5134	-3.1219	-2.5647	-0.04851	-0.31963	-0.32717	-0.32754
CN42_NN14	2.130584192	0	9052.031716	8.3387	0.8371	8.8838	2.4859	-3.7711	-3.5134	-5.1012	-4.2583	-0.04851	-0.31963	-0.27821	-0.27821
CN42_NN16	2.236248873	1.88	1194281.055	8.3387	0.8371	8.3286	0.767	-3.7711	-3.5134	-3.5813	-3.4765	-0.04851	-0.31963	-0.31049	-0.31056
CN42_NN2	2.304832714	2.91	746986.3356	8.3387	0.8371	8.3959	0.5129	-3.7711	-3.5134	-3.5558	-3.4929	-0.04851	-0.31963	-0.31246	-0.313
CN42_NN20	2.375478927	3.5	339407.3123	8.3387	0.8371	7.981	0.8474	-3.7711	-3.5134	-3.947	-3.8515	-0.04851	-0.31963	-0.30166	-0.30171
CN42_NN21	2.091062395	0	15557.66835	8.3387	0.8371	7.8492	1.5286	-3.7711	-3.5134	-4.655	-4.0396	-0.04851	-0.31963	-0.31417	-0.31568
CN42_NN24	2.194690265	2.29	1847723.553	8.3387	0.8371	7.6441	1.3633	-3.7711	-3.5134	-4.6219	-4.4411	-0.04851	-0.31963	-0.29522	-0.29521
CN42_NN26	2.242314647	1.81	1695443.552	8.3387	0.8371	8.1436	0.7923	-3.7711	-3.5134	-3.6579	-3.5401	-0.04851	-0.31963	-0.30979	-0.30847
CN42_NN27	2.200532387	1.37	1470985.294	8.3387	0.8371	8.1008	1.1642	-3.7711	-3.5134	-4.1943	-4.0623	-0.04851	-0.31963	-0.29912	-0.29912
CN42_NN3	2.3507109	4.21	714912.0374	8.3387	0.8371	8.2182	0.4789	-3.7711	-3.5134	-3.5201	-3.4483	-0.04851	-0.31963	-0.31234	-0.31233
CN42_NN33	2.357414449	4.44	1737731.931	8.3387	0.8371	8.1078	0.8006	-3.7711	-3.5134	-3.7366	-3.6003	-0.04851	-0.31963	-0.30808	-0.30812
CN42_NN34	2.364156339	4.03	335758.4333	8.3387	0.8371	8.086	0.7446	-3.7711	-3.5134	-3.6716	-3.6051	-0.04851	-0.31963	-0.30053	-0.30049
CN42_NN37	2.426614481	0	3401.032024	8.3387	0.8371	8.4752	0.6759	-3.7711	-3.5134	-3.4072	-2.9272	-0.04851	-0.31963	-0.3177	-0.31788
CN42_NN4	2.317757009	0	20093.31611	8.3387	0.8371	8.3098	0.4975	-3.7711	-3.5134	-3.4238	-3.3076	-0.04851	-0.31963	-0.30517	-0.30524
CN42_NN40	2.370936902	4.5	1098778.708	8.3387	0.8371	4.0661	-3.8674	-3.7711	-3.5134	1.1956	1.222	-0.04851	-0.31963	-0.36915	-0.33841
CN42_NN41	2.373205742	4.4	1822234.995	8.3387	0.8371	4.9774	-2.0076	-3.7711	-3.5134	-0.853	-0.5321	-0.04851	-0.31963	-0.34304	-0.28755
CN42_NN42	2.236248873	2.52	503142.5652	8.3387	0.8371	4.6889	-2.1237	-3.7711	-3.5134	-0.5179	0.0024	-0.04851	-0.31963	-0.33576	-0.28946
CN42_NN43	2.302692665	1.65	426091.8522	8.3387	0.8371	8.0072	0.7224	-3.7711	-3.5134	-4.2325	-4.1748	-0.04851	-0.31963	-0.30467	-0.30466
CN42_NN47	2.348484848	3.49	671401.2365	8.3387	0.8371	8.1354	0.7699	-3.7711	-3.5134	-3.8641	-3.75	-0.04851	-0.31963	-0.30405	-0.30405
CN42_NN5	2.220232766	1.19	827721.105	8.3387	0.8371	7.9994	1.1548	-3.7711	-3.5134	-4.4335	-4.1976	-0.04851	-0.31963	-0.30736	-0.30881
CN42_NN6	2.300556586	2.73	445396.7297	8.3387	0.8371	8.3099	0.6692	-3.7711	-3.5134	-3.7979	-3.7104	-0.04851	-0.31963	-0.31137	-0.31163
CN42_NN7	2.134251291	0	21746.74147	8.3387	0.8371	9.252	1.4466	-3.7711	-3.5134	-4.3783	-4.279	-0.04851	-0.31963	-0.2966	-0.29661
CN42_NN8	2.348484848	3.85	740003.4076	8.3387	0.8371	8.289	0.5705	-3.7711	-3.5134	-3.751	-3.7174	-0.04851	-0.31963	-0.30854	-0.3085
CN44_NN1	2.242314647	1.1	567842.8591	8.5672	0.6717	8.5496	0.4248	-3.587	-3.4164	-3.1219	-2.5647	-0.05983	-0.31774	-0.32717	-0.32754
CN44_NN14	2.150910668	0	7684.096301	8.5672	0.6717	8.8838	2.4859	-3.587	-3.4164	-5.1012	-4.2583	-0.05983	-0.31774	-0.27821	-0.27821
CN44_NN16	2.26071103	1.22	683640.3355	8.5672	0.6717	8.3286	0.767	-3.587	-3.4164	-3.5813	-3.4765	-0.05983	-0.31774	-0.31049	-0.31056
CN44_NN2	2.292051756	1.33	623129.0521	8.5672	0.6717	8.3959	0.5129	-3.587	-3.4164	-3.5558	-3.4929	-0.05983	-0.31774	-0.31246	-0.313
CN44_NN20	2.396135266	3.45	312191.4401	8.5672	0.6717	7.981	0.8474	-3.587	-3.4164	-3.947	-3.8515	-0.05983	-0.31774	-0.30166	-0.30171
CN44_NN21	1.562696912	0	-324.3015828	8.5672	0.6717	7.8492	1.5286	-3.587	-3.4164	-4.655	-4.0396	-0.05983	-0.31774	-0.31417	-0.31568
CN44_NN24	2.216264522	1.8	721037.6691	8.5672	0.6717	7.6441	1.3633	-3.587	-3.4164	-4.6219	-4.4411	-0.05983	-0.31774	-0.29522	-0.29521
CN44_NN26	2.264840183	1.58	817510.2959	8.5672	0.6717	8.1436	0.7923	-3.587	-3.4164	-3.6579	-3.5401	-0.05983	-0.31774	-0.30979	-0.30847
CN44_NN27	2.236248873	1.33	804308.2738	8.5672	0.6717	8.1008	1.1642	-3.587	-3.4164	-4.1943	-4.0623	-0.05983	-0.31774	-0.29912	-0.29912
CN44_NN3	2.330827068	1.43	585743.8204	8.5672	0.6717	8.2182	0.4789	-3.587	-3.4164	-3.5201	-3.4483	-0.05983	-0.31774	-0.31234	-0.31233
CN44_NN33	2.330827068	2.23	655380.1012	8.5672	0.6717	8.1078	0.8006	-3.587	-3.4164	-3.7366	-3.6003	-0.05983	-0.31774	-0.30808	-0.30812
CN44_NN34	2.333019755	2.35	148849.7564	8.5672	0.6717	8.086	0.7446	-3.587	-3.4164	-3.6716	-3.6051	-0.05983	-0.31774	-0.30053	-0.30049
CN44_NN37	2.143474503	0	14757.08766	8.5672	0.6717	8.4752	0.6759	-3.587	-3.4164	-3.4072	-2.9272	-0.05983	-0.31774	-0.3177	-0.31788
CN44_NN4	2.210338681	0	20563.67774	8.5672	0.6717	8.3098	0.4975	-3.587	-3.4164	-3.4238	-3.3076	-0.05983	-0.31774	-0.30517	-0.30524
CN44_NN40	2.424242424	2.93	482258.3608	8.5672	0.6717	4.0661	-3.8674	-3.587	-3.4164	1.1956	1.222	-0.05983	-0.31774	-0.36915	-0.33841
CN44_NN41	2.412451362	1.69	455857.3645	8.5672	0.6717	4.9774	-2.0076	-3.587	-3.4164	-0.853	-0.5321	-0.05983	-0.31774	-0.34304	-0.28755
CN44_NN42	2.222222222	2.31	231527.5347	8.5672	0.6717	4.6889	-2.1237	-3.587	-3.4164	-0.5179	0.0024	-0.05983	-0.31774	-0.33576	-0.28946
CN44_NN43	2.283609576	1.04	477848.173	8.5672	0.6717	8.0072	0.7224	-3.587	-3.4164	-4.2325	-4.1748	-0.05983	-0.31774	-0.30467	-0.30466
CN44_NN47	2.330827068	1.28	411988.2077	8.5672	0.6717	8.1354	0.7699	-3.587	-3.4164	-3.8641	-3.75	-0.05983	-0.31774	-0.30405	-0.30405
CN44_NN5	2.202486679	1.07	155774.8823	8.5672	0.6717	7.9994	1.1548	-3.587	-3.4164	-4.4335	-4.1976	-0.05983	-0.31774	-0.30736	-0.30881
CN44_NN6	2.292051756	1.42	664305.588	8.5672	0.6717	8.3099	0.6692	-3.587	-3.4164	-3.7979	-3.7104	-0.05983	-0.31774	-0.31137	-0.31163
CN44_NN7	2.232223222	0	6150.530478	8.5672	0.6717	9.252	1.4466	-3.587	-3.4164	-4.3783	-4.279	-0.05983	-0.31774	-0.2966	-0.29661
CN44_NN8	2.335216573	1.74	704325.2087	8.5672	0.6717	8.289	0.5705	-3.587	-3.4164	-3.751	-3.7174	-0.05983	-0.31774	-0.30854	-0.3085
CN46_NN1	1.910631741	0	15749.61335	7.9038	0.3459	8.5496	0.4248	-3.4876	-3.4406	-3.1219	-2.5647	-0.05315	-0.3154	-0.32717	-0.32754
CN46_NN14	2.058091286	0	5327.061073	7.9038	0.3459	8.8838	2.4859	-3.4876	-3.4406	-5.1012	-4.2583	-0.05315	-0.3154	-0.27821	-0.27821
CN46_NN16	1.887366819	0	6862.988665	7.9038	0.3459	8.3286	0.767	-3.4876	-3.4406	-3.5813	-3.4765	-0.05315	-0.3154	-0.31049	-0.31056
CN46_NN2	1.860465116	0	8785.720893	7.9038	0.3459	8.3959	0.5129	-3.4876	-3.4406	-3.5558	-3.4929	-0.05315	-0.3154	-0.31246	-0.313
CN46_NN20	1.95429472	0	23313.23829	7.9038	0.3459	7.981	0.8474	-3.4876	-3.4406	-3.947	-3.8515	-0.05315	-0.3154	-0.30166	-0.30171
CN46_NN21	1.963578781	0	9482.514999	7.9038	0.3459	7.8492	1.5286	-3.4876	-3.4406	-4.655	-4.0396	-0.05315	-0.3154	-0.31417	-0.31568
CN46_NN24	1.812865497	0	7886.535538	7.9038	0.3459	7.6441	1.3633	-3.4876	-3.4406	-4.6219	-4.4411	-0.05315	-0.3154	-0.29522	-0.29521
CN46_NN26	1.883067578	0	8619.620795	7.9038	0.3459	8.1436	0.7923	-3.4876	-3.4406	-3.6579	-3.5401	-0.05315	-0.3154	-0.30979	-0.30847
CN46_NN27	1.996779388	0	10963.89377	7.9038	0.3459	8.1008	1.1642	-3.4876	-3.4406	-4.1943	-4.0623	-0.05315	-0.3154	-0.29912	-0.29912
CN46_NN3	1.974522293	0	21410.23963	7.9038	0.3459	8.2182	0.4789	-3.4876	-3.4406	-3.5201	-3.4483	-0.05315	-0.3154	-0.31234	-0.31233
CN46_NN33	1.925465839	0	20499.62717	7.9038	0.3459	8.1078	0.8006	-3.4876	-3.4406	-3.7366	-3.6003	-0.05315	-0.3154	-0.30808	-0.30812
CN46_NN34	1.977671451	0	9991.66541	7.9038	0.3459	8.086	0.7446	-3.4876	-3.4406	-3.6716	-3.6051	-0.05315	-0.3154	-0.30053	-0.30049
CN46_NN37	2.110638298	0	17075.01064	7.9038	0.3459	8.4752	0.6759	-3.4876	-3.4406	-3.4072	-2.9272	-0.05315	-0.3154	-0.3177	-0.31788
CN46_NN4	2.136089578	0	23973.4524	7.9038	0.3459	8.3098	0.4975	-3.4876	-3.4406	-3.4238	-3.3076	-0.05315	-0.3154	-0.30517	-0.30524
CN46_NN40	2.206405694	3.78	754882.9007	7.9038	0.3459	4.0661	-3.8674	-3.4876	-3.4406	1.1956	1.222	-0.05315	-0.3154	-0.36915	-0.33841
CN46_NN41	1.972951472	0	51414.84248	7.9038	0.3459	4.9774	-2.0076	-3.4876	-3.4406	-0.853	-0.5321	-0.05315	-0.3154	-0.34304	-0.28755
CN46_NN42	1.904761905	0	16329.0355	7.9038	0.3459	4.6889	-2.1237	-3.4876	-3.4406	-0.5179	0.0024	-0.05315	-0.3154	-0.33576	-0.28946
CN46_NN43	1.993569132	0	9987.158085	7.9038	0.3459	8.0072	0.7224	-3.4876	-3.4406	-4.2325	-4.1748	-0.05315	-0.3154	-0.30467	-0.30466
CN46_NN47	1.988773055	0	20648.12012	7.9038	0.3459	8.1354	0.7699	-3.4876	-3.4406	-3.8641	-3.75	-0.05315	-0.3154	-0.30405	-0.30405
CN46_NN5	2.059800664	0	30965.0333	7.9038	0.3459	7.9994	1.1548	-3.4876	-3.4406	-4.4335	-4.1976	-0.05315	-0.3154	-0.30736	-0.30881
CN46_NN6	1.859070465	0	5523.034257	7.9038	0.3459	8.3099	0.6692	-3.4876	-3.4406	-3.7979	-3.7104	-0.05315	-0.3154	-0.31137	-0.31163
CN46_NN7	1.88449848	0	2802.939905	7.9038	0.3459	9.252	1.4466	-3.4876	-3.4406	-4.3783	-4.279	-0.05315	-0.3154	-0.2966	-0.29661
CN46_NN8	2.175438596	0	38282.52198	7.9038	0.3459	8.289	0.5705	-3.4876	-3.4406	-3.751	-3.7174	-0.05315	-0.3154	-0.30854	-0.3085
CN48_NN1	2.294172063	2.81	1153264.172	8.316	1.0752	8.5496	0.4248	-4.1197	-3.7432	-3.1219	-2.5647	-0.04325	-0.30684	-0.32717	-0.32754
CN48_NN14	2.277318641	0	12557.62071	8.316	1.0752	8.8838	2.4859	-4.1197	-3.7432	-5.1012	-4.2583	-0.04325	-0.30684	-0.27821	-0.27821
CN48_NN16	2.315592904	3.96	1801092.844	8.316	1.0752	8.3286	0.767	-4.1197	-3.7432	-3.5813	-3.4765	-0.04325	-0.30684	-0.31049	-0.31056
CN48_NN2	2.330827068	3.32	1211532.596	8.316	1.0752	8.3959	0.5129	-4.1197	-3.7432	-3.5558	-3.4929	-0.04325	-0.30684	-0.31246	-0.313
CN48_NN20	2.333019755	3.62	583403.1745	8.316	1.0752	7.981	0.8474	-4.1197	-3.7432	-3.947	-3.8515	-0.04325	-0.30684	-0.30166	-0.30171
CN48_NN21	2.101694915	0	26509.53371	8.316	1.0752	7.8492	1.5286	-4.1197	-3.7432	-4.655	-4.0396	-0.04325	-0.30684	-0.31417	-0.31568
CN48_NN24	2.238267148	3.29	2329813.076	8.316	1.0752	7.6441	1.3633	-4.1197	-3.7432	-4.6219	-4.4411	-0.04325	-0.30684	-0.29522	-0.29521
CN48_NN26	2.315592904	3.67	1741397.737	8.316	1.0752	8.1436	0.7923	-4.1197	-3.7432	-3.6579	-3.5401	-0.04325	-0.30684	-0.30979	-0.30847
CN48_NN27	2.262773723	2.43	1733318.765	8.316	1.0752	8.1008	1.1642	-4.1197	-3.7432	-4.1943	-4.0623	-0.04325	-0.30684	-0.29912	-0.29912
CN48_NN3	2.333019755	3.63	1233193.576	8.316	1.0752	8.2182	0.4789	-4.1197	-3.7432	-3.5201	-3.4483	-0.04325	-0.30684	-0.31234	-0.31233
CN48_NN33	2.335216573	2.85	1307403.606	8.316	1.0752	8.1078	0.8006	-4.1197	-3.7432	-3.7366	-3.6003	-0.04325	-0.30684	-0.30808	-0.30812
CN48_NN34	2.335216573	3.77	454321.472	8.316	1.0752	8.086	0.7446	-4.1197	-3.7432	-3.6716	-3.6051	-0.04325	-0.30684	-0.30053	-0.30049
CN48_NN37	2.28150874	0	10608.48148	8.316	1.0752	8.4752	0.6759	-4.1197	-3.7432	-3.4072	-2.9272	-0.04325	-0.30684	-0.3177	-0.31788
CN48_NN4	2.296296296	0	43685.74692	8.316	1.0752	8.3098	0.4975	-4.1197	-3.7432	-3.4238	-3.3076	-0.04325	-0.30684	-0.30517	-0.30524
CN48_NN40	2.324273664	3.38	1304695.488	8.316	1.0752	4.0661	-3.8674	-4.1197	-3.7432	1.1956	1.222	-0.04325	-0.30684	-0.36915	-0.33841
CN48_NN41	2.322097378	2.79	1687743.905	8.316	1.0752	4.9774	-2.0076	-4.1197	-3.7432	-0.853	-0.5321	-0.04325	-0.30684	-0.34304	-0.28755
CN48_NN42	2.28150874	1.08	274331.6289	8.316	1.0752	4.6889	-2.1237	-4.1197	-3.7432	-0.5179	0.0024	-0.04325	-0.30684	-0.33576	-0.28946
CN48_NN43	2.328638498	2.11	529489.1468	8.316	1.0752	8.0072	0.7224	-4.1197	-3.7432	-4.2325	-4.1748	-0.04325	-0.30684	-0.30467	-0.30466
CN48_NN47	2.335216573	3.02	611159.1953	8.316	1.0752	8.1354	0.7699	-4.1197	-3.7432	-3.8641	-3.75	-0.04325	-0.30684	-0.30405	-0.30405
CN48_NN5	2.139775669	1.23	450229.7928	8.316	1.0752	7.9994	1.1548	-4.1197	-3.7432	-4.4335	-4.1976	-0.04325	-0.30684	-0.30736	-0.30881
CN48_NN6	2.330827068	3.96	1195760.005	8.316	1.0752	8.3099	0.6692	-4.1197	-3.7432	-3.7979	-3.7104	-0.04325	-0.30684	-0.31137	-0.31163
CN48_NN7	2.230215827	0	22261.50367	8.316	1.0752	9.252	1.4466	-4.1197	-3.7432	-4.3783	-4.279	-0.04325	-0.30684	-0.2966	-0.29661
CN48_NN8	2.324273664	3.88	1714740.441	8.316	1.0752	8.289	0.5705	-4.1197	-3.7432	-3.751	-3.7174	-0.04325	-0.30684	-0.30854	-0.3085
CN49_NN1	2.190812721	1.13	1040813.615	8.2139	0.726	8.5496	0.4248	-3.7691	-3.7309	-3.1219	-2.5647	-0.04072	-0.31485	-0.32717	-0.32754
CN49_NN14	2.167832168	0	-4238.313779	8.2139	0.726	8.8838	2.4859	-3.7691	-3.7309	-5.1012	-4.2583	-0.04072	-0.31485	-0.27821	-0.27821
CN49_NN16	2.218246869	1.51	1540069.235	8.2139	0.726	8.3286	0.767	-3.7691	-3.7309	-3.5813	-3.4765	-0.04072	-0.31485	-0.31049	-0.31056
CN49_NN2	2.244343891	1.13	1147506.528	8.2139	0.726	8.3959	0.5129	-3.7691	-3.7309	-3.5558	-3.4929	-0.04072	-0.31485	-0.31246	-0.313
CN49_NN20	2.382324688	4.07	528594.4991	8.2139	0.726	7.981	0.8474	-3.7691	-3.7309	-3.947	-3.8515	-0.04072	-0.31485	-0.30166	-0.30171
CN49_NN21	2.126929674	0	31830.60715	8.2139	0.726	7.8492	1.5286	-3.7691	-3.7309	-4.655	-4.0396	-0.04072	-0.31485	-0.31417	-0.31568
CN49_NN24	2.190812721	1.64	1309701.696	8.2139	0.726	7.6441	1.3633	-3.7691	-3.7309	-4.6219	-4.4411	-0.04072	-0.31485	-0.29522	-0.29521
CN49_NN26	2.222222222	1.47	1535120.803	8.2139	0.726	8.1436	0.7923	-3.7691	-3.7309	-3.6579	-3.5401	-0.04072	-0.31485	-0.30979	-0.30847
CN49_NN27	2.194690265	1.38	1456647.331	8.2139	0.726	8.1008	1.1642	-3.7691	-3.7309	-4.1943	-4.0623	-0.04072	-0.31485	-0.29912	-0.29912
CN49_NN3	2.289935365	1.83	1944754.405	8.2139	0.726	8.2182	0.4789	-3.7691	-3.7309	-3.5201	-3.4483	-0.04072	-0.31485	-0.31234	-0.31233
CN49_NN33	2.302692665	2.49	1838235.533	8.2139	0.726	8.1078	0.8006	-3.7691	-3.7309	-3.7366	-3.6003	-0.04072	-0.31485	-0.30808	-0.30812
CN49_NN34	2.335216573	3.53	615857.2433	8.2139	0.726	8.086	0.7446	-3.7691	-3.7309	-3.6716	-3.6051	-0.04072	-0.31485	-0.30053	-0.30049
CN49_NN37	2.22821204	0	37331.84582	8.2139	0.726	8.4752	0.6759	-3.7691	-3.7309	-3.4072	-2.9272	-0.04072	-0.31485	-0.3177	-0.31788
CN49_NN4	2.226211849	0	63671.29985	8.2139	0.726	8.3098	0.4975	-3.7691	-3.7309	-3.4238	-3.3076	-0.04072	-0.31485	-0.30517	-0.30524
CN49_NN40	2.40776699	2.81	1111492.321	8.2139	0.726	4.0661	-3.8674	-3.7691	-3.7309	1.1956	1.222	-0.04072	-0.31485	-0.36915	-0.33841
CN49_NN41	2.400774443	2.02	1032045.723	8.2139	0.726	4.9774	-2.0076	-3.7691	-3.7309	-0.853	-0.5321	-0.04072	-0.31485	-0.34304	-0.28755
CN49_NN42	2.208370436	1.97	440021.3964	8.2139	0.726	4.6889	-2.1237	-3.7691	-3.7309	-0.5179	0.0024	-0.04072	-0.31485	-0.33576	-0.28946
CN49_NN43	2.250453721	0.92	837771.4458	8.2139	0.726	8.0072	0.7224	-3.7691	-3.7309	-4.2325	-4.1748	-0.04072	-0.31485	-0.30467	-0.30466
CN49_NN47	2.294172063	1.25	962749.1346	8.2139	0.726	8.1354	0.7699	-3.7691	-3.7309	-3.8641	-3.75	-0.04072	-0.31485	-0.30405	-0.30405
CN49_NN5	2.194690265	0.92	394056.9017	8.2139	0.726	7.9994	1.1548	-3.7691	-3.7309	-4.4335	-4.1976	-0.04072	-0.31485	-0.30736	-0.30881
CN49_NN6	2.244343891	1.14	1230049.087	8.2139	0.726	8.3099	0.6692	-3.7691	-3.7309	-3.7979	-3.7104	-0.04072	-0.31485	-0.31137	-0.31163
CN49_NN7	2.208370436	0	17995.25061	8.2139	0.726	9.252	1.4466	-3.7691	-3.7309	-4.3783	-4.279	-0.04072	-0.31485	-0.2966	-0.29661
CN49_NN8	2.26691042	1.44	1326115.318	8.2139	0.726	8.289	0.5705	-3.7691	-3.7309	-3.751	-3.7174	-0.04072	-0.31485	-0.30854	-0.3085
CN5_NN1	2.165938865	1.02	718560.3087	8.0948	0.3967	8.5496	0.4248	-3.3074	-3.1685	-3.1219	-2.5647	-0.05101	-0.32254	-0.32717	-0.32754
CN5_NN14	2.01135442	0	16419.8746	8.0948	0.3967	8.8838	2.4859	-3.3074	-3.1685	-5.1012	-4.2583	-0.05101	-0.32254	-0.27821	-0.27821
CN5_NN16	2.192749779	1.3	1027953.197	8.0948	0.3967	8.3286	0.767	-3.3074	-3.1685	-3.5813	-3.4765	-0.05101	-0.32254	-0.31049	-0.31056
CN5_NN2	2.222222222	1.26	881488.7481	8.0948	0.3967	8.3959	0.5129	-3.3074	-3.1685	-3.5558	-3.4929	-0.05101	-0.32254	-0.31246	-0.313
CN5_NN20	2.361904762	2.88	401209.0922	8.0948	0.3967	7.981	0.8474	-3.3074	-3.1685	-3.947	-3.8515	-0.05101	-0.32254	-0.30166	-0.30171
CN5_NN21	2.160278746	0	43715.14333	8.0948	0.3967	7.8492	1.5286	-3.3074	-3.1685	-4.655	-4.0396	-0.05101	-0.32254	-0.31417	-0.31568
CN5_NN24	2.162162162	1.73	1552029.605	8.0948	0.3967	7.6441	1.3633	-3.3074	-3.1685	-4.6219	-4.4411	-0.05101	-0.32254	-0.29522	-0.29521
CN5_NN26	2.19858156	1.29	1508148.98	8.0948	0.3967	8.1436	0.7923	-3.3074	-3.1685	-3.6579	-3.5401	-0.05101	-0.32254	-0.30979	-0.30847
CN5_NN27	2.167832168	1.24	1298834.006	8.0948	0.3967	8.1008	1.1642	-3.3074	-3.1685	-4.1943	-4.0623	-0.05101	-0.32254	-0.29912	-0.29912
CN5_NN3	2.275229358	1.76	1080671.97	8.0948	0.3967	8.2182	0.4789	-3.3074	-3.1685	-3.5201	-3.4483	-0.05101	-0.32254	-0.31234	-0.31233
CN5_NN33	2.285714286	2.11	1651429.256	8.0948	0.3967	8.1078	0.8006	-3.3074	-3.1685	-3.7366	-3.6003	-0.05101	-0.32254	-0.30808	-0.30812
CN5_NN34	2.322097378	3.01	527668.7238	8.0948	0.3967	8.086	0.7446	-3.3074	-3.1685	-3.6716	-3.6051	-0.05101	-0.32254	-0.30053	-0.30049
CN5_NN37	2.186948854	0	40379.60601	8.0948	0.3967	8.4752	0.6759	-3.3074	-3.1685	-3.4072	-2.9272	-0.05101	-0.32254	-0.3177	-0.31788
CN5_NN4	2.224215247	0	43280.15667	8.0948	0.3967	8.3098	0.4975	-3.3074	-3.1685	-3.4238	-3.3076	-0.05101	-0.32254	-0.30517	-0.30524
CN5_NN40	2.380038388	3.94	830518.1092	8.0948	0.3967	4.0661	-3.8674	-3.3074	-3.1685	1.1956	1.222	-0.05101	-0.32254	-0.36915	-0.33841
CN5_NN41	2.375478927	3.12	1133811.974	8.0948	0.3967	4.9774	-2.0076	-3.3074	-3.1685	-0.853	-0.5321	-0.05101	-0.32254	-0.34304	-0.28755
CN5_NN42	2.188879082	1.97	447795.5235	8.0948	0.3967	4.6889	-2.1237	-3.3074	-3.1685	-0.5179	0.0024	-0.05101	-0.32254	-0.33576	-0.28946
CN5_NN43	2.22821204	1.1	734482.3086	8.0948	0.3967	8.0072	0.7224	-3.3074	-3.1685	-4.2325	-4.1748	-0.05101	-0.32254	-0.30467	-0.30466
CN5_NN47	2.273143905	1.81	1108904.066	8.0948	0.3967	8.1354	0.7699	-3.3074	-3.1685	-3.8641	-3.75	-0.05101	-0.32254	-0.30405	-0.30405
CN5_NN5	2.185022026	0.85	401014.5647	8.0948	0.3967	7.9994	1.1548	-3.3074	-3.1685	-4.4335	-4.1976	-0.05101	-0.32254	-0.30736	-0.30881
CN5_NN6	2.220232766	1.26	655593.2301	8.0948	0.3967	8.3099	0.6692	-3.3074	-3.1685	-3.7979	-3.7104	-0.05101	-0.32254	-0.31137	-0.31163
CN5_NN7	2.152777778	0	30222.24545	8.0948	0.3967	9.252	1.4466	-3.3074	-3.1685	-4.3783	-4.279	-0.05101	-0.32254	-0.2966	-0.29661
CN5_NN8	2.252497729	1.59	826896.303	8.0948	0.3967	8.289	0.5705	-3.3074	-3.1685	-3.751	-3.7174	-0.05101	-0.32254	-0.30854	-0.3085
CN54_NN1	2	0.33	127614.4625	8.0313	0.2575	8.5496	0.4248	-3.342	-3.2787	-3.1219	-2.5647	-0.04722	-0.31856	-0.32717	-0.32754
CN54_NN14	1.969817315	0	12449.86405	8.0313	0.2575	8.8838	2.4859	-3.342	-3.2787	-5.1012	-4.2583	-0.04722	-0.31856	-0.27821	-0.27821
CN54_NN16	2.021189894	0.78	343305.4215	8.0313	0.2575	8.3286	0.767	-3.342	-3.2787	-3.5813	-3.4765	-0.04722	-0.31856	-0.31049	-0.31056
CN54_NN2	2.051282051	0.45	256892.3056	8.0313	0.2575	8.3959	0.5129	-3.342	-3.2787	-3.5558	-3.4929	-0.04722	-0.31856	-0.31246	-0.313
CN54_NN20	2.171628722	1.52	617341.2981	8.0313	0.2575	7.981	0.8474	-3.342	-3.2787	-3.947	-3.8515	-0.04722	-0.31856	-0.30166	-0.30171
CN54_NN21	2.110638298	0	6074.606557	8.0313	0.2575	7.8492	1.5286	-3.342	-3.2787	-4.655	-4.0396	-0.04722	-0.31856	-0.31417	-0.31568
CN54_NN24	1.980830671	0.69	434921.8879	8.0313	0.2575	7.6441	1.3633	-3.342	-3.2787	-4.6219	-4.4411	-0.04722	-0.31856	-0.29522	-0.29521
CN54_NN26	2.024489796	0.74	388876.2522	8.0313	0.2575	8.1436	0.7923	-3.342	-3.2787	-3.6579	-3.5401	-0.04722	-0.31856	-0.30979	-0.30847
CN54_NN27	1.996779388	0.67	264183.3909	8.0313	0.2575	8.1008	1.1642	-3.342	-3.2787	-4.1943	-4.0623	-0.04722	-0.31856	-0.29912	-0.29912
CN54_NN3	2.092827004	0.73	648354.6982	8.0313	0.2575	8.2182	0.4789	-3.342	-3.2787	-3.5201	-3.4483	-0.04722	-0.31856	-0.31234	-0.31233
CN54_NN33	2.092827004	0.87	851670.444	8.0313	0.2575	8.1078	0.8006	-3.342	-3.2787	-3.7366	-3.6003	-0.04722	-0.31856	-0.30808	-0.30812
CN54_NN34	2.149046794	1.93	692071.4067	8.0313	0.2575	8.086	0.7446	-3.342	-3.2787	-3.6716	-3.6051	-0.04722	-0.31856	-0.30053	-0.30049
CN54_NN37	2.121471343	0	19698.37586	8.0313	0.2575	8.4752	0.6759	-3.342	-3.2787	-3.4072	-2.9272	-0.04722	-0.31856	-0.3177	-0.31788
CN54_NN4	2.137931034	0	23016.84163	8.0313	0.2575	8.3098	0.4975	-3.342	-3.2787	-3.4238	-3.3076	-0.04722	-0.31856	-0.30517	-0.30524
CN54_NN40	2.382324688	2.23	976614.0763	8.0313	0.2575	4.0661	-3.8674	-3.342	-3.2787	1.1956	1.222	-0.04722	-0.31856	-0.36915	-0.33841
CN54_NN41	2.143474503	0.98	1004441.137	8.0313	0.2575	4.9774	-2.0076	-3.342	-3.2787	-0.853	-0.5321	-0.04722	-0.31856	-0.34304	-0.28755
CN54_NN42	2.024489796	1.22	353416.3683	8.0313	0.2575	4.6889	-2.1237	-3.342	-3.2787	-0.5179	0.0024	-0.04722	-0.31856	-0.33576	-0.28946
CN54_NN43	2.056384743	0.41	296374.934	8.0313	0.2575	8.0072	0.7224	-3.342	-3.2787	-4.2325	-4.1748	-0.04722	-0.31856	-0.30467	-0.30466
CN54_NN47	2.094594595	0.82	589214.756	8.0313	0.2575	8.1354	0.7699	-3.342	-3.2787	-3.8641	-3.75	-0.04722	-0.31856	-0.30405	-0.30405
CN54_NN5	2.014622258	0.5	240878.2116	8.0313	0.2575	7.9994	1.1548	-3.342	-3.2787	-4.4335	-4.1976	-0.04722	-0.31856	-0.30736	-0.30881
CN54_NN6	2.047894302	0.41	295720.3504	8.0313	0.2575	8.3099	0.6692	-3.342	-3.2787	-3.7979	-3.7104	-0.04722	-0.31856	-0.31137	-0.31163
CN54_NN7	2.438544739	0	2324.514382	8.0313	0.2575	9.252	1.4466	-3.342	-3.2787	-4.3783	-4.279	-0.04722	-0.31856	-0.2966	-0.29661
CN54_NN8	2.052980132	0.28	171153.4407	8.0313	0.2575	8.289	0.5705	-3.342	-3.2787	-3.751	-3.7174	-0.04722	-0.31856	-0.30854	-0.3085
CN63_NN1	2.101694915	0.67	520227.7524	7.6384	1.0923	8.5496	0.4248	-4.3995	-4.057	-3.1219	-2.5647	-0.04005	-0.31571	-0.32717	-0.32754
CN63_NN14	2.094594595	1.49	58811.86065	7.6384	1.0923	8.8838	2.4859	-4.3995	-4.057	-5.1012	-4.2583	-0.04005	-0.31571	-0.27821	-0.27821
CN63_NN16	2.116040956	1.24	1021626.067	7.6384	1.0923	8.3286	0.767	-4.3995	-4.057	-3.5813	-3.4765	-0.04005	-0.31571	-0.31049	-0.31056
CN63_NN2	2.192749779	1.53	1172447.145	7.6384	1.0923	8.3959	0.5129	-4.3995	-4.057	-3.5558	-3.4929	-0.04005	-0.31571	-0.31246	-0.313
CN63_NN20	2.277318641	4.21	1949983.035	7.6384	1.0923	7.981	0.8474	-4.3995	-4.057	-3.947	-3.8515	-0.04005	-0.31571	-0.30166	-0.30171
CN63_NN21	2.220232766	0	151511.4255	7.6384	1.0923	7.8492	1.5286	-4.3995	-4.057	-4.655	-4.0396	-0.04005	-0.31571	-0.31417	-0.31568
CN63_NN24	2.058091286	1.09	870405.4959	7.6384	1.0923	7.6441	1.3633	-4.3995	-4.057	-4.6219	-4.4411	-0.04005	-0.31571	-0.29522	-0.29521
CN63_NN26	2.11965812	1.32	936341.3344	7.6384	1.0923	8.1436	0.7923	-4.3995	-4.057	-3.6579	-3.5401	-0.04005	-0.31571	-0.30979	-0.30847
CN63_NN27	2.084033613	0.95	759257.2863	7.6384	1.0923	8.1008	1.1642	-4.3995	-4.057	-4.1943	-4.0623	-0.04005	-0.31571	-0.29912	-0.29912
CN63_NN3	2.242314647	3.16	1865482.344	7.6384	1.0923	8.2182	0.4789	-4.3995	-4.057	-3.5201	-3.4483	-0.04005	-0.31571	-0.31234	-0.31233
CN63_NN33	2.248413418	3.34	1729730.109	7.6384	1.0923	8.1078	0.8006	-4.3995	-4.057	-3.7366	-3.6003	-0.04005	-0.31571	-0.30808	-0.30812
CN63_NN34	2.271062271	3.94	862796.6104	7.6384	1.0923	8.086	0.7446	-4.3995	-4.057	-3.6716	-3.6051	-0.04005	-0.31571	-0.30053	-0.30049
CN63_NN37	2.22821204	0	184856.6591	7.6384	1.0923	8.4752	0.6759	-4.3995	-4.057	-3.4072	-2.9272	-0.04005	-0.31571	-0.3177	-0.31788
CN63_NN4	2.224215247	0	197061.0264	7.6384	1.0923	8.3098	0.4975	-4.3995	-4.057	-3.4238	-3.3076	-0.04005	-0.31571	-0.30517	-0.30524
CN63_NN40	2.275229358	4.1	1776559.114	7.6384	1.0923	4.0661	-3.8674	-4.3995	-4.057	1.1956	1.222	-0.04005	-0.31571	-0.36915	-0.33841
CN63_NN41	2.275229358	3.29	2399503.945	7.6384	1.0923	4.9774	-2.0076	-4.3995	-4.057	-0.853	-0.5321	-0.04005	-0.31571	-0.34304	-0.28755
CN63_NN42	2.167832168	2.11	714788.995	7.6384	1.0923	4.6889	-2.1237	-4.3995	-4.057	-0.5179	0.0024	-0.04005	-0.31571	-0.33576	-0.28946
CN63_NN43	2.206405694	1.97	1167601.342	7.6384	1.0923	8.0072	0.7224	-4.3995	-4.057	-4.2325	-4.1748	-0.04005	-0.31571	-0.30467	-0.30466
CN63_NN47	2.236248873	3.05	1910726.097	7.6384	1.0923	8.1354	0.7699	-4.3995	-4.057	-3.8641	-3.75	-0.04005	-0.31571	-0.30405	-0.30405
CN63_NN5	2.070116861	0.75	792516.8622	7.6384	1.0923	7.9994	1.1548	-4.3995	-4.057	-4.4335	-4.1976	-0.04005	-0.31571	-0.30736	-0.30881
CN63_NN6	2.208370436	1.98	1446148.883	7.6384	1.0923	8.3099	0.6692	-4.3995	-4.057	-3.7979	-3.7104	-0.04005	-0.31571	-0.31137	-0.31163
CN63_NN7	2.214285714	0	149792.541	7.6384	1.0923	9.252	1.4466	-4.3995	-4.057	-4.3783	-4.279	-0.04005	-0.31571	-0.2966	-0.29661
CN63_NN8	2.256596906	2.46	1607406.597	7.6384	1.0923	8.289	0.5705	-4.3995	-4.057	-3.751	-3.7174	-0.04005	-0.31571	-0.30854	-0.3085
CN64_NN1	2.064945878	0.4	151973.0301	8.5472	0.3545	8.5496	0.4248	-3.0802	-2.509	-3.1219	-2.5647	-0.05295	-0.33173	-0.32717	-0.32754
CN64_NN14	2.037797864	0	9636.96599	8.5472	0.3545	8.8838	2.4859	-3.0802	-2.509	-5.1012	-4.2583	-0.05295	-0.33173	-0.27821	-0.27821
CN64_NN16	2.084033613	0.95	440815.3522	8.5472	0.3545	8.3286	0.767	-3.0802	-2.509	-3.5813	-3.4765	-0.05295	-0.33173	-0.31049	-0.31056
CN64_NN2	2.108843537	0.61	268698.3636	8.5472	0.3545	8.3959	0.5129	-3.0802	-2.509	-3.5558	-3.4929	-0.05295	-0.33173	-0.31246	-0.313
CN64_NN20	2.277318641	1.89	643917.3888	8.5472	0.3545	7.981	0.8474	-3.0802	-2.509	-3.947	-3.8515	-0.05295	-0.33173	-0.30166	-0.30171
CN64_NN21	2.114236999	0	16168.4991	8.5472	0.3545	7.8492	1.5286	-3.0802	-2.509	-4.655	-4.0396	-0.05295	-0.33173	-0.31417	-0.31568
CN64_NN24	2.049586777	0.97	742262.4729	8.5472	0.3545	7.6441	1.3633	-3.0802	-2.509	-4.6219	-4.4411	-0.05295	-0.33173	-0.29522	-0.29521
CN64_NN26	2.085786375	0.8	567289.6888	8.5472	0.3545	8.1436	0.7923	-3.0802	-2.509	-3.6579	-3.5401	-0.05295	-0.33173	-0.30979	-0.30847
CN64_NN27	2.063227953	0.67	459422.6635	8.5472	0.3545	8.1008	1.1642	-3.0802	-2.509	-4.1943	-4.0623	-0.05295	-0.33173	-0.29912	-0.29912
CN64_NN3	2.156521739	1.09	663919.1003	8.5472	0.3545	8.2182	0.4789	-3.0802	-2.509	-3.5201	-3.4483	-0.05295	-0.33173	-0.31234	-0.31233
CN64_NN33	2.162162162	1.15	1097567.947	8.5472	0.3545	8.1078	0.8006	-3.0802	-2.509	-3.7366	-3.6003	-0.05295	-0.33173	-0.30808	-0.30812
CN64_NN34	2.244343891	2.38	553489.3278	8.5472	0.3545	8.086	0.7446	-3.0802	-2.509	-3.6716	-3.6051	-0.05295	-0.33173	-0.30053	-0.30049
CN64_NN37	2.14532872	0	9098.111794	8.5472	0.3545	8.4752	0.6759	-3.0802	-2.509	-3.4072	-2.9272	-0.05295	-0.33173	-0.3177	-0.31788
CN64_NN4	2.256596906	0	8937.269177	8.5472	0.3545	8.3098	0.4975	-3.0802	-2.509	-3.4238	-3.3076	-0.05295	-0.33173	-0.30517	-0.30524
CN64_NN40	2.368672397	2.35	1397268.196	8.5472	0.3545	4.0661	-3.8674	-3.0802	-2.509	1.1956	1.222	-0.05295	-0.33173	-0.36915	-0.33841
CN64_NN41	2.3507109	1.58	1167131.511	8.5472	0.3545	4.9774	-2.0076	-3.0802	-2.509	-0.853	-0.5321	-0.05295	-0.33173	-0.34304	-0.28755
CN64_NN42	2.085786375	0.91	221912.8919	8.5472	0.3545	4.6889	-2.1237	-3.0802	-2.509	-0.5179	0.0024	-0.05295	-0.33173	-0.33576	-0.28946
CN64_NN43	2.114236999	0.56	285135.0983	8.5472	0.3545	8.0072	0.7224	-3.0802	-2.509	-4.2325	-4.1748	-0.05295	-0.33173	-0.30467	-0.30466
CN64_NN47	2.162162162	1.1	554986.2086	8.5472	0.3545	8.1354	0.7699	-3.0802	-2.509	-3.8641	-3.75	-0.05295	-0.33173	-0.30405	-0.30405
CN64_NN5	2.132416165	0.94	367990.7282	8.5472	0.3545	7.9994	1.1548	-3.0802	-2.509	-4.4335	-4.1976	-0.05295	-0.33173	-0.30736	-0.30881
CN64_NN6	2.110638298	0.66	232066.5579	8.5472	0.3545	8.3099	0.6692	-3.0802	-2.509	-3.7979	-3.7104	-0.05295	-0.33173	-0.31137	-0.31163
CN64_NN7	2.101694915	0	11066.9255	8.5472	0.3545	9.252	1.4466	-3.0802	-2.509	-4.3783	-4.279	-0.05295	-0.33173	-0.2966	-0.29661
CN64_NN8	2.126929674	0.47	182615.266	8.5472	0.3545	8.289	0.5705	-3.0802	-2.509	-3.751	-3.7174	-0.05295	-0.33173	-0.30854	-0.3085
CN65_NN1	2.082283795	0.5	95745.98049	8.4194	0.3931	8.5496	0.4248	-3.266	-3.1349	-3.1219	-2.5647	-0.0519	-0.3255	-0.32717	-0.32754
CN65_NN14	2.132416165	0	27944.24971	8.4194	0.3931	8.8838	2.4859	-3.266	-3.1349	-5.1012	-4.2583	-0.0519	-0.3255	-0.27821	-0.27821
CN65_NN16	2.096365173	0.99	216694.1233	8.4194	0.3931	8.3286	0.767	-3.266	-3.1349	-3.5813	-3.4765	-0.0519	-0.3255	-0.31049	-0.31056
CN65_NN2	2.128755365	0.66	166436.9219	8.4194	0.3931	8.3959	0.5129	-3.266	-3.1349	-3.5558	-3.4929	-0.0519	-0.3255	-0.31246	-0.313
CN65_NN20	2.26071103	2.37	696181.6003	8.4194	0.3931	7.981	0.8474	-3.266	-3.1349	-3.947	-3.8515	-0.0519	-0.3255	-0.30166	-0.30171
CN65_NN21	2.315592904	0	7060.338185	8.4194	0.3931	7.8492	1.5286	-3.266	-3.1349	-4.655	-4.0396	-0.0519	-0.3255	-0.31417	-0.31568
CN65_NN24	2.061512884	0.96	421096.4146	8.4194	0.3931	7.6441	1.3633	-3.266	-3.1349	-4.6219	-4.4411	-0.0519	-0.3255	-0.29522	-0.29521
CN65_NN26	2.107051827	0.85	284710.4995	8.4194	0.3931	8.1436	0.7923	-3.266	-3.1349	-3.6579	-3.5401	-0.0519	-0.3255	-0.30979	-0.30847
CN65_NN27	2.077051926	0.76	216404.8423	8.4194	0.3931	8.1008	1.1642	-3.266	-3.1349	-4.1943	-4.0623	-0.0519	-0.3255	-0.29912	-0.29912
CN65_NN3	2.167832168	1.14	328177.4469	8.4194	0.3931	8.2182	0.4789	-3.266	-3.1349	-3.5201	-3.4483	-0.0519	-0.3255	-0.31234	-0.31233
CN65_NN33	2.169728784	1.18	514053.7047	8.4194	0.3931	8.1078	0.8006	-3.266	-3.1349	-3.7366	-3.6003	-0.0519	-0.3255	-0.30808	-0.30812
CN65_NN34	2.214285714	2.38	379472.3406	8.4194	0.3931	8.086	0.7446	-3.266	-3.1349	-3.6716	-3.6051	-0.0519	-0.3255	-0.30053	-0.30049
CN65_NN37	2.107051827	0	21016.67077	8.4194	0.3931	8.4752	0.6759	-3.266	-3.1349	-3.4072	-2.9272	-0.0519	-0.3255	-0.3177	-0.31788
CN65_NN4	2.116040956	0	18787.8517	8.4194	0.3931	8.3098	0.4975	-3.266	-3.1349	-3.4238	-3.3076	-0.0519	-0.3255	-0.30517	-0.30524
CN65_NN40	2.355175689	3.37	868087.2473	8.4194	0.3931	4.0661	-3.8674	-3.266	-3.1349	1.1956	1.222	-0.0519	-0.3255	-0.36915	-0.33841
CN65_NN41	2.311276794	2.14	559335.8859	8.4194	0.3931	4.9774	-2.0076	-3.266	-3.1349	-0.853	-0.5321	-0.0519	-0.3255	-0.34304	-0.28755
CN65_NN42	2.096365173	1.43	267897.4516	8.4194	0.3931	4.6889	-2.1237	-3.266	-3.1349	-0.5179	0.0024	-0.0519	-0.3255	-0.33576	-0.28946
CN65_NN43	2.130584192	0.54	159091.9247	8.4194	0.3931	8.0072	0.7224	-3.266	-3.1349	-4.2325	-4.1748	-0.0519	-0.3255	-0.30467	-0.30466
CN65_NN47	2.173531989	1.1	295929.8707	8.4194	0.3931	8.1354	0.7699	-3.266	-3.1349	-3.8641	-3.75	-0.0519	-0.3255	-0.30405	-0.30405
CN65_NN5	2.169728784	0.83	156049.9966	8.4194	0.3931	7.9994	1.1548	-3.266	-3.1349	-4.4335	-4.1976	-0.0519	-0.3255	-0.30736	-0.30881
CN65_NN6	2.123287671	0.66	152958.896	8.4194	0.3931	8.3099	0.6692	-3.266	-3.1349	-3.7979	-3.7104	-0.0519	-0.3255	-0.31137	-0.31163
CN65_NN7	2.096365173	0	23187.70689	8.4194	0.3931	9.252	1.4466	-3.266	-3.1349	-4.3783	-4.279	-0.0519	-0.3255	-0.2966	-0.29661
CN65_NN8	2.139775669	0.51	114990.5162	8.4194	0.3931	8.289	0.5705	-3.266	-3.1349	-3.751	-3.7174	-0.0519	-0.3255	-0.30854	-0.3085
CN66_NN1	2.137931034	0.77	561850.1097	8.3552	0.3228	8.5496	0.4248	-3.2139	-3.0923	-3.1219	-2.5647	-0.05173	-0.32564	-0.32717	-0.32754
CN66_NN14	2.094594595	0	13609.64651	8.3552	0.3228	8.8838	2.4859	-3.2139	-3.0923	-5.1012	-4.2583	-0.05173	-0.32564	-0.27821	-0.27821
CN66_NN16	2.164048866	1.05	933737.4408	8.3552	0.3228	8.3286	0.767	-3.2139	-3.0923	-3.5813	-3.4765	-0.05173	-0.32564	-0.31049	-0.31056
CN66_NN2	2.190812721	0.9	799917.1878	8.3552	0.3228	8.3959	0.5129	-3.2139	-3.0923	-3.5558	-3.4929	-0.05173	-0.32564	-0.31246	-0.313
CN66_NN20	2.341831917	1.8	333791.8236	8.3552	0.3228	7.981	0.8474	-3.2139	-3.0923	-3.947	-3.8515	-0.05173	-0.32564	-0.30166	-0.30171
CN66_NN21	2.017900732	0	19643.56962	8.3552	0.3228	7.8492	1.5286	-3.2139	-3.0923	-4.655	-4.0396	-0.05173	-0.32564	-0.31417	-0.31568
CN66_NN24	2.156521739	1.71	1494709.647	8.3552	0.3228	7.6441	1.3633	-3.2139	-3.0923	-4.6219	-4.4411	-0.05173	-0.32564	-0.29522	-0.29521
CN66_NN26	2.167832168	1.01	1114286.505	8.3552	0.3228	8.1436	0.7923	-3.2139	-3.0923	-3.6579	-3.5401	-0.05173	-0.32564	-0.30979	-0.30847
CN66_NN27	2.139775669	1.01	1040944.404	8.3552	0.3228	8.1008	1.1642	-3.2139	-3.0923	-4.1943	-4.0623	-0.05173	-0.32564	-0.29912	-0.29912
CN66_NN3	2.238267148	1.21	1322702.728	8.3552	0.3228	8.2182	0.4789	-3.2139	-3.0923	-3.5201	-3.4483	-0.05173	-0.32564	-0.31234	-0.31233
CN66_NN33	2.242314647	1.3	1381671.792	8.3552	0.3228	8.1078	0.8006	-3.2139	-3.0923	-3.7366	-3.6003	-0.05173	-0.32564	-0.30808	-0.30812
CN66_NN34	2.292051756	2.16	588072.6304	8.3552	0.3228	8.086	0.7446	-3.2139	-3.0923	-3.6716	-3.6051	-0.05173	-0.32564	-0.30053	-0.30049
CN66_NN37	2.139775669	0	7841.283976	8.3552	0.3228	8.4752	0.6759	-3.2139	-3.0923	-3.4072	-2.9272	-0.05173	-0.32564	-0.3177	-0.31788
CN66_NN4	2.192749779	0	27843.96795	8.3552	0.3228	8.3098	0.4975	-3.2139	-3.0923	-3.4238	-3.3076	-0.05173	-0.32564	-0.30517	-0.30524
CN66_NN40	2.370936902	3.6	771191.7014	8.3552	0.3228	4.0661	-3.8674	-3.2139	-3.0923	1.1956	1.222	-0.05173	-0.32564	-0.36915	-0.33841
CN66_NN41	2.368672397	2.93	1036815.795	8.3552	0.3228	4.9774	-2.0076	-3.2139	-3.0923	-0.853	-0.5321	-0.05173	-0.32564	-0.34304	-0.28755
CN66_NN42	2.183098592	2.14	478948.3418	8.3552	0.3228	4.6889	-2.1237	-3.2139	-3.0923	-0.5179	0.0024	-0.05173	-0.32564	-0.33576	-0.28946
CN66_NN43	2.218246869	1.18	871320.3379	8.3552	0.3228	8.0072	0.7224	-3.2139	-3.0923	-4.2325	-4.1748	-0.05173	-0.32564	-0.30467	-0.30466
CN66_NN47	2.26691042	1.75	1185636.316	8.3552	0.3228	8.1354	0.7699	-3.2139	-3.0923	-3.8641	-3.75	-0.05173	-0.32564	-0.30405	-0.30405
CN66_NN5	2.188879082	0.91	522046.192	8.3552	0.3228	7.9994	1.1548	-3.2139	-3.0923	-4.4335	-4.1976	-0.05173	-0.32564	-0.30736	-0.30881
CN66_NN6	2.186948854	0.88	663089.5943	8.3552	0.3228	8.3099	0.6692	-3.2139	-3.0923	-3.7979	-3.7104	-0.05173	-0.32564	-0.31137	-0.31163
CN66_NN7	2.108843537	0	18711.44283	8.3552	0.3228	9.252	1.4466	-3.2139	-3.0923	-4.3783	-4.279	-0.05173	-0.32564	-0.2966	-0.29661
CN66_NN8	2.19858156	0.78	610565.9053	8.3552	0.3228	8.289	0.5705	-3.2139	-3.0923	-3.751	-3.7174	-0.05173	-0.32564	-0.30854	-0.3085
CN67_NN1	2.335216573	1.56	1186026.12	8.67	0.7769	8.5496	0.4248	-3.7184	-3.6159	-3.1219	-2.5647	-0.04313	-0.31815	-0.32717	-0.32754
CN67_NN14	2.149046794	0	15150.60611	8.67	0.7769	8.8838	2.4859	-3.7184	-3.6159	-5.1012	-4.2583	-0.04313	-0.31815	-0.27821	-0.27821
CN67_NN16	2.370936902	3.11	1782203.465	8.67	0.7769	8.3286	0.767	-3.7184	-3.6159	-3.5813	-3.4765	-0.04313	-0.31815	-0.31049	-0.31056
CN67_NN2	2.389210019	2.42	1030896.247	8.67	0.7769	8.3959	0.5129	-3.7184	-3.6159	-3.5558	-3.4929	-0.04313	-0.31815	-0.31246	-0.313
CN67_NN20	2.412451362	8.02	282259.8005	8.67	0.7769	7.981	0.8474	-3.7184	-3.6159	-3.947	-3.8515	-0.04313	-0.31815	-0.30166	-0.30171
CN67_NN21	2.112436116	0	33456.32456	8.67	0.7769	7.8492	1.5286	-3.7184	-3.6159	-4.655	-4.0396	-0.04313	-0.31815	-0.31417	-0.31568
CN67_NN24	2.298424467	6.66	808548.0116	8.67	0.7769	7.6441	1.3633	-3.7184	-3.6159	-4.6219	-4.4411	-0.04313	-0.31815	-0.29522	-0.29521
CN67_NN26	2.377756472	6.14	1468734.91	8.67	0.7769	8.1436	0.7923	-3.7184	-3.6159	-3.6579	-3.5401	-0.04313	-0.31815	-0.30979	-0.30847
CN67_NN27	2.3507109	4.97	1695691.08	8.67	0.7769	8.1008	1.1642	-3.7184	-3.6159	-4.1943	-4.0623	-0.04313	-0.31815	-0.29912	-0.29912
CN67_NN3	2.40543162	3.62	1290062.58	8.67	0.7769	8.2182	0.4789	-3.7184	-3.6159	-3.5201	-3.4483	-0.04313	-0.31815	-0.31234	-0.31233
CN67_NN33	2.421875	10.33	1029539.641	8.67	0.7769	8.1078	0.8006	-3.7184	-3.6159	-3.7366	-3.6003	-0.04313	-0.31815	-0.30808	-0.30812
CN67_NN34	2.389210019	5.18	238302.1033	8.67	0.7769	8.086	0.7446	-3.7184	-3.6159	-3.6716	-3.6051	-0.04313	-0.31815	-0.30053	-0.30049
CN67_NN37	2.19663419	0	42091.16879	8.67	0.7769	8.4752	0.6759	-3.7184	-3.6159	-3.4072	-2.9272	-0.04313	-0.31815	-0.3177	-0.31788
CN67_NN4	2.234234234	0	45724.9206	8.67	0.7769	8.3098	0.4975	-3.7184	-3.6159	-3.4238	-3.3076	-0.04313	-0.31815	-0.30517	-0.30524
CN67_NN40	2.443349754	0	829937.6884	8.67	0.7769	4.0661	-3.8674	-3.7184	-3.6159	1.1956	1.222	-0.04313	-0.31815	-0.36915	-0.33841
CN67_NN41	2.448173741	3.07	1087245.019	8.67	0.7769	4.9774	-2.0076	-3.7184	-3.6159	-0.853	-0.5321	-0.04313	-0.31815	-0.34304	-0.28755
CN67_NN42	2.258652095	6.29	570531.5108	8.67	0.7769	4.6889	-2.1237	-3.7184	-3.6159	-0.5179	0.0024	-0.04313	-0.31815	-0.33576	-0.28946
CN67_NN43	2.384615385	1.31	491495.5833	8.67	0.7769	8.0072	0.7224	-3.7184	-3.6159	-4.2325	-4.1748	-0.04313	-0.31815	-0.30467	-0.30466
CN67_NN47	2.403100775	2.59	478924.0771	8.67	0.7769	8.1354	0.7699	-3.7184	-3.6159	-3.8641	-3.75	-0.04313	-0.31815	-0.30405	-0.30405
CN67_NN5	2.322097378	1.29	494098.1343	8.67	0.7769	7.9994	1.1548	-3.7184	-3.6159	-4.4335	-4.1976	-0.04313	-0.31815	-0.30736	-0.30881
CN67_NN6	2.384615385	2.63	977697.0929	8.67	0.7769	8.3099	0.6692	-3.7184	-3.6159	-3.7979	-3.7104	-0.04313	-0.31815	-0.31137	-0.31163
CN67_NN7	2.139775669	0	21109.0056	8.67	0.7769	9.252	1.4466	-3.7184	-3.6159	-4.3783	-4.279	-0.04313	-0.31815	-0.2966	-0.29661
CN67_NN8	2.40776699	3.74	1394843.255	8.67	0.7769	8.289	0.5705	-3.7184	-3.6159	-3.751	-3.7174	-0.04313	-0.31815	-0.30854	-0.3085
CN68_NN1	2.085786375	0.57	281890.3937	8.3441	0.48	8.5496	0.4248	-3.3823	-3.2324	-3.1219	-2.5647	-0.05214	-0.32329	-0.32717	-0.32754
CN68_NN14	2.080536913	0	14593.07117	8.3441	0.48	8.8838	2.4859	-3.3823	-3.2324	-5.1012	-4.2583	-0.05214	-0.32329	-0.27821	-0.27821
CN68_NN16	2.105263158	1.05	692633.2766	8.3441	0.48	8.3286	0.767	-3.3823	-3.2324	-3.5813	-3.4765	-0.05214	-0.32329	-0.31049	-0.31056
CN68_NN2	2.136089578	0.79	543303.8395	8.3441	0.48	8.3959	0.5129	-3.3823	-3.2324	-3.5558	-3.4929	-0.05214	-0.32329	-0.31246	-0.313
CN68_NN20	2.304832714	2.02	572918.245	8.3441	0.48	7.981	0.8474	-3.3823	-3.2324	-3.947	-3.8515	-0.05214	-0.32329	-0.30166	-0.30171
CN68_NN21	2.108843537	0	21273.88557	8.3441	0.48	7.8492	1.5286	-3.3823	-3.2324	-4.655	-4.0396	-0.05214	-0.32329	-0.31417	-0.31568
CN68_NN24	2.068390325	1.05	1248489.771	8.3441	0.48	7.6441	1.3633	-3.3823	-3.2324	-4.6219	-4.4411	-0.05214	-0.32329	-0.29522	-0.29521
CN68_NN26	2.110638298	0.91	854317.4347	8.3441	0.48	8.1436	0.7923	-3.3823	-3.2324	-3.6579	-3.5401	-0.05214	-0.32329	-0.30979	-0.30847
CN68_NN27	2.080536913	0.85	677930.0856	8.3441	0.48	8.1008	1.1642	-3.3823	-3.2324	-4.1943	-4.0623	-0.05214	-0.32329	-0.29912	-0.29912
CN68_NN3	2.185022026	1.24	1019187.755	8.3441	0.48	8.2182	0.4789	-3.3823	-3.2324	-3.5201	-3.4483	-0.05214	-0.32329	-0.31234	-0.31233
CN68_NN33	2.188879082	1.3	1351075.293	8.3441	0.48	8.1078	0.8006	-3.3823	-3.2324	-3.7366	-3.6003	-0.05214	-0.32329	-0.30808	-0.30812
CN68_NN34	2.254545455	2.36	763116.0238	8.3441	0.48	8.086	0.7446	-3.3823	-3.2324	-3.6716	-3.6051	-0.05214	-0.32329	-0.30053	-0.30049
CN68_NN37	2.224215247	0	10912.96841	8.3441	0.48	8.4752	0.6759	-3.3823	-3.2324	-3.4072	-2.9272	-0.05214	-0.32329	-0.3177	-0.31788
CN68_NN4	2.242314647	0	31849.12158	8.3441	0.48	8.3098	0.4975	-3.3823	-3.2324	-3.4238	-3.3076	-0.05214	-0.32329	-0.30517	-0.30524
CN68_NN40	2.368672397	3.36	1457093.488	8.3441	0.48	4.0661	-3.8674	-3.3823	-3.2324	1.1956	1.222	-0.05214	-0.32329	-0.36915	-0.33841
CN68_NN41	2.348484848	2.41	1603613.966	8.3441	0.48	4.9774	-2.0076	-3.3823	-3.2324	-0.853	-0.5321	-0.05214	-0.32329	-0.34304	-0.28755
CN68_NN42	2.116040956	1.38	530774.383	8.3441	0.48	4.6889	-2.1237	-3.3823	-3.2324	-0.5179	0.0024	-0.05214	-0.32329	-0.33576	-0.28946
CN68_NN43	2.141623489	0.72	514672.0423	8.3441	0.48	8.0072	0.7224	-3.3823	-3.2324	-4.2325	-4.1748	-0.05214	-0.32329	-0.30467	-0.30466
CN68_NN47	2.186948854	1.19	907253.7359	8.3441	0.48	8.1354	0.7699	-3.3823	-3.2324	-3.8641	-3.75	-0.05214	-0.32329	-0.30405	-0.30405
CN68_NN5	2.136089578	0.82	441928.8558	8.3441	0.48	7.9994	1.1548	-3.3823	-3.2324	-4.4335	-4.1976	-0.05214	-0.32329	-0.30736	-0.30881
CN68_NN6	2.136089578	0.78	413175.4572	8.3441	0.48	8.3099	0.6692	-3.3823	-3.2324	-3.7979	-3.7104	-0.05214	-0.32329	-0.31137	-0.31163
CN68_NN7	2.165938865	0	7219.349648	8.3441	0.48	9.252	1.4466	-3.3823	-3.2324	-4.3783	-4.279	-0.05214	-0.32329	-0.2966	-0.29661
CN68_NN8	2.150910668	0.62	379404.9484	8.3441	0.48	8.289	0.5705	-3.3823	-3.2324	-3.751	-3.7174	-0.05214	-0.32329	-0.30854	-0.3085
CN69_NN1	2.014622258	0	35656.21376	8.3144	-0.4322	8.5496	0.4248	-2.4996	-2.4359	-3.1219	-2.5647	-0.03797	-0.3301	-0.32717	-0.32754
CN69_NN14	1.919504644	0	5620.255216	8.3144	-0.4322	8.8838	2.4859	-2.4996	-2.4359	-5.1012	-4.2583	-0.03797	-0.3301	-0.27821	-0.27821
CN69_NN16	1.985588471	0.46	82652.57401	8.3144	-0.4322	8.3286	0.767	-2.4996	-2.4359	-3.5813	-3.4765	-0.03797	-0.3301	-0.31049	-0.31056
CN69_NN2	2.037797864	0.49	61034.13601	8.3144	-0.4322	8.3959	0.5129	-2.4996	-2.4359	-3.5558	-3.4929	-0.03797	-0.3301	-0.31246	-0.313
CN69_NN20	2.078792959	0.86	209163.931	8.3144	-0.4322	7.981	0.8474	-2.4996	-2.4359	-3.947	-3.8515	-0.03797	-0.3301	-0.30166	-0.30171
CN69_NN21	2.034454471	0	21883.94141	8.3144	-0.4322	7.8492	1.5286	-2.4996	-2.4359	-4.655	-4.0396	-0.03797	-0.3301	-0.31417	-0.31568
CN69_NN24	1.960474308	0.5	127438.5056	8.3144	-0.4322	7.6441	1.3633	-2.4996	-2.4359	-4.6219	-4.4411	-0.03797	-0.3301	-0.29522	-0.29521
CN69_NN26	1.9792498	0.39	86259.9459	8.3144	-0.4322	8.1436	0.7923	-2.4996	-2.4359	-3.6579	-3.5401	-0.03797	-0.3301	-0.30979	-0.30847
CN69_NN27	2.009724473	0.66	133962.2563	8.3144	-0.4322	8.1008	1.1642	-2.4996	-2.4359	-4.1943	-4.0623	-0.03797	-0.3301	-0.29912	-0.29912
CN69_NN3	2.041152263	0.79	127170.5251	8.3144	-0.4322	8.2182	0.4789	-2.4996	-2.4359	-3.5201	-3.4483	-0.03797	-0.3301	-0.31234	-0.31233
CN69_NN33	2.037797864	0.47	218233.6051	8.3144	-0.4322	8.1078	0.8006	-2.4996	-2.4359	-3.7366	-3.6003	-0.03797	-0.3301	-0.30808	-0.30812
CN69_NN34	2.14532872	0	22154.65776	8.3144	-0.4322	8.086	0.7446	-2.4996	-2.4359	-3.6716	-3.6051	-0.03797	-0.3301	-0.30053	-0.30049
CN69_NN37	1.931464174	0	-3967.205532	8.3144	-0.4322	8.4752	0.6759	-2.4996	-2.4359	-3.4072	-2.9272	-0.03797	-0.3301	-0.3177	-0.31788
CN69_NN4	2.136089578	0	26476.43988	8.3144	-0.4322	8.3098	0.4975	-2.4996	-2.4359	-3.4238	-3.3076	-0.03797	-0.3301	-0.30517	-0.30524
CN69_NN40	2.192749779	0.5	58216.43121	8.3144	-0.4322	4.0661	-3.8674	-2.4996	-2.4359	1.1956	1.222	-0.03797	-0.3301	-0.36915	-0.33841
CN69_NN41	2.164048866	0.92	1200087.863	8.3144	-0.4322	4.9774	-2.0076	-2.4996	-2.4359	-0.853	-0.5321	-0.03797	-0.3301	-0.34304	-0.28755
CN69_NN42	2.054681027	1.15	400385.7697	8.3144	-0.4322	4.6889	-2.1237	-2.4996	-2.4359	-0.5179	0.0024	-0.03797	-0.3301	-0.33576	-0.28946
CN69_NN43	2.059800664	0.71	81719.84723	8.3144	-0.4322	8.0072	0.7224	-2.4996	-2.4359	-4.2325	-4.1748	-0.03797	-0.3301	-0.30467	-0.30466
CN69_NN47	2.085786375	0.59	184851.9413	8.3144	-0.4322	8.1354	0.7699	-2.4996	-2.4359	-3.8641	-3.75	-0.03797	-0.3301	-0.30405	-0.30405
CN69_NN5	2.143474503	0	23494.3969	8.3144	-0.4322	7.9994	1.1548	-2.4996	-2.4359	-4.4335	-4.1976	-0.03797	-0.3301	-0.30736	-0.30881
CN69_NN6	2.041152263	0.49	78532.92373	8.3144	-0.4322	8.3099	0.6692	-2.4996	-2.4359	-3.7979	-3.7104	-0.03797	-0.3301	-0.31137	-0.31163
CN69_NN7	2.047894302	0	13764.85234	8.3144	-0.4322	9.252	1.4466	-2.4996	-2.4359	-4.3783	-4.279	-0.03797	-0.3301	-0.2966	-0.29661
CN69_NN8	2.070116861	0.48	38813.77289	8.3144	-0.4322	8.289	0.5705	-2.4996	-2.4359	-3.751	-3.7174	-0.03797	-0.3301	-0.30854	-0.3085
CN7_NN1	2.143474503	0.86	777963.1661	8.4005	0.8369	8.5496	0.4248	-3.7461	-3.507	-3.1219	-2.5647	-0.04807	-0.31273	-0.32717	-0.32754
CN7_NN14	2.080536913	0	13562.56562	8.4005	0.8369	8.8838	2.4859	-3.7461	-3.507	-5.1012	-4.2583	-0.04807	-0.31273	-0.27821	-0.27821
CN7_NN16	2.167832168	1.3	1279726.471	8.4005	0.8369	8.3286	0.767	-3.7461	-3.507	-3.5813	-3.4765	-0.04807	-0.31273	-0.31049	-0.31056
CN7_NN2	2.192749779	1.03	1067929.247	8.4005	0.8369	8.3959	0.5129	-3.7461	-3.507	-3.5558	-3.4929	-0.04807	-0.31273	-0.31246	-0.313
CN7_NN20	2.330827068	3.03	574047.6971	8.4005	0.8369	7.981	0.8474	-3.7461	-3.507	-3.947	-3.8515	-0.04807	-0.31273	-0.30166	-0.30171
CN7_NN21	2.123287671	0	30711.25895	8.4005	0.8369	7.8492	1.5286	-3.7461	-3.507	-4.655	-4.0396	-0.04807	-0.31273	-0.31417	-0.31568
CN7_NN24	2.136089578	1.34	1279991.239	8.4005	0.8369	7.6441	1.3633	-3.7461	-3.507	-4.6219	-4.4411	-0.04807	-0.31273	-0.29522	-0.29521
CN7_NN26	2.173531989	1.31	1363988.559	8.4005	0.8369	8.1436	0.7923	-3.7461	-3.507	-3.6579	-3.5401	-0.04807	-0.31273	-0.30979	-0.30847
CN7_NN27	2.14532872	1.15	1069886.974	8.4005	0.8369	8.1008	1.1642	-3.7461	-3.507	-4.1943	-4.0623	-0.04807	-0.31273	-0.29912	-0.29912
CN7_NN3	2.24028907	1.13	1413738.091	8.4005	0.8369	8.2182	0.4789	-3.7461	-3.507	-3.5201	-3.4483	-0.04807	-0.31273	-0.31234	-0.31233
CN7_NN33	2.244343891	1.78	1798147.717	8.4005	0.8369	8.1078	0.8006	-3.7461	-3.507	-3.7366	-3.6003	-0.04807	-0.31273	-0.30808	-0.30812
CN7_NN34	2.285714286	3.1	677193.5248	8.4005	0.8369	8.086	0.7446	-3.7461	-3.507	-3.6716	-3.6051	-0.04807	-0.31273	-0.30053	-0.30049
CN7_NN37	2.250453721	0	28547.49941	8.4005	0.8369	8.4752	0.6759	-3.7461	-3.507	-3.4072	-2.9272	-0.04807	-0.31273	-0.3177	-0.31788
CN7_NN4	2.232223222	0	56214.62511	8.4005	0.8369	8.3098	0.4975	-3.7461	-3.507	-3.4238	-3.3076	-0.04807	-0.31273	-0.30517	-0.30524
CN7_NN40	2.426614481	2.91	873846.2555	8.4005	0.8369	4.0661	-3.8674	-3.7461	-3.507	1.1956	1.222	-0.04807	-0.31273	-0.36915	-0.33841
CN7_NN41	2.352941176	1.39	929775.9449	8.4005	0.8369	4.9774	-2.0076	-3.7461	-3.507	-0.853	-0.5321	-0.04807	-0.31273	-0.34304	-0.28755
CN7_NN42	2.173531989	2.45	623890.6784	8.4005	0.8369	4.6889	-2.1237	-3.7461	-3.507	-0.5179	0.0024	-0.04807	-0.31273	-0.33576	-0.28946
CN7_NN43	2.19858156	0.92	867365.7699	8.4005	0.8369	8.0072	0.7224	-3.7461	-3.507	-4.2325	-4.1748	-0.04807	-0.31273	-0.30467	-0.30466
CN7_NN47	2.244343891	1.27	1173293.353	8.4005	0.8369	8.1354	0.7699	-3.7461	-3.507	-3.8641	-3.75	-0.04807	-0.31273	-0.30405	-0.30405
CN7_NN5	2.169728784	0.77	432967.8365	8.4005	0.8369	7.9994	1.1548	-3.7461	-3.507	-4.4335	-4.1976	-0.04807	-0.31273	-0.30736	-0.30881
CN7_NN6	2.192749779	1.16	1157442.124	8.4005	0.8369	8.3099	0.6692	-3.7461	-3.507	-3.7979	-3.7104	-0.04807	-0.31273	-0.31137	-0.31163
CN7_NN7	2.218246869	0	16449.67143	8.4005	0.8369	9.252	1.4466	-3.7461	-3.507	-4.3783	-4.279	-0.04807	-0.31273	-0.2966	-0.29661
CN7_NN8	2.19858156	1.01	1101553.568	8.4005	0.8369	8.289	0.5705	-3.7461	-3.507	-3.751	-3.7174	-0.04807	-0.31273	-0.30854	-0.3085
CN70_NN1	2.019543974	0.45	150275.3288	8.2008	0.2797	8.5496	0.4248	-3.3248	-3.2514	-3.1219	-2.5647	-0.04999	-0.31812	-0.32717	-0.32754
CN70_NN14	2.044517725	0	11522.36896	8.2008	0.2797	8.8838	2.4859	-3.3248	-3.2514	-5.1012	-4.2583	-0.04999	-0.31812	-0.27821	-0.27821
CN70_NN16	2.042833608	0.78	374675.3016	8.2008	0.2797	8.3286	0.767	-3.3248	-3.2514	-3.5813	-3.4765	-0.04999	-0.31812	-0.31049	-0.31056
CN70_NN2	2.073578595	0.58	282310.8579	8.2008	0.2797	8.3959	0.5129	-3.3248	-3.2514	-3.5558	-3.4929	-0.04999	-0.31812	-0.31246	-0.313
CN70_NN20	2.19663419	1.74	626205.251	8.2008	0.2797	7.981	0.8474	-3.3248	-3.2514	-3.947	-3.8515	-0.04999	-0.31812	-0.30166	-0.30171
CN70_NN21	1.913580247	0	7910.998794	8.2008	0.2797	7.8492	1.5286	-3.3248	-3.2514	-4.655	-4.0396	-0.04999	-0.31812	-0.31417	-0.31568
CN70_NN24	2.003231018	0.83	537258.2346	8.2008	0.2797	7.6441	1.3633	-3.3248	-3.2514	-4.6219	-4.4411	-0.04999	-0.31812	-0.29522	-0.29521
CN70_NN26	2.047894302	0.72	453410.2105	8.2008	0.2797	8.1436	0.7923	-3.3248	-3.2514	-3.6579	-3.5401	-0.04999	-0.31812	-0.30979	-0.30847
CN70_NN27	2.016260163	0.71	322267.2248	8.2008	0.2797	8.1008	1.1642	-3.3248	-3.2514	-4.1943	-4.0623	-0.04999	-0.31812	-0.29912	-0.29912
CN70_NN3	2.117847993	1.02	762982.0988	8.2008	0.2797	8.2182	0.4789	-3.3248	-3.2514	-3.5201	-3.4483	-0.04999	-0.31812	-0.31234	-0.31233
CN70_NN33	2.117847993	1.17	956545.7825	8.2008	0.2797	8.1078	0.8006	-3.3248	-3.2514	-3.7366	-3.6003	-0.04999	-0.31812	-0.30808	-0.30812
CN70_NN34	2.183098592	2.38	928525.6308	8.2008	0.2797	8.086	0.7446	-3.3248	-3.2514	-3.6716	-3.6051	-0.04999	-0.31812	-0.30053	-0.30049
CN70_NN37	2.101694915	0	9767.804084	8.2008	0.2797	8.4752	0.6759	-3.3248	-3.2514	-3.4072	-2.9272	-0.04999	-0.31812	-0.3177	-0.31788
CN70_NN4	2.150910668	0	20151.52085	8.2008	0.2797	8.3098	0.4975	-3.3248	-3.2514	-3.4238	-3.3076	-0.04999	-0.31812	-0.30517	-0.30524
CN70_NN40	2.389210019	1.87	1114991.326	8.2008	0.2797	4.0661	-3.8674	-3.3248	-3.2514	1.1956	1.222	-0.04999	-0.31812	-0.36915	-0.33841
CN70_NN41	2.186948854	1.2	1213817.663	8.2008	0.2797	4.9774	-2.0076	-3.3248	-3.2514	-0.853	-0.5321	-0.04999	-0.31812	-0.34304	-0.28755
CN70_NN42	2.049586777	1.44	479558.5711	8.2008	0.2797	4.6889	-2.1237	-3.3248	-3.2514	-0.5179	0.0024	-0.04999	-0.31812	-0.33576	-0.28946
CN70_NN43	2.078792959	0.52	299678.5098	8.2008	0.2797	8.0072	0.7224	-3.3248	-3.2514	-4.2325	-4.1748	-0.04999	-0.31812	-0.30467	-0.30466
CN70_NN47	2.11965812	1.04	722080.8694	8.2008	0.2797	8.1354	0.7699	-3.3248	-3.2514	-3.8641	-3.75	-0.04999	-0.31812	-0.30405	-0.30405
CN70_NN5	2.051282051	0.46	281438.9554	8.2008	0.2797	7.9994	1.1548	-3.3248	-3.2514	-4.4335	-4.1976	-0.04999	-0.31812	-0.30736	-0.30881
CN70_NN6	2.073578595	0.62	246433.3985	8.2008	0.2797	8.3099	0.6692	-3.3248	-3.2514	-3.7979	-3.7104	-0.04999	-0.31812	-0.31137	-0.31163
CN70_NN7	1.710344828	0	-688.1127926	8.2008	0.2797	9.252	1.4466	-3.3248	-3.2514	-4.3783	-4.279	-0.04999	-0.31812	-0.2966	-0.29661
CN70_NN8	2.077051926	0.39	177449.3356	8.2008	0.2797	8.289	0.5705	-3.3248	-3.2514	-3.751	-3.7174	-0.04999	-0.31812	-0.30854	-0.3085
CN71_NN1	2.049586777	0.5	191117.0449	8.1331	0.7482	8.5496	0.4248	-3.7864	-3.3273	-3.1219	-2.5647	-0.04125	-0.33406	-0.32717	-0.32754
CN71_NN14	2.091062395	0	9925.168399	8.1331	0.7482	8.8838	2.4859	-3.7864	-3.3273	-5.1012	-4.2583	-0.04125	-0.33406	-0.27821	-0.27821
CN71_NN16	2.063227953	0.86	424188.4458	8.1331	0.7482	8.3286	0.767	-3.7864	-3.3273	-3.5813	-3.4765	-0.04125	-0.33406	-0.31049	-0.31056
CN71_NN2	2.091062395	0.65	378380.5433	8.1331	0.7482	8.3959	0.5129	-3.7864	-3.3273	-3.5558	-3.4929	-0.04125	-0.33406	-0.31246	-0.313
CN71_NN20	2.258652095	1.55	693455.8175	8.1331	0.7482	7.981	0.8474	-3.7864	-3.3273	-3.947	-3.8515	-0.04125	-0.33406	-0.30166	-0.30171
CN71_NN21	2.123287671	0	15258.57159	8.1331	0.7482	7.8492	1.5286	-3.7864	-3.3273	-4.655	-4.0396	-0.04125	-0.33406	-0.31417	-0.31568
CN71_NN24	2.026143791	0.92	656741.0172	8.1331	0.7482	7.6441	1.3633	-3.7864	-3.3273	-4.6219	-4.4411	-0.04125	-0.33406	-0.29522	-0.29521
CN71_NN26	2.066666667	0.82	560147.7201	8.1331	0.7482	8.1436	0.7923	-3.7864	-3.3273	-3.6579	-3.5401	-0.04125	-0.33406	-0.30979	-0.30847
CN71_NN27	2.044517725	0.74	404296.5853	8.1331	0.7482	8.1008	1.1642	-3.7864	-3.3273	-4.1943	-4.0623	-0.04125	-0.33406	-0.29912	-0.29912
CN71_NN3	2.136089578	1.06	930636.0926	8.1331	0.7482	8.2182	0.4789	-3.7864	-3.3273	-3.5201	-3.4483	-0.04125	-0.33406	-0.31234	-0.31233
CN71_NN33	2.137931034	1.23	1006219.549	8.1331	0.7482	8.1078	0.8006	-3.7864	-3.3273	-3.7366	-3.6003	-0.04125	-0.33406	-0.30808	-0.30812
CN71_NN34	2.230215827	1.95	965812.5314	8.1331	0.7482	8.086	0.7446	-3.7864	-3.3273	-3.6716	-3.6051	-0.04125	-0.33406	-0.30053	-0.30049
CN71_NN37	2.116040956	0	6477.345042	8.1331	0.7482	8.4752	0.6759	-3.7864	-3.3273	-3.4072	-2.9272	-0.04125	-0.33406	-0.3177	-0.31788
CN71_NN4	2.164048866	0	18313.57899	8.1331	0.7482	8.3098	0.4975	-3.7864	-3.3273	-3.4238	-3.3076	-0.04125	-0.33406	-0.30517	-0.30524
CN71_NN40	2.341831917	1.29	2143676.625	8.1331	0.7482	4.0661	-3.8674	-3.7864	-3.3273	1.1956	1.222	-0.04125	-0.33406	-0.36915	-0.33841
CN71_NN41	2.317757009	1.23	2346016.44	8.1331	0.7482	4.9774	-2.0076	-3.7864	-3.3273	-0.853	-0.5321	-0.04125	-0.33406	-0.34304	-0.28755
CN71_NN42	2.064945878	1.36	553490.0198	8.1331	0.7482	4.6889	-2.1237	-3.7864	-3.3273	-0.5179	0.0024	-0.04125	-0.33406	-0.33576	-0.28946
CN71_NN43	2.099915326	0.61	417875.5749	8.1331	0.7482	8.0072	0.7224	-3.7864	-3.3273	-4.2325	-4.1748	-0.04125	-0.33406	-0.30467	-0.30466
CN71_NN47	2.139775669	1.04	816941.0509	8.1331	0.7482	8.1354	0.7699	-3.7864	-3.3273	-3.8641	-3.75	-0.04125	-0.33406	-0.30405	-0.30405
CN71_NN5	2.029459902	0.58	305820.1998	8.1331	0.7482	7.9994	1.1548	-3.7864	-3.3273	-4.4335	-4.1976	-0.04125	-0.33406	-0.30736	-0.30881
CN71_NN6	2.098138748	0.65	365019.2591	8.1331	0.7482	8.3099	0.6692	-3.7864	-3.3273	-3.7979	-3.7104	-0.04125	-0.33406	-0.31137	-0.31163
CN71_NN7	2.006472492	0	9752.569108	8.1331	0.7482	9.252	1.4466	-3.7864	-3.3273	-4.3783	-4.279	-0.04125	-0.33406	-0.2966	-0.29661
CN71_NN8	2.107051827	0.46	235648.5791	8.1331	0.7482	8.289	0.5705	-3.7864	-3.3273	-3.751	-3.7174	-0.04125	-0.33406	-0.30854	-0.3085
CN72_NN1	2.141623489	1	462318.7556	7.9912	0.6587	8.5496	0.4248	-3.7362	-3.3359	-3.1219	-2.5647	-0.04303	-0.33132	-0.32717	-0.32754
CN72_NN14	2.262773723	0	11185.28165	7.9912	0.6587	8.8838	2.4859	-3.7362	-3.3359	-5.1012	-4.2583	-0.04303	-0.33132	-0.27821	-0.27821
CN72_NN16	2.164048866	1.45	793716.4501	7.9912	0.6587	8.3286	0.767	-3.7362	-3.3359	-3.5813	-3.4765	-0.04303	-0.33132	-0.31049	-0.31056
CN72_NN2	2.190812721	1.19	727442.2227	7.9912	0.6587	8.3959	0.5129	-3.7362	-3.3359	-3.5558	-3.4929	-0.04303	-0.33132	-0.31246	-0.313
CN72_NN20	2.344045369	2.92	677072.9154	7.9912	0.6587	7.981	0.8474	-3.7362	-3.3359	-3.947	-3.8515	-0.04303	-0.33132	-0.30166	-0.30171
CN72_NN21	2.173531989	0	10294.27916	7.9912	0.6587	7.8492	1.5286	-3.7362	-3.3359	-4.655	-4.0396	-0.04303	-0.33132	-0.31417	-0.31568
CN72_NN24	2.132416165	1.58	1253492.51	7.9912	0.6587	7.6441	1.3633	-3.7362	-3.3359	-4.6219	-4.4411	-0.04303	-0.33132	-0.29522	-0.29521
CN72_NN26	2.169728784	1.25	1111588.646	7.9912	0.6587	8.1436	0.7923	-3.7362	-3.3359	-3.6579	-3.5401	-0.04303	-0.33132	-0.30979	-0.30847
CN72_NN27	2.141623489	1.22	890032.0973	7.9912	0.6587	8.1008	1.1642	-3.7362	-3.3359	-4.1943	-4.0623	-0.04303	-0.33132	-0.29912	-0.29912
CN72_NN3	2.24028907	1.36	1115032.851	7.9912	0.6587	8.2182	0.4789	-3.7362	-3.3359	-3.5201	-3.4483	-0.04303	-0.33132	-0.31234	-0.31233
CN72_NN33	2.244343891	1.6	1517575.966	7.9912	0.6587	8.1078	0.8006	-3.7362	-3.3359	-3.7366	-3.6003	-0.04303	-0.33132	-0.30808	-0.30812
CN72_NN34	2.292051756	2.96	718048.9088	7.9912	0.6587	8.086	0.7446	-3.7362	-3.3359	-3.6716	-3.6051	-0.04303	-0.33132	-0.30053	-0.30049
CN72_NN37	2.366412214	0	8820.448033	7.9912	0.6587	8.4752	0.6759	-3.7362	-3.3359	-3.4072	-2.9272	-0.04303	-0.33132	-0.3177	-0.31788
CN72_NN4	2.302692665	0	20716.12432	7.9912	0.6587	8.3098	0.4975	-3.7362	-3.3359	-3.4238	-3.3076	-0.04303	-0.33132	-0.30517	-0.30524
CN72_NN40	2.421875	2.38	1481282.726	7.9912	0.6587	4.0661	-3.8674	-3.7362	-3.3359	1.1956	1.222	-0.04303	-0.33132	-0.36915	-0.33841
CN72_NN41	2.396135266	1.74	1437195.087	7.9912	0.6587	4.9774	-2.0076	-3.7362	-3.3359	-0.853	-0.5321	-0.04303	-0.33132	-0.34304	-0.28755
CN72_NN42	2.171628722	2.54	818695.4484	7.9912	0.6587	4.6889	-2.1237	-3.7362	-3.3359	-0.5179	0.0024	-0.04303	-0.33132	-0.33576	-0.28946
CN72_NN43	2.19663419	0.95	654964.8832	7.9912	0.6587	8.0072	0.7224	-3.7362	-3.3359	-4.2325	-4.1748	-0.04303	-0.33132	-0.30467	-0.30466
CN72_NN47	2.242314647	1.29	1014488.816	7.9912	0.6587	8.1354	0.7699	-3.7362	-3.3359	-3.8641	-3.75	-0.04303	-0.33132	-0.30405	-0.30405
CN72_NN5	2.18117854	0.7	534896.2498	7.9912	0.6587	7.9994	1.1548	-3.7362	-3.3359	-4.4335	-4.1976	-0.04303	-0.33132	-0.30736	-0.30881
CN72_NN6	2.190812721	1.16	506619.942	7.9912	0.6587	8.3099	0.6692	-3.7362	-3.3359	-3.7979	-3.7104	-0.04303	-0.33132	-0.31137	-0.31163
CN72_NN7	2.114236999	0	8984.950818	7.9912	0.6587	9.252	1.4466	-3.7362	-3.3359	-4.3783	-4.279	-0.04303	-0.33132	-0.2966	-0.29661
CN72_NN8	2.19858156	0.97	556194.4616	7.9912	0.6587	8.289	0.5705	-3.7362	-3.3359	-3.751	-3.7174	-0.04303	-0.33132	-0.30854	-0.3085
CN73_NN1	2.022838499	0.43	140129.5035	8.3041	0.4333	8.5496	0.4248	-3.4383	-3.3492	-3.1219	-2.5647	-0.04802	-0.31828	-0.32717	-0.32754
CN73_NN14	2.066666667	0	12122.06591	8.3041	0.4333	8.8838	2.4859	-3.4383	-3.3492	-5.1012	-4.2583	-0.04802	-0.31828	-0.27821	-0.27821
CN73_NN16	2.042833608	0.84	364641.9314	8.3041	0.4333	8.3286	0.767	-3.4383	-3.3492	-3.5813	-3.4765	-0.04802	-0.31828	-0.31049	-0.31056
CN73_NN2	2.073578595	0.56	278800.3426	8.3041	0.4333	8.3959	0.5129	-3.4383	-3.3492	-3.5558	-3.4929	-0.04802	-0.31828	-0.31246	-0.313
CN73_NN20	2.19663419	1.76	618685.7246	8.3041	0.4333	7.981	0.8474	-3.4383	-3.3492	-3.947	-3.8515	-0.04802	-0.31828	-0.30166	-0.30171
CN73_NN21	2.110638298	0	16232.02665	8.3041	0.4333	7.8492	1.5286	-3.4383	-3.3492	-4.655	-4.0396	-0.04802	-0.31828	-0.31417	-0.31568
CN73_NN24	2.001614205	0.85	554631.7258	8.3041	0.4333	7.6441	1.3633	-3.4383	-3.3492	-4.6219	-4.4411	-0.04802	-0.31828	-0.29522	-0.29521
CN73_NN26	2.047894302	0.78	448343.89	8.3041	0.4333	8.1436	0.7923	-3.4383	-3.3492	-3.6579	-3.5401	-0.04802	-0.31828	-0.30979	-0.30847
CN73_NN27	2.017900732	0.66	314343.5045	8.3041	0.4333	8.1008	1.1642	-3.4383	-3.3492	-4.1943	-4.0623	-0.04802	-0.31828	-0.29912	-0.29912
CN73_NN3	2.116040956	1.06	757059.8665	8.3041	0.4333	8.2182	0.4789	-3.4383	-3.3492	-3.5201	-3.4483	-0.04802	-0.31828	-0.31234	-0.31233
CN73_NN33	2.117847993	1.19	875991.8505	8.3041	0.4333	8.1078	0.8006	-3.4383	-3.3492	-3.7366	-3.6003	-0.04802	-0.31828	-0.30808	-0.30812
CN73_NN34	2.183098592	1.73	889605.8467	8.3041	0.4333	8.086	0.7446	-3.4383	-3.3492	-3.6716	-3.6051	-0.04802	-0.31828	-0.30053	-0.30049
CN73_NN37	2.049586777	0	11552.11183	8.3041	0.4333	8.4752	0.6759	-3.4383	-3.3492	-3.4072	-2.9272	-0.04802	-0.31828	-0.3177	-0.31788
CN73_NN4	2.154648132	0	15331.17215	8.3041	0.4333	8.3098	0.4975	-3.4383	-3.3492	-3.4238	-3.3076	-0.04802	-0.31828	-0.30517	-0.30524
CN73_NN40	2.389210019	2.62	1539757.864	8.3041	0.4333	4.0661	-3.8674	-3.4383	-3.3492	1.1956	1.222	-0.04802	-0.31828	-0.36915	-0.33841
CN73_NN41	2.186948854	1.28	1213175.387	8.3041	0.4333	4.9774	-2.0076	-3.4383	-3.3492	-0.853	-0.5321	-0.04802	-0.31828	-0.34304	-0.28755
CN73_NN42	2.049586777	1.5	483780.4124	8.3041	0.4333	4.6889	-2.1237	-3.4383	-3.3492	-0.5179	0.0024	-0.04802	-0.31828	-0.33576	-0.28946
CN73_NN43	2.078792959	0.54	314939.1553	8.3041	0.4333	8.0072	0.7224	-3.4383	-3.3492	-4.2325	-4.1748	-0.04802	-0.31828	-0.30467	-0.30466
CN73_NN47	2.121471343	0.97	711011.9933	8.3041	0.4333	8.1354	0.7699	-3.4383	-3.3492	-3.8641	-3.75	-0.04802	-0.31828	-0.30405	-0.30405
CN73_NN5	2.068390325	0.51	266428.5692	8.3041	0.4333	7.9994	1.1548	-3.4383	-3.3492	-4.4335	-4.1976	-0.04802	-0.31828	-0.30736	-0.30881
CN73_NN6	2.071846282	0.58	267361.0018	8.3041	0.4333	8.3099	0.6692	-3.4383	-3.3492	-3.7979	-3.7104	-0.04802	-0.31828	-0.31137	-0.31163
CN73_NN7	1.965134707	0	10589.65474	8.3041	0.4333	9.252	1.4466	-3.4383	-3.3492	-4.3783	-4.279	-0.04802	-0.31828	-0.2966	-0.29661
CN73_NN8	2.075313808	0.37	159662.0018	8.3041	0.4333	8.289	0.5705	-3.4383	-3.3492	-3.751	-3.7174	-0.04802	-0.31828	-0.30854	-0.3085
CN74_NN1	2.092827004	0.68	259155.2192	8.2243	0.8874	8.5496	0.4248	-3.9299	-3.4785	-3.1219	-2.5647	-0.03841	-0.33173	-0.32717	-0.32754
CN74_NN14	2.14532872	0	12345.03134	8.2243	0.8874	8.8838	2.4859	-3.9299	-3.4785	-5.1012	-4.2583	-0.03841	-0.33173	-0.27821	-0.27821
CN74_NN16	2.107051827	1.06	638073.1782	8.2243	0.8874	8.3286	0.767	-3.9299	-3.4785	-3.5813	-3.4765	-0.03841	-0.33173	-0.31049	-0.31056
CN74_NN2	2.137931034	0.81	468806.948	8.2243	0.8874	8.3959	0.5129	-3.9299	-3.4785	-3.5558	-3.4929	-0.03841	-0.33173	-0.31246	-0.313
CN74_NN20	2.275229358	1.66	779640.1424	8.2243	0.8874	7.981	0.8474	-3.9299	-3.4785	-3.947	-3.8515	-0.03841	-0.33173	-0.30166	-0.30171
CN74_NN21	2.156521739	0	17266.15623	8.2243	0.8874	7.8492	1.5286	-3.9299	-3.4785	-4.655	-4.0396	-0.03841	-0.33173	-0.31417	-0.31568
CN74_NN24	2.044517725	1.01	279298.7336	8.2243	0.8874	7.6441	1.3633	-3.9299	-3.4785	-4.6219	-4.4411	-0.03841	-0.33173	-0.29522	-0.29521
CN74_NN26	2.116040956	0.99	761297.1816	8.2243	0.8874	8.1436	0.7923	-3.9299	-3.4785	-3.6579	-3.5401	-0.03841	-0.33173	-0.30979	-0.30847
CN74_NN27	2.089300758	0.92	554103.9322	8.2243	0.8874	8.1008	1.1642	-3.9299	-3.4785	-4.1943	-4.0623	-0.03841	-0.33173	-0.29912	-0.29912
CN74_NN3	2.173531989	1.22	968983.7091	8.2243	0.8874	8.2182	0.4789	-3.9299	-3.4785	-3.5201	-3.4483	-0.03841	-0.33173	-0.31234	-0.31233
CN74_NN33	2.18117854	1.34	1245801.042	8.2243	0.8874	8.1078	0.8006	-3.9299	-3.4785	-3.7366	-3.6003	-0.03841	-0.33173	-0.30808	-0.30812
CN74_NN34	2.248413418	2.23	927112.7398	8.2243	0.8874	8.086	0.7446	-3.9299	-3.4785	-3.6716	-3.6051	-0.03841	-0.33173	-0.30053	-0.30049
CN74_NN37	2.162162162	0	17627.72476	8.2243	0.8874	8.4752	0.6759	-3.9299	-3.4785	-3.4072	-2.9272	-0.03841	-0.33173	-0.3177	-0.31788
CN74_NN4	2.220232766	0	32609.66685	8.2243	0.8874	8.3098	0.4975	-3.9299	-3.4785	-3.4238	-3.3076	-0.03841	-0.33173	-0.30517	-0.30524
CN74_NN40	2.3507109	1.2	644530.6438	8.2243	0.8874	4.0661	-3.8674	-3.9299	-3.4785	1.1956	1.222	-0.03841	-0.33173	-0.36915	-0.33841
CN74_NN41	2.317757009	1.23	706115.1941	8.2243	0.8874	4.9774	-2.0076	-3.9299	-3.4785	-0.853	-0.5321	-0.03841	-0.33173	-0.34304	-0.28755
CN74_NN42	2.082283795	1.51	240671.1489	8.2243	0.8874	4.6889	-2.1237	-3.9299	-3.4785	-0.5179	0.0024	-0.03841	-0.33173	-0.33576	-0.28946
CN74_NN43	2.108843537	0.64	181350.8572	8.2243	0.8874	8.0072	0.7224	-3.9299	-3.4785	-4.2325	-4.1748	-0.03841	-0.33173	-0.30467	-0.30466
CN74_NN47	2.150910668	1.11	334055.0501	8.2243	0.8874	8.1354	0.7699	-3.9299	-3.4785	-3.8641	-3.75	-0.03841	-0.33173	-0.30405	-0.30405
CN74_NN5	2.041152263	0.58	157144.3621	8.2243	0.8874	7.9994	1.1548	-3.9299	-3.4785	-4.4335	-4.1976	-0.03841	-0.33173	-0.30736	-0.30881
CN74_NN6	2.128755365	0.78	416298.1079	8.2243	0.8874	8.3099	0.6692	-3.9299	-3.4785	-3.7979	-3.7104	-0.03841	-0.33173	-0.31137	-0.31163
CN74_NN7	2	0	9075.628093	8.2243	0.8874	9.252	1.4466	-3.9299	-3.4785	-4.3783	-4.279	-0.03841	-0.33173	-0.2966	-0.29661
CN74_NN8	2.154648132	0.65	329542.1818	8.2243	0.8874	8.289	0.5705	-3.9299	-3.4785	-3.751	-3.7174	-0.03841	-0.33173	-0.30854	-0.3085
CN75_NN1	2.058091286	0.56	213806.4944	8.1064	0.8441	8.5496	0.4248	-3.921	-3.4526	-3.1219	-2.5647	-0.0393	-0.32946	-0.32717	-0.32754
CN75_NN14	2.110638298	0	10533.45073	8.1064	0.8441	8.8838	2.4859	-3.921	-3.4526	-5.1012	-4.2583	-0.0393	-0.32946	-0.27821	-0.27821
CN75_NN16	2.075313808	0.95	581642.5358	8.1064	0.8441	8.3286	0.767	-3.921	-3.4526	-3.5813	-3.4765	-0.0393	-0.32946	-0.31049	-0.31056
CN75_NN2	2.105263158	0.65	399524.6039	8.1064	0.8441	8.3959	0.5129	-3.921	-3.4526	-3.5558	-3.4929	-0.0393	-0.32946	-0.31246	-0.313
CN75_NN20	2.26691042	1.53	879733.1693	8.1064	0.8441	7.981	0.8474	-3.921	-3.4526	-3.947	-3.8515	-0.0393	-0.32946	-0.30166	-0.30171
CN75_NN21	2.154648132	0	11857.57461	8.1064	0.8441	7.8492	1.5286	-3.921	-3.4526	-4.655	-4.0396	-0.0393	-0.32946	-0.31417	-0.31568
CN75_NN24	2.121471343	1.39	1066488.245	8.1064	0.8441	7.6441	1.3633	-3.921	-3.4526	-4.6219	-4.4411	-0.0393	-0.32946	-0.29522	-0.29521
CN75_NN26	2.082283795	0.88	682265.198	8.1064	0.8441	8.1436	0.7923	-3.921	-3.4526	-3.6579	-3.5401	-0.0393	-0.32946	-0.30979	-0.30847
CN75_NN27	2.054681027	0.82	470794.0181	8.1064	0.8441	8.1008	1.1642	-3.921	-3.4526	-4.1943	-4.0623	-0.0393	-0.32946	-0.29912	-0.29912
CN75_NN3	2.149046794	1.16	945505.5807	8.1064	0.8441	8.2182	0.4789	-3.921	-3.4526	-3.5201	-3.4483	-0.0393	-0.32946	-0.31234	-0.31233
CN75_NN33	2.152777778	1.3	1162037.465	8.1064	0.8441	8.1078	0.8006	-3.921	-3.4526	-3.7366	-3.6003	-0.0393	-0.32946	-0.30808	-0.30812
CN75_NN34	2.24028907	3.06	1027181.155	8.1064	0.8441	8.086	0.7446	-3.921	-3.4526	-3.6716	-3.6051	-0.0393	-0.32946	-0.30053	-0.30049
CN75_NN37	2.179261863	0	18195.51767	8.1064	0.8441	8.4752	0.6759	-3.921	-3.4526	-3.4072	-2.9272	-0.0393	-0.32946	-0.3177	-0.31788
CN75_NN4	2.192749779	0	25285.50177	8.1064	0.8441	8.3098	0.4975	-3.921	-3.4526	-3.4238	-3.3076	-0.0393	-0.32946	-0.30517	-0.30524
CN75_NN40	2.40776699	2.25	1630096.278	8.1064	0.8441	4.0661	-3.8674	-3.921	-3.4526	1.1956	1.222	-0.0393	-0.32946	-0.36915	-0.33841
CN75_NN41	2.375478927	1.61	1690653.91	8.1064	0.8441	4.9774	-2.0076	-3.921	-3.4526	-0.853	-0.5321	-0.0393	-0.32946	-0.34304	-0.28755
CN75_NN42	2.162162162	2.35	816236.9973	8.1064	0.8441	4.6889	-2.1237	-3.921	-3.4526	-0.5179	0.0024	-0.0393	-0.32946	-0.33576	-0.28946
CN75_NN43	2.186948854	0.89	628833.6869	8.1064	0.8441	8.0072	0.7224	-3.921	-3.4526	-4.2325	-4.1748	-0.0393	-0.32946	-0.30467	-0.30466
CN75_NN47	2.230215827	1.36	1031855.535	8.1064	0.8441	8.1354	0.7699	-3.921	-3.4526	-3.8641	-3.75	-0.0393	-0.32946	-0.30405	-0.30405
CN75_NN5	2.171628722	0.71	577308.5388	8.1064	0.8441	7.9994	1.1548	-3.921	-3.4526	-4.4335	-4.1976	-0.0393	-0.32946	-0.30736	-0.30881
CN75_NN6	2.107051827	0.71	416149.8552	8.1064	0.8441	8.3099	0.6692	-3.921	-3.4526	-3.7979	-3.7104	-0.0393	-0.32946	-0.31137	-0.31163
CN75_NN7	2.036124795	0	12297.93123	8.1064	0.8441	9.252	1.4466	-3.921	-3.4526	-4.3783	-4.279	-0.0393	-0.32946	-0.2966	-0.29661
CN75_NN8	2.126929674	0.5	297711.382	8.1064	0.8441	8.289	0.5705	-3.921	-3.4526	-3.751	-3.7174	-0.0393	-0.32946	-0.30854	-0.3085
CN76_NN1	2.165938865	1.14	561439.7914	8.1913	0.6079	8.5496	0.4248	-3.6378	-3.5233	-3.1219	-2.5647	-0.04702	-0.3163	-0.32717	-0.32754
CN76_NN14	2.298424467	0	6461.560332	8.1913	0.6079	8.8838	2.4859	-3.6378	-3.5233	-5.1012	-4.2583	-0.04702	-0.3163	-0.27821	-0.27821
CN76_NN16	2.192749779	1.55	1039764.565	8.1913	0.6079	8.3286	0.767	-3.6378	-3.5233	-3.5813	-3.4765	-0.04702	-0.3163	-0.31049	-0.31056
CN76_NN2	2.224215247	1.42	834366.3569	8.1913	0.6079	8.3959	0.5129	-3.6378	-3.5233	-3.5558	-3.4929	-0.04702	-0.3163	-0.31246	-0.313
CN76_NN20	2.375478927	3.35	378759.6574	8.1913	0.6079	7.981	0.8474	-3.6378	-3.5233	-3.947	-3.8515	-0.04702	-0.3163	-0.30166	-0.30171
CN76_NN21	2.064945878	0	16168.10145	8.1913	0.6079	7.8492	1.5286	-3.6378	-3.5233	-4.655	-4.0396	-0.04702	-0.3163	-0.31417	-0.31568
CN76_NN24	2.156521739	1.71	1583430.191	8.1913	0.6079	7.6441	1.3633	-3.6378	-3.5233	-4.6219	-4.4411	-0.04702	-0.3163	-0.29522	-0.29521
CN76_NN26	2.19663419	1.4	1578944.796	8.1913	0.6079	8.1436	0.7923	-3.6378	-3.5233	-3.6579	-3.5401	-0.04702	-0.3163	-0.30979	-0.30847
CN76_NN27	2.164048866	1.47	1144726.784	8.1913	0.6079	8.1008	1.1642	-3.6378	-3.5233	-4.1943	-4.0623	-0.04702	-0.3163	-0.29912	-0.29912
CN76_NN3	2.275229358	1.77	1087939.726	8.1913	0.6079	8.2182	0.4789	-3.6378	-3.5233	-3.5201	-3.4483	-0.04702	-0.3163	-0.31234	-0.31233
CN76_NN33	2.285714286	2.27	1834175.066	8.1913	0.6079	8.1078	0.8006	-3.6378	-3.5233	-3.7366	-3.6003	-0.04702	-0.3163	-0.30808	-0.30812
CN76_NN34	2.330827068	3.21	591511.9316	8.1913	0.6079	8.086	0.7446	-3.6378	-3.5233	-3.6716	-3.6051	-0.04702	-0.3163	-0.30053	-0.30049
CN76_NN37	2.28150874	0	4568.886304	8.1913	0.6079	8.4752	0.6759	-3.6378	-3.5233	-3.4072	-2.9272	-0.04702	-0.3163	-0.3177	-0.31788
CN76_NN4	2.244343891	0	24520.63496	8.1913	0.6079	8.3098	0.4975	-3.6378	-3.5233	-3.4238	-3.3076	-0.04702	-0.3163	-0.30517	-0.30524
CN76_NN40	2.389210019	4.09	1321233.224	8.1913	0.6079	4.0661	-3.8674	-3.6378	-3.5233	1.1956	1.222	-0.04702	-0.3163	-0.36915	-0.33841
CN76_NN41	2.386910491	3.37	1477454.887	8.1913	0.6079	4.9774	-2.0076	-3.6378	-3.5233	-0.853	-0.5321	-0.04702	-0.3163	-0.34304	-0.28755
CN76_NN42	2.194690265	2.05	523376.5792	8.1913	0.6079	4.6889	-2.1237	-3.6378	-3.5233	-0.5179	0.0024	-0.04702	-0.3163	-0.33576	-0.28946
CN76_NN43	2.22821204	1	660091.3088	8.1913	0.6079	8.0072	0.7224	-3.6378	-3.5233	-4.2325	-4.1748	-0.04702	-0.3163	-0.30467	-0.30466
CN76_NN47	2.277318641	1.71	910908.6521	8.1913	0.6079	8.1354	0.7699	-3.6378	-3.5233	-3.8641	-3.75	-0.04702	-0.3163	-0.30405	-0.30405
CN76_NN5	2.222222222	0.7	493500.1431	8.1913	0.6079	7.9994	1.1548	-3.6378	-3.5233	-4.4335	-4.1976	-0.04702	-0.3163	-0.30736	-0.30881
CN76_NN6	2.222222222	1.37	528891.6556	8.1913	0.6079	8.3099	0.6692	-3.6378	-3.5233	-3.7979	-3.7104	-0.04702	-0.3163	-0.31137	-0.31163
CN76_NN7	1.832963784	0	5417.714919	8.1913	0.6079	9.252	1.4466	-3.6378	-3.5233	-4.3783	-4.279	-0.04702	-0.3163	-0.2966	-0.29661
CN76_NN8	2.250453721	1.61	695588.8871	8.1913	0.6079	8.289	0.5705	-3.6378	-3.5233	-3.751	-3.7174	-0.04702	-0.3163	-0.30854	-0.3085
CN77_NN1	2.186948854	1.26	563069.5968	8.1312	1.0024	8.5496	0.4248	-4.1066	-3.683	-3.1219	-2.5647	-0.03785	-0.32883	-0.32717	-0.32754
CN77_NN14	2.218246869	0	14654.60755	8.1312	1.0024	8.8838	2.4859	-4.1066	-3.683	-5.1012	-4.2583	-0.03785	-0.32883	-0.27821	-0.27821
CN77_NN16	2.216264522	1.6	1153901.567	8.1312	1.0024	8.3286	0.767	-4.1066	-3.683	-3.5813	-3.4765	-0.03785	-0.32883	-0.31049	-0.31056
CN77_NN2	2.287822878	1.44	959747.2274	8.1312	1.0024	8.3959	0.5129	-4.1066	-3.683	-3.5558	-3.4929	-0.03785	-0.32883	-0.31246	-0.313
CN77_NN20	2.391513983	1.77	730795.7957	8.1312	1.0024	7.981	0.8474	-4.1066	-3.683	-3.947	-3.8515	-0.03785	-0.32883	-0.30166	-0.30171
CN77_NN21	2.130584192	0	8718.574075	8.1312	1.0024	7.8492	1.5286	-4.1066	-3.683	-4.655	-4.0396	-0.03785	-0.32883	-0.31417	-0.31568
CN77_NN24	2.158398607	1.65	1287082.995	8.1312	1.0024	7.6441	1.3633	-4.1066	-3.683	-4.6219	-4.4411	-0.03785	-0.32883	-0.29522	-0.29521
CN77_NN26	2.220232766	1.39	1558896.991	8.1312	1.0024	8.1436	0.7923	-4.1066	-3.683	-3.6579	-3.5401	-0.03785	-0.32883	-0.30979	-0.30847
CN77_NN27	2.183098592	1.47	1257188.954	8.1312	1.0024	8.1008	1.1642	-4.1066	-3.683	-4.1943	-4.0623	-0.03785	-0.32883	-0.29912	-0.29912
CN77_NN3	2.346263009	1.56	1173005.592	8.1312	1.0024	8.2182	0.4789	-4.1066	-3.683	-3.5201	-3.4483	-0.03785	-0.32883	-0.31234	-0.31233
CN77_NN33	2.357414449	1.74	2251604.365	8.1312	1.0024	8.1078	0.8006	-4.1066	-3.683	-3.7366	-3.6003	-0.03785	-0.32883	-0.30808	-0.30812
CN77_NN34	2.380038388	1.97	704688.7797	8.1312	1.0024	8.086	0.7446	-4.1066	-3.683	-3.6716	-3.6051	-0.03785	-0.32883	-0.30053	-0.30049
CN77_NN37	2.268984446	0	12138.76675	8.1312	1.0024	8.4752	0.6759	-4.1066	-3.683	-3.4072	-2.9272	-0.03785	-0.32883	-0.3177	-0.31788
CN77_NN4	2.352941176	0	30790.96161	8.1312	1.0024	8.3098	0.4975	-4.1066	-3.683	-3.4238	-3.3076	-0.03785	-0.32883	-0.30517	-0.30524
CN77_NN40	2.391513983	2.97	1231451.454	8.1312	1.0024	4.0661	-3.8674	-4.1066	-3.683	1.1956	1.222	-0.03785	-0.32883	-0.36915	-0.33841
CN77_NN41	2.386910491	2.4	1591369.059	8.1312	1.0024	4.9774	-2.0076	-4.1066	-3.683	-0.853	-0.5321	-0.03785	-0.32883	-0.34304	-0.28755
CN77_NN42	2.194690265	2.08	516739.3871	8.1312	1.0024	4.6889	-2.1237	-4.1066	-3.683	-0.5179	0.0024	-0.03785	-0.32883	-0.33576	-0.28946
CN77_NN43	2.234234234	1.04	592675.3649	8.1312	1.0024	8.0072	0.7224	-4.1066	-3.683	-4.2325	-4.1748	-0.03785	-0.32883	-0.30467	-0.30466
CN77_NN47	2.287822878	1.71	855766.9471	8.1312	1.0024	8.1354	0.7699	-4.1066	-3.683	-3.8641	-3.75	-0.03785	-0.32883	-0.30405	-0.30405
CN77_NN5	2.186948854	0.86	619182.6429	8.1312	1.0024	7.9994	1.1548	-4.1066	-3.683	-4.4335	-4.1976	-0.03785	-0.32883	-0.30736	-0.30881
CN77_NN6	2.302692665	1.46	604599.5676	8.1312	1.0024	8.3099	0.6692	-4.1066	-3.683	-3.7979	-3.7104	-0.03785	-0.32883	-0.31137	-0.31163
CN77_NN7	2.200532387	0	8366.328189	8.1312	1.0024	9.252	1.4466	-4.1066	-3.683	-4.3783	-4.279	-0.03785	-0.32883	-0.2966	-0.29661
CN77_NN8	2.352941176	1.56	1035829.778	8.1312	1.0024	8.289	0.5705	-4.1066	-3.683	-3.751	-3.7174	-0.03785	-0.32883	-0.30854	-0.3085
CN78_NN1	2.165938865	1.14	579754.5474	8.0261	0.9625	8.5496	0.4248	-4.097	-3.6521	-3.1219	-2.5647	-0.03868	-0.32643	-0.32717	-0.32754
CN78_NN14	2.238267148	0	4496.037397	8.0261	0.9625	8.8838	2.4859	-4.097	-3.6521	-5.1012	-4.2583	-0.03868	-0.32643	-0.27821	-0.27821
CN78_NN16	2.192749779	1.57	1009867.467	8.0261	0.9625	8.3286	0.767	-4.097	-3.6521	-3.5813	-3.4765	-0.03868	-0.32643	-0.31049	-0.31056
CN78_NN2	2.236248873	1.4	848492.6472	8.0261	0.9625	8.3959	0.5129	-4.097	-3.6521	-3.5558	-3.4929	-0.03868	-0.32643	-0.31246	-0.313
CN78_NN20	2.384615385	3.03	656942.352	8.0261	0.9625	7.981	0.8474	-4.097	-3.6521	-3.947	-3.8515	-0.03868	-0.32643	-0.30166	-0.30171
CN78_NN21	2.234234234	0	15843.28213	8.0261	0.9625	7.8492	1.5286	-4.097	-3.6521	-4.655	-4.0396	-0.03868	-0.32643	-0.31417	-0.31568
CN78_NN24	2.171628722	1.79	1450565.392	8.0261	0.9625	7.6441	1.3633	-4.097	-3.6521	-4.6219	-4.4411	-0.03868	-0.32643	-0.29522	-0.29521
CN78_NN26	2.19663419	1.38	1297541.717	8.0261	0.9625	8.1436	0.7923	-4.097	-3.6521	-3.6579	-3.5401	-0.03868	-0.32643	-0.30979	-0.30847
CN78_NN27	2.165938865	1.45	1029803.126	8.0261	0.9625	8.1008	1.1642	-4.097	-3.6521	-4.1943	-4.0623	-0.03868	-0.32643	-0.29912	-0.29912
CN78_NN3	2.294172063	1.83	1182449.04	8.0261	0.9625	8.2182	0.4789	-4.097	-3.6521	-3.5201	-3.4483	-0.03868	-0.32643	-0.31234	-0.31233
CN78_NN33	2.306976744	2.1	1585938.26	8.0261	0.9625	8.1078	0.8006	-4.097	-3.6521	-3.7366	-3.6003	-0.03868	-0.32643	-0.30808	-0.30812
CN78_NN34	2.348484848	3.06	653763.4058	8.0261	0.9625	8.086	0.7446	-4.097	-3.6521	-3.6716	-3.6051	-0.03868	-0.32643	-0.30053	-0.30049
CN78_NN37	2.285714286	0	16122.39389	8.0261	0.9625	8.4752	0.6759	-4.097	-3.6521	-3.4072	-2.9272	-0.03868	-0.32643	-0.3177	-0.31788
CN78_NN4	2.346263009	0	16471.88581	8.0261	0.9625	8.3098	0.4975	-4.097	-3.6521	-3.4238	-3.3076	-0.03868	-0.32643	-0.30517	-0.30524
CN78_NN40	2.382324688	1.74	1493423.156	8.0261	0.9625	4.0661	-3.8674	-4.097	-3.6521	1.1956	1.222	-0.03868	-0.32643	-0.36915	-0.33841
CN78_NN41	2.380038388	1.56	1890881.406	8.0261	0.9625	4.9774	-2.0076	-4.097	-3.6521	-0.853	-0.5321	-0.03868	-0.32643	-0.34304	-0.28755
CN78_NN42	2.22821204	1.71	545874.9581	8.0261	0.9625	4.6889	-2.1237	-4.097	-3.6521	-0.5179	0.0024	-0.03868	-0.32643	-0.33576	-0.28946
CN78_NN43	2.296296296	1.06	651104.3593	8.0261	0.9625	8.0072	0.7224	-4.097	-3.6521	-4.2325	-4.1748	-0.03868	-0.32643	-0.30467	-0.30466
CN78_NN47	2.341831917	1.58	864739.0533	8.0261	0.9625	8.1354	0.7699	-4.097	-3.6521	-3.8641	-3.75	-0.03868	-0.32643	-0.30405	-0.30405
CN78_NN5	2.112436116	1.19	771314.8926	8.0261	0.9625	7.9994	1.1548	-4.097	-3.6521	-4.4335	-4.1976	-0.03868	-0.32643	-0.30736	-0.30881
CN78_NN6	2.230215827	1.38	565128.4345	8.0261	0.9625	8.3099	0.6692	-4.097	-3.6521	-3.7979	-3.7104	-0.03868	-0.32643	-0.31137	-0.31163
CN78_NN7	2.382324688	0	3378.772814	8.0261	0.9625	9.252	1.4466	-4.097	-3.6521	-4.3783	-4.279	-0.03868	-0.32643	-0.2966	-0.29661
CN78_NN8	2.287822878	1.72	799831.9688	8.0261	0.9625	8.289	0.5705	-4.097	-3.6521	-3.751	-3.7174	-0.03868	-0.32643	-0.30854	-0.3085
CN79_NN1	2.167832168	1.13	581903.6013	8.0679	0.4584	8.5496	0.4248	-3.4805	-3.3809	-3.1219	-2.5647	-0.04901	-0.31711	-0.32717	-0.32754
CN79_NN14	2.218246869	0	8557.02264	8.0679	0.4584	8.8838	2.4859	-3.4805	-3.3809	-5.1012	-4.2583	-0.04901	-0.31711	-0.27821	-0.27821
CN79_NN16	2.192749779	1.57	1081763.25	8.0679	0.4584	8.3286	0.767	-3.4805	-3.3809	-3.5813	-3.4765	-0.04901	-0.31711	-0.31049	-0.31056
CN79_NN2	2.224215247	1.41	778882.0397	8.0679	0.4584	8.3959	0.5129	-3.4805	-3.3809	-3.5558	-3.4929	-0.04901	-0.31711	-0.31246	-0.313
CN79_NN20	2.375478927	3.09	427413.6624	8.0679	0.4584	7.981	0.8474	-3.4805	-3.3809	-3.947	-3.8515	-0.04901	-0.31711	-0.30166	-0.30171
CN79_NN21	2.037797864	0	19038.10383	8.0679	0.4584	7.8492	1.5286	-3.4805	-3.3809	-4.655	-4.0396	-0.04901	-0.31711	-0.31417	-0.31568
CN79_NN24	2.156521739	1.64	1557654.14	8.0679	0.4584	7.6441	1.3633	-3.4805	-3.3809	-4.6219	-4.4411	-0.04901	-0.31711	-0.29522	-0.29521
CN79_NN26	2.19663419	1.4	1441129.14	8.0679	0.4584	8.1436	0.7923	-3.4805	-3.3809	-3.6579	-3.5401	-0.04901	-0.31711	-0.30979	-0.30847
CN79_NN27	2.164048866	1.45	1140649.813	8.0679	0.4584	8.1008	1.1642	-3.4805	-3.3809	-4.1943	-4.0623	-0.04901	-0.31711	-0.29912	-0.29912
CN79_NN3	2.275229358	1.83	1080624.913	8.0679	0.4584	8.2182	0.4789	-3.4805	-3.3809	-3.5201	-3.4483	-0.04901	-0.31711	-0.31234	-0.31233
CN79_NN33	2.287822878	2.29	1752551.361	8.0679	0.4584	8.1078	0.8006	-3.4805	-3.3809	-3.7366	-3.6003	-0.04901	-0.31711	-0.30808	-0.30812
CN79_NN34	2.333019755	3.36	581430.5307	8.0679	0.4584	8.086	0.7446	-3.4805	-3.3809	-3.6716	-3.6051	-0.04901	-0.31711	-0.30053	-0.30049
CN79_NN37	2.220232766	0	12994.34417	8.0679	0.4584	8.4752	0.6759	-3.4805	-3.3809	-3.4072	-2.9272	-0.04901	-0.31711	-0.3177	-0.31788
CN79_NN4	2.252497729	0	22172.10646	8.0679	0.4584	8.3098	0.4975	-3.4805	-3.3809	-3.4238	-3.3076	-0.04901	-0.31711	-0.30517	-0.30524
CN79_NN40	2.386910491	4.04	1317585.199	8.0679	0.4584	4.0661	-3.8674	-3.4805	-3.3809	1.1956	1.222	-0.04901	-0.31711	-0.36915	-0.33841
CN79_NN41	2.384615385	3.34	1415697.271	8.0679	0.4584	4.9774	-2.0076	-3.4805	-3.3809	-0.853	-0.5321	-0.04901	-0.31711	-0.34304	-0.28755
CN79_NN42	2.19663419	1.67	429368.9652	8.0679	0.4584	4.6889	-2.1237	-3.4805	-3.3809	-0.5179	0.0024	-0.04901	-0.31711	-0.33576	-0.28946
CN79_NN43	2.22821204	0.97	622009.519	8.0679	0.4584	8.0072	0.7224	-3.4805	-3.3809	-4.2325	-4.1748	-0.04901	-0.31711	-0.30467	-0.30466
CN79_NN47	2.275229358	1.72	933453.6743	8.0679	0.4584	8.1354	0.7699	-3.4805	-3.3809	-3.8641	-3.75	-0.04901	-0.31711	-0.30405	-0.30405
CN79_NN5	2.212310437	0.65	395416.281	8.0679	0.4584	7.9994	1.1548	-3.4805	-3.3809	-4.4335	-4.1976	-0.04901	-0.31711	-0.30736	-0.30881
CN79_NN6	2.222222222	1.41	521328.655	8.0679	0.4584	8.3099	0.6692	-3.4805	-3.3809	-3.7979	-3.7104	-0.04901	-0.31711	-0.31137	-0.31163
CN79_NN7	2.212310437	0	10327.894	8.0679	0.4584	9.252	1.4466	-3.4805	-3.3809	-4.3783	-4.279	-0.04901	-0.31711	-0.2966	-0.29661
CN79_NN8	2.256596906	1.75	690049.6878	8.0679	0.4584	8.289	0.5705	-3.4805	-3.3809	-3.751	-3.7174	-0.04901	-0.31711	-0.30854	-0.3085
CN80_NN1	2.186948854	1.25	633757.4144	8.0101	0.8851	8.5496	0.4248	-3.9649	-3.5384	-3.1219	-2.5647	-0.03975	-0.33045	-0.32717	-0.32754
CN80_NN14	2.24028907	0	16645.38653	8.0101	0.8851	8.8838	2.4859	-3.9649	-3.5384	-5.1012	-4.2583	-0.03975	-0.33045	-0.27821	-0.27821
CN80_NN16	2.214285714	1.6	1062704.462	8.0101	0.8851	8.3286	0.767	-3.9649	-3.5384	-3.5813	-3.4765	-0.03975	-0.33045	-0.31049	-0.31056
CN80_NN2	2.287822878	1.41	932891.2171	8.0101	0.8851	8.3959	0.5129	-3.9649	-3.5384	-3.5558	-3.4929	-0.03975	-0.33045	-0.31246	-0.313
CN80_NN20	2.386910491	1.61	818793.4272	8.0101	0.8851	7.981	0.8474	-3.9649	-3.5384	-3.947	-3.8515	-0.03975	-0.33045	-0.30166	-0.30171
CN80_NN21	2.121471343	0	19972.05728	8.0101	0.8851	7.8492	1.5286	-3.9649	-3.5384	-4.655	-4.0396	-0.03975	-0.33045	-0.31417	-0.31568
CN80_NN24	2.169728784	1.7	1271474.128	8.0101	0.8851	7.6441	1.3633	-3.9649	-3.5384	-4.6219	-4.4411	-0.03975	-0.33045	-0.29522	-0.29521
CN80_NN26	2.220232766	1.39	1504250.518	8.0101	0.8851	8.1436	0.7923	-3.9649	-3.5384	-3.6579	-3.5401	-0.03975	-0.33045	-0.30979	-0.30847
CN80_NN27	2.183098592	1.45	1252789.764	8.0101	0.8851	8.1008	1.1642	-3.9649	-3.5384	-4.1943	-4.0623	-0.03975	-0.33045	-0.29912	-0.29912
CN80_NN3	2.341831917	1.59	1222216.627	8.0101	0.8851	8.2182	0.4789	-3.9649	-3.5384	-3.5201	-3.4483	-0.03975	-0.33045	-0.31234	-0.31233
CN80_NN33	2.355175689	1.71	2154489.857	8.0101	0.8851	8.1078	0.8006	-3.9649	-3.5384	-3.7366	-3.6003	-0.03975	-0.33045	-0.30808	-0.30812
CN80_NN34	2.375478927	1.93	704939.392	8.0101	0.8851	8.086	0.7446	-3.9649	-3.5384	-3.6716	-3.6051	-0.03975	-0.33045	-0.30053	-0.30049
CN80_NN37	2.210338681	0	21559.0912	8.0101	0.8851	8.4752	0.6759	-3.9649	-3.5384	-3.4072	-2.9272	-0.03975	-0.33045	-0.3177	-0.31788
CN80_NN4	2.317757009	0	39175.0301	8.0101	0.8851	8.3098	0.4975	-3.9649	-3.5384	-3.4238	-3.3076	-0.03975	-0.33045	-0.30517	-0.30524
CN80_NN40	2.384615385	1.76	1150340.358	8.0101	0.8851	4.0661	-3.8674	-3.9649	-3.5384	1.1956	1.222	-0.03975	-0.33045	-0.36915	-0.33841
CN80_NN41	2.375478927	1.46	1516746.01	8.0101	0.8851	4.9774	-2.0076	-3.9649	-3.5384	-0.853	-0.5321	-0.03975	-0.33045	-0.34304	-0.28755
CN80_NN42	2.226211849	1.54	363120.4135	8.0101	0.8851	4.6889	-2.1237	-3.9649	-3.5384	-0.5179	0.0024	-0.03975	-0.33045	-0.33576	-0.28946
CN80_NN43	2.296296296	1.04	547749.0499	8.0101	0.8851	8.0072	0.7224	-3.9649	-3.5384	-4.2325	-4.1748	-0.03975	-0.33045	-0.30467	-0.30466
CN80_NN47	2.335216573	1.43	737034.8453	8.0101	0.8851	8.1354	0.7699	-3.9649	-3.5384	-3.8641	-3.75	-0.03975	-0.33045	-0.30405	-0.30405
CN80_NN5	2.116040956	1.12	613579.6538	8.0101	0.8851	7.9994	1.1548	-3.9649	-3.5384	-4.4335	-4.1976	-0.03975	-0.33045	-0.30736	-0.30881
CN80_NN6	2.302692665	1.44	656325.242	8.0101	0.8851	8.3099	0.6692	-3.9649	-3.5384	-3.7979	-3.7104	-0.03975	-0.33045	-0.31137	-0.31163
CN80_NN7	2.11965812	0	16171.70618	8.0101	0.8851	9.252	1.4466	-3.9649	-3.5384	-4.3783	-4.279	-0.03975	-0.33045	-0.2966	-0.29661
CN80_NN8	2.352941176	1.44	1193106.337	8.0101	0.8851	8.289	0.5705	-3.9649	-3.5384	-3.751	-3.7174	-0.03975	-0.33045	-0.30854	-0.3085
CN81_NN1	2.169728784	1.13	492699.9223	7.8877	0.8024	8.5496	0.4248	-3.9149	-3.4834	-3.1219	-2.5647	-0.04147	-0.32755	-0.32717	-0.32754
CN81_NN14	2.143474503	0	10823.13111	7.8877	0.8024	8.8838	2.4859	-3.9149	-3.4834	-5.1012	-4.2583	-0.04147	-0.32755	-0.27821	-0.27821
CN81_NN16	2.19663419	1.61	678624.8207	7.8877	0.8024	8.3286	0.767	-3.9149	-3.4834	-3.5813	-3.4765	-0.04147	-0.32755	-0.31049	-0.31056
CN81_NN2	2.24028907	1.45	701289.5702	7.8877	0.8024	8.3959	0.5129	-3.9149	-3.4834	-3.5558	-3.4929	-0.04147	-0.32755	-0.31246	-0.313
CN81_NN20	2.384615385	2.89	769280.6969	7.8877	0.8024	7.981	0.8474	-3.9149	-3.4834	-3.947	-3.8515	-0.04147	-0.32755	-0.30166	-0.30171
CN81_NN21	2.152777778	0	9656.198475	7.8877	0.8024	7.8492	1.5286	-3.9149	-3.4834	-4.655	-4.0396	-0.04147	-0.32755	-0.31417	-0.31568
CN81_NN24	2.162162162	1.54	1279004.951	7.8877	0.8024	7.6441	1.3633	-3.9149	-3.4834	-4.6219	-4.4411	-0.04147	-0.32755	-0.29522	-0.29521
CN81_NN26	2.200532387	1.28	1112590.503	7.8877	0.8024	8.1436	0.7923	-3.9149	-3.4834	-3.6579	-3.5401	-0.04147	-0.32755	-0.30979	-0.30847
CN81_NN27	2.169728784	1.36	922788.0653	7.8877	0.8024	8.1008	1.1642	-3.9149	-3.4834	-4.1943	-4.0623	-0.04147	-0.32755	-0.29912	-0.29912
CN81_NN3	2.300556586	1.89	960400.0995	7.8877	0.8024	8.2182	0.4789	-3.9149	-3.4834	-3.5201	-3.4483	-0.04147	-0.32755	-0.31234	-0.31233
CN81_NN33	2.313432836	2.11	1346444.18	7.8877	0.8024	8.1078	0.8006	-3.9149	-3.4834	-3.7366	-3.6003	-0.04147	-0.32755	-0.30808	-0.30812
CN81_NN34	2.3507109	3.04	562366.0297	7.8877	0.8024	8.086	0.7446	-3.9149	-3.4834	-3.6716	-3.6051	-0.04147	-0.32755	-0.30053	-0.30049
CN81_NN37	2.398452611	0	5118.88802	7.8877	0.8024	8.4752	0.6759	-3.9149	-3.4834	-3.4072	-2.9272	-0.04147	-0.32755	-0.3177	-0.31788
CN81_NN4	2.285714286	0	13583.34948	7.8877	0.8024	8.3098	0.4975	-3.9149	-3.4834	-3.4238	-3.3076	-0.04147	-0.32755	-0.30517	-0.30524
CN81_NN40	2.389210019	3	1255026.397	7.8877	0.8024	4.0661	-3.8674	-3.9149	-3.4834	1.1956	1.222	-0.04147	-0.32755	-0.36915	-0.33841
CN81_NN41	2.386910491	2.46	1596662.63	7.8877	0.8024	4.9774	-2.0076	-3.9149	-3.4834	-0.853	-0.5321	-0.04147	-0.32755	-0.34304	-0.28755
CN81_NN42	2.19663419	1.84	453714.9457	7.8877	0.8024	4.6889	-2.1237	-3.9149	-3.4834	-0.5179	0.0024	-0.04147	-0.32755	-0.33576	-0.28946
CN81_NN43	2.24028907	1.01	568890.1725	7.8877	0.8024	8.0072	0.7224	-3.9149	-3.4834	-4.2325	-4.1748	-0.04147	-0.32755	-0.30467	-0.30466
CN81_NN47	2.292051756	1.61	789276.7536	7.8877	0.8024	8.1354	0.7699	-3.9149	-3.4834	-3.8641	-3.75	-0.04147	-0.32755	-0.30405	-0.30405
CN81_NN5	2.192749779	0.94	568352.2555	7.8877	0.8024	7.9994	1.1548	-3.9149	-3.4834	-4.4335	-4.1976	-0.04147	-0.32755	-0.30736	-0.30881
CN81_NN6	2.238267148	1.47	441379.6402	7.8877	0.8024	8.3099	0.6692	-3.9149	-3.4834	-3.7979	-3.7104	-0.04147	-0.32755	-0.31137	-0.31163
CN81_NN7	2.324273664	0	3346.591486	7.8877	0.8024	9.252	1.4466	-3.9149	-3.4834	-4.3783	-4.279	-0.04147	-0.32755	-0.2966	-0.29661
CN81_NN8	2.298424467	1.67	694669.0361	7.8877	0.8024	8.289	0.5705	-3.9149	-3.4834	-3.751	-3.7174	-0.04147	-0.32755	-0.30854	-0.3085
CN9_NN1	2.029459902	0.28	148871.8399	7.6363	0.2619	8.5496	0.4248	-3.4435	-3.4114	-3.1219	-2.5647	-0.04343	-0.31501	-0.32717	-0.32754
CN9_NN14	2.027800491	0	14362.01238	7.6363	0.2619	8.8838	2.4859	-3.4435	-3.4114	-5.1012	-4.2583	-0.04343	-0.31501	-0.27821	-0.27821
CN9_NN16	2.044517725	0.77	362749.5484	7.6363	0.2619	8.3286	0.767	-3.4435	-3.4114	-3.5813	-3.4765	-0.04343	-0.31501	-0.31049	-0.31056
CN9_NN2	2.075313808	0.48	318138.0564	7.6363	0.2619	8.3959	0.5129	-3.4435	-3.4114	-3.5558	-3.4929	-0.04343	-0.31501	-0.31246	-0.313
CN9_NN20	2.204444444	1.74	689433.9086	7.6363	0.2619	7.981	0.8474	-3.4435	-3.4114	-3.947	-3.8515	-0.04343	-0.31501	-0.30166	-0.30171
CN9_NN21	1.832963784	0	4805.634458	7.6363	0.2619	7.8492	1.5286	-3.4435	-3.4114	-4.655	-4.0396	-0.04343	-0.31501	-0.31417	-0.31568
CN9_NN24	2.006472492	0.71	411008.0738	7.6363	0.2619	7.6441	1.3633	-3.4435	-3.4114	-4.6219	-4.4411	-0.04343	-0.31501	-0.29522	-0.29521
CN9_NN26	2.049586777	0.84	441684.1304	7.6363	0.2619	8.1436	0.7923	-3.4435	-3.4114	-3.6579	-3.5401	-0.04343	-0.31501	-0.30979	-0.30847
CN9_NN27	2.019543974	0.62	246071.5907	7.6363	0.2619	8.1008	1.1642	-3.4435	-3.4114	-4.1943	-4.0623	-0.04343	-0.31501	-0.29912	-0.29912
CN9_NN3	2.121471343	0.56	575258.0641	7.6363	0.2619	8.2182	0.4789	-3.4435	-3.4114	-3.5201	-3.4483	-0.04343	-0.31501	-0.31234	-0.31233
CN9_NN33	2.121471343	1.05	893757.1204	7.6363	0.2619	8.1078	0.8006	-3.4435	-3.4114	-3.7366	-3.6003	-0.04343	-0.31501	-0.30808	-0.30812
CN9_NN34	2.164048866	1.71	621884.4133	7.6363	0.2619	8.086	0.7446	-3.4435	-3.4114	-3.6716	-3.6051	-0.04343	-0.31501	-0.30053	-0.30049
CN9_NN37	2.082283795	0	18570.20101	7.6363	0.2619	8.4752	0.6759	-3.4435	-3.4114	-3.4072	-2.9272	-0.04343	-0.31501	-0.3177	-0.31788
CN9_NN4	2.143474503	0	24052.63478	7.6363	0.2619	8.3098	0.4975	-3.4435	-3.4114	-3.4238	-3.3076	-0.04343	-0.31501	-0.30517	-0.30524
CN9_NN40	2.398452611	2.93	806609.6765	7.6363	0.2619	4.0661	-3.8674	-3.4435	-3.4114	1.1956	1.222	-0.04343	-0.31501	-0.36915	-0.33841
CN9_NN41	2.177348551	1.12	1270270.092	7.6363	0.2619	4.9774	-2.0076	-3.4435	-3.4114	-0.853	-0.5321	-0.04343	-0.31501	-0.34304	-0.28755
CN9_NN42	2.058091286	1.38	492257.8803	7.6363	0.2619	4.6889	-2.1237	-3.4435	-3.4114	-0.5179	0.0024	-0.04343	-0.31501	-0.33576	-0.28946
CN9_NN43	2.082283795	0.43	339936.9101	7.6363	0.2619	8.0072	0.7224	-3.4435	-3.4114	-4.2325	-4.1748	-0.04343	-0.31501	-0.30467	-0.30466
CN9_NN47	2.121471343	0.86	624899.3109	7.6363	0.2619	8.1354	0.7699	-3.4435	-3.4114	-3.8641	-3.75	-0.04343	-0.31501	-0.30405	-0.30405
CN9_NN5	2.047894302	0.5	256076.3229	7.6363	0.2619	7.9994	1.1548	-3.4435	-3.4114	-4.4335	-4.1976	-0.04343	-0.31501	-0.30736	-0.30881
CN9_NN6	2.075313808	0.5	349756.3712	7.6363	0.2619	8.3099	0.6692	-3.4435	-3.4114	-3.7979	-3.7104	-0.04343	-0.31501	-0.31137	-0.31163
CN9_NN7	2.101694915	0	13330.75756	7.6363	0.2619	9.252	1.4466	-3.4435	-3.4114	-4.3783	-4.279	-0.04343	-0.31501	-0.2966	-0.29661
CN9_NN8	2.080536913	0.3	224257.4445	7.6363	0.2619	8.289	0.5705	-3.4435	-3.4114	-3.751	-3.7174	-0.04343	-0.31501	-0.30854	-0.3085
CN94_NN1	2.214285714	4.66	1348357.43	8.0365	1.2038	8.5496	0.4248	-4.313	-4.2487	-3.1219	-2.5647	-0.03727	-0.31724	-0.32717	-0.32754
CN94_NN14	2.183098592	1.24	32388.36026	8.0365	1.2038	8.8838	2.4859	-4.313	-4.2487	-5.1012	-4.2583	-0.03727	-0.31724	-0.27821	-0.27821
CN94_NN16	2.210338681	1.79	433992.201	8.0365	1.2038	8.3286	0.767	-4.313	-4.2487	-3.5813	-3.4765	-0.03727	-0.31724	-0.31049	-0.31056
CN94_NN2	2.208370436	3.56	767309.6757	8.0365	1.2038	8.3959	0.5129	-4.313	-4.2487	-3.5558	-3.4929	-0.03727	-0.31724	-0.31246	-0.313
CN94_NN20	2.208370436	1.27	338382.3472	8.0365	1.2038	7.981	0.8474	-4.313	-4.2487	-3.947	-3.8515	-0.03727	-0.31724	-0.30166	-0.30171
CN94_NN21	2.141623489	0.62	81316.39859	8.0365	1.2038	7.8492	1.5286	-4.313	-4.2487	-4.655	-4.0396	-0.03727	-0.31724	-0.31417	-0.31568
CN94_NN24	2.214285714	2.29	763924.0522	8.0365	1.2038	7.6441	1.3633	-4.313	-4.2487	-4.6219	-4.4411	-0.03727	-0.31724	-0.29522	-0.29521
CN94_NN26	2.212310437	3.52	760354.5894	8.0365	1.2038	8.1436	0.7923	-4.313	-4.2487	-3.6579	-3.5401	-0.03727	-0.31724	-0.30979	-0.30847
CN94_NN27	2.214285714	4	940809.7891	8.0365	1.2038	8.1008	1.1642	-4.313	-4.2487	-4.1943	-4.0623	-0.03727	-0.31724	-0.29912	-0.29912
CN94_NN3	2.208370436	3.91	865361.9723	8.0365	1.2038	8.2182	0.4789	-4.313	-4.2487	-3.5201	-3.4483	-0.03727	-0.31724	-0.31234	-0.31233
CN94_NN33	2.210338681	3.76	1042481.49	8.0365	1.2038	8.1078	0.8006	-4.313	-4.2487	-3.7366	-3.6003	-0.03727	-0.31724	-0.30808	-0.30812
CN94_NN34	2.177348551	1.05	125412.8635	8.0365	1.2038	8.086	0.7446	-4.313	-4.2487	-3.6716	-3.6051	-0.03727	-0.31724	-0.30053	-0.30049
CN94_NN37	2.208370436	0.47	56655.74723	8.0365	1.2038	8.4752	0.6759	-4.313	-4.2487	-3.4072	-2.9272	-0.03727	-0.31724	-0.3177	-0.31788
CN94_NN4	2.152777778	2.4	68818.17755	8.0365	1.2038	8.3098	0.4975	-4.313	-4.2487	-3.4238	-3.3076	-0.03727	-0.31724	-0.30517	-0.30524
CN94_NN40	2.202486679	1.35	424165.2083	8.0365	1.2038	4.0661	-3.8674	-4.313	-4.2487	1.1956	1.222	-0.03727	-0.31724	-0.36915	-0.33841
CN94_NN41	2.194690265	3.01	1142416.116	8.0365	1.2038	4.9774	-2.0076	-4.313	-4.2487	-0.853	-0.5321	-0.03727	-0.31724	-0.34304	-0.28755
CN94_NN42	2.183098592	1.01	309243.8923	8.0365	1.2038	4.6889	-2.1237	-4.313	-4.2487	-0.5179	0.0024	-0.03727	-0.31724	-0.33576	-0.28946
CN94_NN43	2.202486679	2.03	433607.3932	8.0365	1.2038	8.0072	0.7224	-4.313	-4.2487	-4.2325	-4.1748	-0.03727	-0.31724	-0.30467	-0.30466
CN94_NN47	2.204444444	3.29	1127838.945	8.0365	1.2038	8.1354	0.7699	-4.313	-4.2487	-3.8641	-3.75	-0.03727	-0.31724	-0.30405	-0.30405
CN94_NN5	2.210338681	3.21	1214655.468	8.0365	1.2038	7.9994	1.1548	-4.313	-4.2487	-4.4335	-4.1976	-0.03727	-0.31724	-0.30736	-0.30881
CN94_NN6	2.208370436	3.24	708076.1926	8.0365	1.2038	8.3099	0.6692	-4.313	-4.2487	-3.7979	-3.7104	-0.03727	-0.31724	-0.31137	-0.31163
CN94_NN7	2.139775669	0.26	42762.948	8.0365	1.2038	9.252	1.4466	-4.313	-4.2487	-4.3783	-4.279	-0.03727	-0.31724	-0.2966	-0.29661
CN94_NN8	2.19858156	3.35	1020780.516	8.0365	1.2038	8.289	0.5705	-4.313	-4.2487	-3.751	-3.7174	-0.03727	-0.31724	-0.30854	-0.3085
CN95_NN1	2.126929674	11.83	367498.3415	7.6689	1.0354	8.5496	0.4248	-4.1041	-3.4659	-3.1219	-2.5647	-0.03687	-0.32901	-0.32717	-0.32754
CN95_NN14	2.009724473	0.86	13358.67074	7.6689	1.0354	8.8838	2.4859	-4.1041	-3.4659	-5.1012	-4.2583	-0.03687	-0.32901	-0.27821	-0.27821
CN95_NN16	2.11965812	1.62	30890.60748	7.6689	1.0354	8.3286	0.767	-4.1041	-3.4659	-3.5813	-3.4765	-0.03687	-0.32901	-0.31049	-0.31056
CN95_NN2	2.126929674	10.99	316029.0061	7.6689	1.0354	8.3959	0.5129	-4.1041	-3.4659	-3.5558	-3.4929	-0.03687	-0.32901	-0.31246	-0.313
CN95_NN20	2.125107112	5.55	170717.5816	7.6689	1.0354	7.981	0.8474	-4.1041	-3.4659	-3.947	-3.8515	-0.03687	-0.32901	-0.30166	-0.30171
CN95_NN21	2.110638298	1.13	35507.83672	7.6689	1.0354	7.8492	1.5286	-4.1041	-3.4659	-4.655	-4.0396	-0.03687	-0.32901	-0.31417	-0.31568
CN95_NN24	2.096365173	1.92	88675.50316	7.6689	1.0354	7.6441	1.3633	-4.1041	-3.4659	-4.6219	-4.4411	-0.03687	-0.32901	-0.29522	-0.29521
CN95_NN26	2.121471343	5.72	140056.4448	7.6689	1.0354	8.1436	0.7923	-4.1041	-3.4659	-3.6579	-3.5401	-0.03687	-0.32901	-0.30979	-0.30847
CN95_NN27	2.116040956	3.29	59148.01887	7.6689	1.0354	8.1008	1.1642	-4.1041	-3.4659	-4.1943	-4.0623	-0.03687	-0.32901	-0.29912	-0.29912
CN95_NN3	2.126929674	11.23	196477.6785	7.6689	1.0354	8.2182	0.4789	-4.1041	-3.4659	-3.5201	-3.4483	-0.03687	-0.32901	-0.31234	-0.31233
CN95_NN33	2.125107112	12.34	364890.0192	7.6689	1.0354	8.1078	0.8006	-4.1041	-3.4659	-3.7366	-3.6003	-0.03687	-0.32901	-0.30808	-0.30812
CN95_NN34	2.123287671	9.38	254955.3363	7.6689	1.0354	8.086	0.7446	-4.1041	-3.4659	-3.6716	-3.6051	-0.03687	-0.32901	-0.30053	-0.30049
CN95_NN37	2.125107112	12.38	210463.2628	7.6689	1.0354	8.4752	0.6759	-4.1041	-3.4659	-3.4072	-2.9272	-0.03687	-0.32901	-0.3177	-0.31788
CN95_NN4	2.11965812	8.62	185602.019	7.6689	1.0354	8.3098	0.4975	-4.1041	-3.4659	-3.4238	-3.3076	-0.03687	-0.32901	-0.30517	-0.30524
CN95_NN40	2.125107112	4.32	173351.2671	7.6689	1.0354	4.0661	-3.8674	-4.1041	-3.4659	1.1956	1.222	-0.03687	-0.32901	-0.36915	-0.33841
CN95_NN41	2.116040956	8.04	386690.7211	7.6689	1.0354	4.9774	-2.0076	-4.1041	-3.4659	-0.853	-0.5321	-0.03687	-0.32901	-0.34304	-0.28755
CN95_NN42	2.11965812	5.95	246806.1923	7.6689	1.0354	4.6889	-2.1237	-4.1041	-3.4659	-0.5179	0.0024	-0.03687	-0.32901	-0.33576	-0.28946
CN95_NN43	2.092827004	0.95	54659.21718	7.6689	1.0354	8.0072	0.7224	-4.1041	-3.4659	-4.2325	-4.1748	-0.03687	-0.32901	-0.30467	-0.30466
CN95_NN47	2.128755365	10.47	356374.757	7.6689	1.0354	8.1354	0.7699	-4.1041	-3.4659	-3.8641	-3.75	-0.03687	-0.32901	-0.30405	-0.30405
CN95_NN5	2.121471343	2.43	98553.23238	7.6689	1.0354	7.9994	1.1548	-4.1041	-3.4659	-4.4335	-4.1976	-0.03687	-0.32901	-0.30736	-0.30881
CN95_NN6	2.126929674	9.95	245584.77	7.6689	1.0354	8.3099	0.6692	-4.1041	-3.4659	-3.7979	-3.7104	-0.03687	-0.32901	-0.31137	-0.31163
CN95_NN7	2.114236999	2.3	36189.88129	7.6689	1.0354	9.252	1.4466	-4.1041	-3.4659	-4.3783	-4.279	-0.03687	-0.32901	-0.2966	-0.29661
CN95_NN8	2.123287671	11.39	356395.5455	7.6689	1.0354	8.289	0.5705	-4.1041	-3.4659	-3.751	-3.7174	-0.03687	-0.32901	-0.30854	-0.3085
