# Supplementary material for: Low-cost machine learning prediction of excited state properties of iridium-centered phosphors
Source: Chem Sci. 2023 Jan 5;14(6):1419–33. doi: 10.1039/d2sc06150c (PMC9906783; doi:10.1039/d2sc06150c)
Supplement: SC-014-D2SC06150C-s001 [file SC-014-D2SC06150C-s001.zip › ZIP contents/xTB features/README]

experimental_data.csv contains the experimentally measured target properties for the 1,380 experimental complexes from a recently published paper by DiLuzio et al. Complexes are represented by their CN and NN ligand. The CSV also contains the xTB featurization of each complex.

hypothetical_complexes.csv contains the xTB featurization of each hypothetical complex. Hypothetical complexes contain HLS and CSD ligands.
