# Supplementary material for: Low-cost machine learning prediction of excited state properties of iridium-centered phosphors
Source: Chem Sci. 2023 Jan 5;14(6):1419–33. doi: 10.1039/d2sc06150c (PMC9906783; doi:10.1039/d2sc06150c)
Supplement: SC-014-D2SC06150C-s001 [file SC-014-D2SC06150C-s001.zip › ZIP contents/xTB features/hypothetical_complexes.csv]

ID	CN_IP	CN_EA	NN_IP	NN_EA	CN_HOMO	CN_LUMO	NN_HOMO	NN_LUMO	lCN_C_mull	lCN_N_mull	lNN_N1_mull	lNN_N2_mull
CINQOH_ax_lig_0-NN14	8.2264	1.3527	8.8838	2.4859	-4.2030	-3.2602	-5.1012	-4.2583	-0.04336	-0.32871	-0.27821	-0.27821
JEHFAG_ax_lig_0-NN14	7.7271	0.2667	8.8838	2.4859	-3.5713	-3.5154	-5.1012	-4.2583	-0.05115	-0.32926	-0.27821	-0.27821
VEDZIQ_ax_lig_0-NN14	4.0509	0.2519	8.8838	2.4859	-3.5215	-3.4959	-5.1012	-4.2583	-0.03744	-0.30562	-0.27821	-0.27821
VEDZIQ_ax_lig_1-NN14	8.1981	0.4861	8.8838	2.4859	-3.6935	-3.6567	-5.1012	-4.2583	0.02624	-0.30278	-0.27821	-0.27821
ANULAZ_ax_lig_0-NN14	8.1094	0.1084	8.8838	2.4859	-3.0464	-2.9428	-5.1012	-4.2583	-0.05794	-0.32565	-0.27821	-0.27821
EKEWAV_ax_lig_0-NN14	7.6127	1.4814	8.8838	2.4859	-4.6186	-4.2640	-5.1012	-4.2583	-0.05133	-0.31796	-0.27821	-0.27821
HEBQUB_ax_lig_0-NN14	8.2897	1.1798	8.8838	2.4859	-3.9915	-3.0974	-5.1012	-4.2583	-0.05170	-0.31944	-0.27821	-0.27821
NIYRAQ_ax_lig_1-NN14	7.6783	0.3919	8.8838	2.4859	-3.6077	-3.5482	-5.1012	-4.2583	-0.05527	-0.33780	-0.27821	-0.27821
VEKJUT_ax_lig_0-NN14	7.7006	0.5594	8.8838	2.4859	-3.4315	-2.8482	-5.1012	-4.2583	-0.08856	-0.32057	-0.27821	-0.27821
ZUFHIU_ax_lig_0-NN14	8.6543	0.3776	8.8838	2.4859	-3.0525	-2.3091	-5.1012	-4.2583	-0.06081	-0.32856	-0.27821	-0.27821
HALLEO_ax_lig_0-NN14	8.6694	0.6637	8.8838	2.4859	-3.6118	-3.4232	-5.1012	-4.2583	-0.04951	-0.31071	-0.27821	-0.27821
GUXZIL_ax_lig_0-NN14	8.0344	0.7168	8.8838	2.4859	-3.5764	-3.0444	-5.1012	-4.2583	-0.05471	-0.34203	-0.27821	-0.27821
DUGYUC_ax_lig_0-NN14	9.0192	0.8742	8.8838	2.4859	-3.5243	-2.8120	-5.1012	-4.2583	-0.05243	-0.32478	-0.27821	-0.27821
UXUPUZ_ax_lig_1-NN14	8.2829	0.0376	8.8838	2.4859	-3.2121	-3.1963	-5.1012	-4.2583	-0.04758	-0.26291	-0.27821	-0.27821
HORGIH_ax_lig_0-NN14	7.8214	0.7851	8.8838	2.4859	-3.6627	-2.9661	-5.1012	-4.2583	-0.05624	-0.32619	-0.27821	-0.27821
ACUROI_ax_lig_0-NN14	8.0315	0.1494	8.8838	2.4859	-2.7925	-2.2031	-5.1012	-4.2583	-0.09182	-0.33315	-0.27821	-0.27821
WUFQEW_ax_lig_0-NN14	7.1149	0.3762	8.8838	2.4859	-3.8117	-3.7767	-5.1012	-4.2583	-0.05599	-0.30825	-0.27821	-0.27821
KATPON_ax_lig_0-NN14	8.0810	0.1916	8.8838	2.4859	-2.9005	-2.3500	-5.1012	-4.2583	-0.06733	-0.33329	-0.27821	-0.27821
ILIHOD_ax_lig_0-NN14	8.3613	1.0815	8.8838	2.4859	-4.0137	-3.8881	-5.1012	-4.2583	-0.05716	-0.30917	-0.27821	-0.27821
TEZYUU_ax_lig_0-NN14	8.2017	1.2461	8.8838	2.4859	-4.2170	-4.0339	-5.1012	-4.2583	-0.04549	-0.33187	-0.27821	-0.27821
MOWMIX_ax_lig_0-NN14	8.5257	0.9492	8.8838	2.4859	-3.9570	-3.8586	-5.1012	-4.2583	-0.05829	-0.30459	-0.27821	-0.27821
XAHNED_ax_lig_0-NN14	8.8819	0.3099	8.8838	2.4859	-3.0711	-2.9651	-5.1012	-4.2583	-0.05449	-0.23433	-0.27821	-0.27821
NORROE_ax_lig_1-NN14	7.4788	0.6758	8.8838	2.4859	-4.1253	-4.0861	-5.1012	-4.2583	-0.04929	-0.31915	-0.27821	-0.27821
WUFQIA_ax_lig_1-NN14	7.3078	0.7324	8.8838	2.4859	-4.0273	-3.9907	-5.1012	-4.2583	-0.05087	-0.30590	-0.27821	-0.27821
JUPWIC_ax_lig_0-NN14	8.2756	0.5123	8.8838	2.4859	-3.4798	-3.2381	-5.1012	-4.2583	-0.05428	-0.26387	-0.27821	-0.27821
XUKVIL_ax_lig_1-NN14	9.0917	0.9906	8.8838	2.4859	-4.0125	-3.9842	-5.1012	-4.2583	-0.02953	-0.29547	-0.27821	-0.27821
TORNAR_ax_lig_0-NN14	7.9222	0.4058	8.8838	2.4859	-3.6713	-3.6241	-5.1012	-4.2583	-0.05224	-0.31666	-0.27821	-0.27821
BOYPAI_ax_lig_1-NN14	7.7858	0.4627	8.8838	2.4859	-3.6881	-3.6045	-5.1012	-4.2583	-0.05204	-0.30958	-0.27821	-0.27821
FIKVIH_ax_lig_0-NN14	7.8755	1.1567	8.8838	2.4859	-4.1089	-3.9099	-5.1012	-4.2583	-0.04648	-0.32734	-0.27821	-0.27821
SOHCAT_ax_lig_0-NN14	8.4905	2.3581	8.8838	2.4859	-4.7167	-4.5526	-5.1012	-4.2583	-0.03910	-0.26723	-0.27821	-0.27821
OLOTOA_ax_lig_0-NN14	8.3596	0.4587	8.8838	2.4859	-3.3783	-3.2057	-5.1012	-4.2583	-0.04813	-0.31734	-0.27821	-0.27821
CIKXOM_ax_lig_0-NN14	8.5267	0.7126	8.8838	2.4859	-3.6574	-3.1755	-5.1012	-4.2583	-0.05424	-0.31721	-0.27821	-0.27821
CIDDEB_ax_lig_0-NN14	8.6423	-0.2101	8.8838	2.4859	-2.4042	-2.2265	-5.1012	-4.2583	-0.06558	-0.29191	-0.27821	-0.27821
YUGPUN_ax_lig_0-NN14	8.7742	0.6178	8.8838	2.4859	-3.4222	-3.1544	-5.1012	-4.2583	-0.05160	-0.32830	-0.27821	-0.27821
HIPFET_ax_lig_0-NN14	8.0616	1.1633	8.8838	2.4859	-4.0082	-3.3196	-5.1012	-4.2583	-0.04774	-0.33194	-0.27821	-0.27821
ZUVNIP_ax_lig_0-NN14	8.5950	0.3701	8.8838	2.4859	-3.2178	-3.0982	-5.1012	-4.2583	-0.05883	-0.32872	-0.27821	-0.27821
TUFDEG_ax_lig_0-NN14	7.9791	0.9333	8.8838	2.4859	-3.8099	-2.9495	-5.1012	-4.2583	-0.05255	-0.32460	-0.27821	-0.27821
RASBOF_ax_lig_1-NN14	8.1697	0.1693	8.8838	2.4859	-3.1746	-2.9953	-5.1012	-4.2583	-0.05292	-0.31826	-0.27821	-0.27821
JORDOM_ax_lig_0-NN14	8.4431	-0.0575	8.8838	2.4859	-2.8686	-2.8060	-5.1012	-4.2583	-0.06254	-0.32338	-0.27821	-0.27821
CUKZEQ_ax_lig_0-NN14	7.5106	1.6726	8.8838	2.4859	-4.8326	-4.4251	-5.1012	-4.2583	-0.04329	-0.30295	-0.27821	-0.27821
LUCKUR_ax_lig_0-NN14	7.9955	0.6370	8.8838	2.4859	-3.5194	-3.2626	-5.1012	-4.2583	-0.05741	-0.25163	-0.27821	-0.27821
HUPTET_ax_lig_0-NN14	9.0166	0.6205	8.8838	2.4859	-3.2601	-2.7385	-5.1012	-4.2583	-0.06017	-0.32471	-0.27821	-0.27821
OXOKOD_ax_lig_0-NN14	8.8407	0.6060	8.8838	2.4859	-3.3939	-3.2578	-5.1012	-4.2583	-0.05215	-0.32588	-0.27821	-0.27821
HEKCEI_ax_lig_0-NN14	8.8492	0.6546	8.8838	2.4859	-3.2849	-2.9477	-5.1012	-4.2583	-0.06431	-0.31322	-0.27821	-0.27821
SASROV_ax_lig_0-NN14	7.9641	0.2560	8.8838	2.4859	-3.0222	-2.8906	-5.1012	-4.2583	-0.06115	-0.33179	-0.27821	-0.27821
MURHOX_ax_lig_0-NN14	7.9135	1.0528	8.8838	2.4859	-3.9045	-3.7337	-5.1012	-4.2583	-0.03674	-0.24813	-0.27821	-0.27821
YIVYIO_ax_lig_0-NN14	7.4897	0.7621	8.8838	2.4859	-4.0236	-3.9340	-5.1012	-4.2583	-0.06312	-0.30011	-0.27821	-0.27821
FIGPOC_ax_lig_0-NN14	7.7734	0.7567	8.8838	2.4859	-3.9654	-3.8772	-5.1012	-4.2583	-0.04740	-0.32316	-0.27821	-0.27821
GASFAI_ax_lig_1-NN14	8.0410	0.6557	8.8838	2.4859	-3.9947	-3.9755	-5.1012	-4.2583	-0.04977	-0.30627	-0.27821	-0.27821
YUGQAU_ax_lig_0-NN14	8.6824	0.1007	8.8838	2.4859	-2.9031	-2.7738	-5.1012	-4.2583	-0.05499	-0.27447	-0.27821	-0.27821
XETTIB_ax_lig_0-NN14	8.7727	0.6427	8.8838	2.4859	-3.5101	-3.4198	-5.1012	-4.2583	-0.04922	-0.33235	-0.27821	-0.27821
YUWWOD_ax_lig_0-NN14	8.0597	-0.2884	8.8838	2.4859	-2.8234	-2.8089	-5.1012	-4.2583	-0.05092	-0.25696	-0.27821	-0.27821
EFEVUH_ax_lig_0-NN14	9.0397	0.1443	8.8838	2.4859	-3.0061	-2.8863	-5.1012	-4.2583	-0.03187	-0.23138	-0.27821	-0.27821
VUTYIU_ax_lig_0-NN14	4.5789	0.3121	8.8838	2.4859	-3.1640	-3.0339	-5.1012	-4.2583	-0.04404	-0.33922	-0.27821	-0.27821
QOMFOP_ax_lig_0-NN14	8.7628	-0.1936	8.8838	2.4859	-2.6606	-2.6131	-5.1012	-4.2583	-0.04880	-0.23370	-0.27821	-0.27821
WOLZII_ax_lig_0-NN14	7.7335	0.7683	8.8838	2.4859	-4.1228	-4.0795	-5.1012	-4.2583	-0.04770	-0.31963	-0.27821	-0.27821
ULAMEB_ax_lig_1-NN14	6.9913	0.6207	8.8838	2.4859	-4.1668	-4.1439	-5.1012	-4.2583	-0.04481	-0.31938	-0.27821	-0.27821
DIDJIK_ax_lig_1-NN14	6.7624	0.9035	8.8838	2.4859	-4.4175	-4.3571	-5.1012	-4.2583	-0.04801	-0.30447	-0.27821	-0.27821
WIPXIF_ax_lig_1-NN14	7.6194	0.4664	8.8838	2.4859	-4.0166	-4.0144	-5.1012	-4.2583	-0.04729	-0.31992	-0.27821	-0.27821
KEHMIW_ax_lig_0-NN14	7.4088	1.8855	8.8838	2.4859	-3.9826	-3.7620	-5.1012	-4.2583	-0.07654	-0.27433	-0.27821	-0.27821
YOZLEH_ax_lig_0-NN14	9.0079	0.7783	8.8838	2.4859	-3.4629	-2.9412	-5.1012	-4.2583	-0.05214	-0.32551	-0.27821	-0.27821
NOTNER_ax_lig_0-NN14	8.0030	0.3813	8.8838	2.4859	-3.6637	-3.6191	-5.1012	-4.2583	-0.04987	-0.31721	-0.27821	-0.27821
KASVEH_ax_lig_0-NN14	8.5569	0.9176	8.8838	2.4859	-3.7296	-3.0408	-5.1012	-4.2583	-0.05464	-0.31291	-0.27821	-0.27821
MOSXAV_ax_lig_1-NN14	8.6324	0.9543	8.8838	2.4859	-4.0040	-3.8883	-5.1012	-4.2583	-0.05206	-0.30491	-0.27821	-0.27821
CIGKIP_ax_lig_1-NN14	8.5709	0.7101	8.8838	2.4859	-3.7388	-3.5894	-5.1012	-4.2583	-0.04375	-0.25739	-0.27821	-0.27821
DOGJIT_ax_lig_0-NN14	8.5773	0.4239	8.8838	2.4859	-3.4185	-3.3544	-5.1012	-4.2583	-0.05509	-0.31846	-0.27821	-0.27821
QAYFEE_ax_lig_0-NN14	8.8294	0.7142	8.8838	2.4859	-3.5644	-3.4693	-5.1012	-4.2583	-0.05523	-0.31835	-0.27821	-0.27821
HATNAU_ax_lig_0-NN14	8.0395	0.7597	8.8838	2.4859	-4.2809	-4.2686	-5.1012	-4.2583	-0.03949	-0.23927	-0.27821	-0.27821
MAFRIX_ax_lig_0-NN14	8.2032	0.2484	8.8838	2.4859	-3.4928	-3.4582	-5.1012	-4.2583	-0.05578	-0.32162	-0.27821	-0.27821
BEYLIC_ax_lig_0-NN14	8.7956	0.5438	8.8838	2.4859	-3.4199	-3.3375	-5.1012	-4.2583	-0.05546	-0.32076	-0.27821	-0.27821
COWRIS_ax_lig_1-NN14	8.0182	0.6482	8.8838	2.4859	-3.6594	-3.1624	-5.1012	-4.2583	-0.04481	-0.33224	-0.27821	-0.27821
WIPXUR_ax_lig_1-NN14	7.7574	0.3490	8.8838	2.4859	-3.7038	-3.6986	-5.1012	-4.2583	-0.04835	-0.32535	-0.27821	-0.27821
KUWYIN_ax_lig_0-NN14	8.1220	0.4693	8.8838	2.4859	-3.7675	-3.7199	-5.1012	-4.2583	-0.04100	-0.25187	-0.27821	-0.27821
YUGQEY_ax_lig_0-NN14	8.6823	0.0870	8.8838	2.4859	-2.9898	-2.9568	-5.1012	-4.2583	-0.06211	-0.26410	-0.27821	-0.27821
AHIXUM_ax_lig_0-NN14	8.1261	0.6165	8.8838	2.4859	-3.8660	-3.8264	-5.1012	-4.2583	0.02924	-0.31212	-0.27821	-0.27821
PIQGAA_ax_lig_0-NN14	7.2530	0.9915	8.8838	2.4859	-4.5188	-4.4739	-5.1012	-4.2583	-0.04903	-0.28552	-0.27821	-0.27821
BAVZOP_ax_lig_0-NN14	8.2297	1.2006	8.8838	2.4859	-4.1854	-4.0760	-5.1012	-4.2583	-0.05232	-0.32509	-0.27821	-0.27821
YIBGUM_ax_lig_1-NN14	8.6350	0.4351	8.8838	2.4859	-3.4238	-3.3496	-5.1012	-4.2583	-0.05120	-0.31724	-0.27821	-0.27821
SESKAF_ax_lig_0-NN14	8.1202	0.6338	8.8838	2.4859	-3.8044	-3.7254	-5.1012	-4.2583	-0.04989	-0.31874	-0.27821	-0.27821
YOXGOK_ax_lig_1-NN14	8.1722	1.3771	8.8838	2.4859	-4.5951	-4.4991	-5.1012	-4.2583	-0.04592	-0.32067	-0.27821	-0.27821
MARPIF_ax_lig_1-NN14	7.8259	1.3180	8.8838	2.4859	-4.2408	-3.7523	-5.1012	-4.2583	-0.04487	-0.32234	-0.27821	-0.27821
VUTYUG_ax_lig_0-NN14	4.5587	0.3925	8.8838	2.4859	-3.3356	-3.2309	-5.1012	-4.2583	-0.05611	-0.33296	-0.27821	-0.27821
WUCYAX_ax_lig_0-NN14	8.0942	-0.2386	8.8838	2.4859	-2.9481	-2.8965	-5.1012	-4.2583	-0.04927	-0.26800	-0.27821	-0.27821
VUVCOH_ax_lig_1-NN14	7.5941	0.3704	8.8838	2.4859	-3.7321	-3.7050	-5.1012	-4.2583	-0.04772	-0.32663	-0.27821	-0.27821
TUKBEI_ax_lig_1-NN14	8.2007	2.5459	8.8838	2.4859	-4.5220	-4.3018	-5.1012	-4.2583	-0.05411	-0.27507	-0.27821	-0.27821
GINKIA_ax_lig_0-NN14	8.6310	1.4674	8.8838	2.4859	-4.4135	-4.2215	-5.1012	-4.2583	-0.04382	-0.31493	-0.27821	-0.27821
XADDEO_ax_lig_0-NN14	7.7965	0.0870	8.8838	2.4859	-2.9913	-2.8525	-5.1012	-4.2583	-0.06297	-0.35389	-0.27821	-0.27821
ZEBDAN_ax_lig_0-NN14	8.1673	1.1527	8.8838	2.4859	-3.9327	-3.1221	-5.1012	-4.2583	-0.04874	-0.33343	-0.27821	-0.27821
CIKXIG_ax_lig_0-NN14	8.5215	0.5072	8.8838	2.4859	-3.4547	-3.2361	-5.1012	-4.2583	-0.06854	-0.32078	-0.27821	-0.27821
QUCWIX_ax_lig_1-NN14	8.2390	0.3171	8.8838	2.4859	-3.5795	-3.5675	-5.1012	-4.2583	-0.05167	-0.31330	-0.27821	-0.27821
QIZCIO_ax_lig_0-NN14	7.6437	0.1031	8.8838	2.4859	-3.2818	-3.2371	-5.1012	-4.2583	-0.05298	-0.32173	-0.27821	-0.27821
AMILIS_ax_lig_0-NN14	8.2132	1.4730	8.8838	2.4859	-4.4911	-3.6891	-5.1012	-4.2583	-0.04912	-0.32110	-0.27821	-0.27821
POJQAH_ax_lig_0-NN14	7.6775	0.0688	8.8838	2.4859	-3.3157	-3.2871	-5.1012	-4.2583	-0.05327	-0.28359	-0.27821	-0.27821
LUCKOL_ax_lig_0-NN14	8.1458	0.7306	8.8838	2.4859	-3.6165	-3.2940	-5.1012	-4.2583	-0.05269	-0.24781	-0.27821	-0.27821
YIBGOG_ax_lig_0-NN14	8.6472	0.3616	8.8838	2.4859	-3.3599	-3.3043	-5.1012	-4.2583	-0.05744	-0.30998	-0.27821	-0.27821
RANFUJ_ax_lig_0-NN14	8.7763	0.5698	8.8838	2.4859	-3.2407	-2.4647	-5.1012	-4.2583	-0.05313	-0.32244	-0.27821	-0.27821
OJUSET_ax_lig_0-NN14	8.3579	1.2233	8.8838	2.4859	-4.1466	-3.6536	-5.1012	-4.2583	-0.04007	-0.33406	-0.27821	-0.27821
ELAYIC_ax_lig_1-NN14	8.9182	2.0424	8.8838	2.4859	-5.2427	-4.9509	-5.1012	-4.2583	-0.04591	-0.29669	-0.27821	-0.27821
DAGNOR_ax_lig_0-NN14	7.1242	2.1678	8.8838	2.4859	-4.5647	-4.1958	-5.1012	-4.2583	-0.06025	-0.29904	-0.27821	-0.27821
DAGNOR_eq_lig_0-NN14	7.5890	0.4388	8.8838	2.4859	-3.8456	-3.8077	-5.1012	-4.2583	-0.04569	-0.32772	-0.27821	-0.27821
SEYVEZ_ax_lig_0-NN14	9.3539	1.8788	8.8838	2.4859	-5.0487	-4.8311	-5.1012	-4.2583	-0.04248	-0.31480	-0.27821	-0.27821
RUWJID_ax_lig_0-NN14	7.8045	-0.2904	8.8838	2.4859	-2.6043	-2.5616	-5.1012	-4.2583	-0.07457	-0.28126	-0.27821	-0.27821
SUHLOZ_ax_lig_0-NN14	8.5175	0.9306	8.8838	2.4859	-3.8879	-3.7638	-5.1012	-4.2583	-0.04759	-0.33616	-0.27821	-0.27821
YUXRER_ax_lig_0-NN14	7.8312	1.6935	8.8838	2.4859	-4.6447	-3.3196	-5.1012	-4.2583	-0.05873	-0.32782	-0.27821	-0.27821
VEHCAN_ax_lig_1-NN14	7.4772	1.7400	8.8838	2.4859	-4.8293	-3.8538	-5.1012	-4.2583	-0.04033	-0.30955	-0.27821	-0.27821
MEWTIU_ax_lig_0-NN14	9.5416	1.4163	8.8838	2.4859	-4.2582	-4.1457	-5.1012	-4.2583	-0.03117	-0.30905	-0.27821	-0.27821
TAMREH_ax_lig_1-NN14	7.2178	1.0070	8.8838	2.4859	-4.1254	-3.6444	-5.1012	-4.2583	-0.06368	-0.31533	-0.27821	-0.27821
ACURAU_ax_lig_0-NN14	8.0810	0.9889	8.8838	2.4859	-3.8646	-2.9265	-5.1012	-4.2583	-0.04819	-0.32678	-0.27821	-0.27821
DONYEN_ax_lig_0-NN14	7.4940	0.5762	8.8838	2.4859	-3.7181	-3.6051	-5.1012	-4.2583	-0.04389	-0.33329	-0.27821	-0.27821
DACBIT_ax_lig_0-NN14	8.1072	-0.5187	8.8838	2.4859	-2.4621	-2.4180	-5.1012	-4.2583	-0.05229	-0.26429	-0.27821	-0.27821
OMOMAG_ax_lig_0-NN14	8.6207	0.5843	8.8838	2.4859	-3.5143	-3.4269	-5.1012	-4.2583	-0.05404	-0.30480	-0.27821	-0.27821
BOYPEM_ax_lig_0-NN14	7.9008	0.3807	8.8838	2.4859	-3.3910	-3.1644	-5.1012	-4.2583	-0.07643	-0.31687	-0.27821	-0.27821
CIGKOV_ax_lig_0-NN14	8.5122	0.2982	8.8838	2.4859	-3.2466	-2.7951	-5.1012	-4.2583	-0.05276	-0.26744	-0.27821	-0.27821
XUMFUJ_ax_lig_1-NN14	8.3518	1.3151	8.8838	2.4859	-4.2493	-4.0735	-5.1012	-4.2583	-0.03717	-0.31503	-0.27821	-0.27821
CUFMAT_ax_lig_1-NN14	7.7740	0.3100	8.8838	2.4859	-3.5426	-3.4928	-5.1012	-4.2583	-0.05218	-0.31984	-0.27821	-0.27821
GENZOQ_ax_lig_0-NN14	7.9920	-0.1620	8.8838	2.4859	-3.1500	-3.0760	-5.1012	-4.2583	-0.04152	-0.25468	-0.27821	-0.27821
ARUFEZ_ax_lig_0-NN14	8.4011	1.2584	8.8838	2.4859	-4.0354	-3.0335	-5.1012	-4.2583	-0.06834	-0.30642	-0.27821	-0.27821
RANGOE_ax_lig_0-NN14	8.7916	0.6531	8.8838	2.4859	-3.3331	-2.6649	-5.1012	-4.2583	-0.05551	-0.32667	-0.27821	-0.27821
NIWBED_ax_lig_0-NN14	6.4980	0.6327	8.8838	2.4859	-3.8341	-3.7209	-5.1012	-4.2583	-0.05750	-0.31472	-0.27821	-0.27821
ACAWEJ_ax_lig_0-NN14	7.5859	0.9879	8.8838	2.4859	-4.5824	-4.5663	-5.1012	-4.2583	-0.04156	-0.30598	-0.27821	-0.27821
PEBXEB_ax_lig_0-NN14	8.5960	-0.0301	8.8838	2.4859	-2.4935	-2.2466	-5.1012	-4.2583	-0.06460	-0.28616	-0.27821	-0.27821
NEPJOJ_ax_lig_0-NN14	7.0301	1.0946	8.8838	2.4859	-4.3694	-3.7001	-5.1012	-4.2583	-0.04833	-0.29496	-0.27821	-0.27821
BOFSUM_ax_lig_0-NN14	7.1588	0.4938	8.8838	2.4859	-3.9198	-3.9118	-5.1012	-4.2583	-0.05006	-0.32307	-0.27821	-0.27821
YIBHAT_ax_lig_0-NN14	8.1007	2.4641	8.8838	2.4859	-4.5816	-4.2518	-5.1012	-4.2583	-0.07059	-0.28062	-0.27821	-0.27821
EFEVOB_ax_lig_0-NN14	8.8619	-0.5947	8.8838	2.4859	-2.3778	-2.3240	-5.1012	-4.2583	-0.05603	-0.24145	-0.27821	-0.27821
GENTEZ_ax_lig_0-NN14	8.2424	1.4273	8.8838	2.4859	-4.2633	-3.3486	-5.1012	-4.2583	-0.04614	-0.32831	-0.27821	-0.27821
SASRIP_ax_lig_0-NN14	8.5284	-0.1121	8.8838	2.4859	-2.5855	-2.4880	-5.1012	-4.2583	-0.06876	-0.37324	-0.27821	-0.27821
TESKUA_ax_lig_1-NN14	8.2238	1.0733	8.8838	2.4859	-4.0736	-3.9406	-5.1012	-4.2583	-0.05151	-0.30759	-0.27821	-0.27821
GILWIK_ax_lig_0-NN14	8.1767	1.0898	8.8838	2.4859	-4.0919	-3.9497	-5.1012	-4.2583	-0.04923	-0.31410	-0.27821	-0.27821
ZOVJEB_ax_lig_0-NN14	8.2711	0.2680	8.8838	2.4859	-3.3833	-3.3320	-5.1012	-4.2583	-0.05674	-0.32144	-0.27821	-0.27821
PUVZAI_ax_lig_0-NN14	8.3084	0.1054	8.8838	2.4859	-3.0604	-2.9956	-5.1012	-4.2583	-0.05795	-0.32646	-0.27821	-0.27821
FOKJUM_ax_lig_0-NN14	8.2090	1.3104	8.8838	2.4859	-4.2816	-3.1999	-5.1012	-4.2583	-0.05213	-0.31912	-0.27821	-0.27821
ZOPRII_ax_lig_0-NN14	8.7293	0.5586	8.8838	2.4859	-3.4334	-3.3497	-5.1012	-4.2583	-0.06281	-0.31431	-0.27821	-0.27821
NIYTAT_ax_lig_0-NN14	7.4351	0.6839	8.8838	2.4859	-3.8309	-3.6891	-5.1012	-4.2583	-0.04922	-0.32550	-0.27821	-0.27821
NIWCUU_ax_lig_0-NN14	7.6278	0.5563	8.8838	2.4859	-3.7981	-3.7361	-5.1012	-4.2583	-0.05277	-0.31060	-0.27821	-0.27821
MEDHUB_ax_lig_0-NN14	8.4277	0.2113	8.8838	2.4859	-3.3310	-3.2946	-5.1012	-4.2583	-0.04531	-0.25447	-0.27821	-0.27821
RADTEZ_ax_lig_0-NN14	9.2437	1.0340	8.8838	2.4859	-3.8725	-3.7734	-5.1012	-4.2583	-0.04653	-0.30961	-0.27821	-0.27821
JORFUU_ax_lig_0-NN14	8.1891	0.3152	8.8838	2.4859	-3.6524	-3.6287	-5.1012	-4.2583	-0.04715	-0.29396	-0.27821	-0.27821
MAMXAC_ax_lig_0-NN14	8.9135	0.7110	8.8838	2.4859	-3.6287	-3.5083	-5.1012	-4.2583	-0.04719	-0.32815	-0.27821	-0.27821
ZECREG_ax_lig_0-NN14	7.5112	1.1267	8.8838	2.4859	-4.1434	-3.1854	-5.1012	-4.2583	-0.06272	-0.32281	-0.27821	-0.27821
POXRUS_ax_lig_1-NN14	7.0882	0.5274	8.8838	2.4859	-3.7658	-3.6849	-5.1012	-4.2583	-0.05583	-0.30623	-0.27821	-0.27821
BOWDEZ_ax_lig_0-NN14	7.6274	0.6189	8.8838	2.4859	-3.7205	-3.5995	-5.1012	-4.2583	-0.08164	-0.31216	-0.27821	-0.27821
GASDOU_ax_lig_0-NN14	8.3695	0.2012	8.8838	2.4859	-2.8926	-2.3090	-5.1012	-4.2583	-0.06679	-0.34048	-0.27821	-0.27821
MAXWIS_ax_lig_0-NN14	8.2065	-0.2283	8.8838	2.4859	-2.8290	-2.7985	-5.1012	-4.2583	-0.05009	-0.26035	-0.27821	-0.27821
ROMHIN_ax_lig_0-NN14	8.0549	0.2736	8.8838	2.4859	-3.3468	-3.2745	-5.1012	-4.2583	-0.05743	-0.32116	-0.27821	-0.27821
QIGZIS_ax_lig_1-NN14	7.8748	0.6907	8.8838	2.4859	-3.9877	-3.9463	-5.1012	-4.2583	-0.04879	-0.32447	-0.27821	-0.27821
COWROY_ax_lig_0-NN14	7.7374	0.8216	8.8838	2.4859	-4.0325	-3.5507	-5.1012	-4.2583	-0.04722	-0.32439	-0.27821	-0.27821
EKEVUO_ax_lig_0-NN14	7.8557	1.6853	8.8838	2.4859	-4.7899	-4.2643	-5.1012	-4.2583	-0.03577	-0.32246	-0.27821	-0.27821
FAPLEP_ax_lig_0-NN14	8.2512	-0.3779	8.8838	2.4859	-2.5647	-2.5322	-5.1012	-4.2583	-0.05752	-0.28463	-0.27821	-0.27821
AMILEO_ax_lig_0-NN14	7.0258	1.7801	8.8838	2.4859	-4.6496	-4.4652	-5.1012	-4.2583	-0.04586	-0.30950	-0.27821	-0.27821
VANNIJ_ax_lig_0-NN14	7.7526	0.1985	8.8838	2.4859	-3.2692	-3.2057	-5.1012	-4.2583	-0.05564	-0.34251	-0.27821	-0.27821
VEDZOW_ax_lig_0-NN14	8.4776	0.8678	8.8838	2.4859	-3.9433	-3.8866	-5.1012	-4.2583	0.02953	-0.29737	-0.27821	-0.27821
VEDZOW_eq_lig_1-NN14	4.3981	0.5886	8.8838	2.4859	-3.8178	-3.7673	-5.1012	-4.2583	-0.02394	-0.30723	-0.27821	-0.27821
CN68-COFJOZ_eq_lig_2	8.3441	0.4800	4.0866	-2.3011	-3.3823	-3.2324	-0.6950	-0.5912	-0.05214	-0.32329	-0.34549	-0.37177
CN68-CINQOH_eq_lig_2	8.3441	0.4800	4.2745	-2.8710	-3.3823	-3.2324	-0.3022	-0.2718	-0.05214	-0.32329	-0.32122	-0.29723
CN68-JEHFAG_ax_lig_1	8.3441	0.4800	9.0464	4.5314	-3.3823	-3.2324	-6.4605	-5.5564	-0.05214	-0.32329	-0.25085	-0.26839
CN68-VEDZIQ_eq_lig_2	8.3441	0.4800	7.5834	-0.3157	-3.3823	-3.2324	-2.8673	-2.7959	-0.05214	-0.32329	-0.32679	-0.33223
CN68-AJOJUG_eq_lig_2	8.3441	0.4800	7.8582	1.1283	-3.3823	-3.2324	-4.4117	-4.3042	-0.05214	-0.32329	-0.27795	-0.29099
CN68-HEBQUB_eq_lig_0	8.3441	0.4800	4.5428	-3.0611	-3.3823	-3.2324	0.1390	0.1878	-0.05214	-0.32329	-0.32629	-0.31234
CN68-NIYRAQ_ax_lig_0	8.3441	0.4800	4.2645	-3.5133	-3.3823	-3.2324	0.5617	0.5979	-0.05214	-0.32329	-0.32180	-0.31273
CN68-PUNYOO_eq_lig_2	8.3441	0.4800	7.8067	1.7317	-3.3823	-3.2324	-5.1780	-4.6480	-0.05214	-0.32329	-0.28019	-0.27765
CN68-ZUFHIU_eq_lig_2	8.3441	0.4800	8.1906	0.3382	-3.3823	-3.2324	-3.3467	-3.2974	-0.05214	-0.32329	-0.31577	-0.24054
CN68-LIRLAB_eq_lig_1	8.3441	0.4800	8.1142	0.8383	-3.3823	-3.2324	-3.9930	-3.7556	-0.05214	-0.32329	-0.22980	-0.22915
CN68-SEFSEE_eq_lig_2	8.3441	0.4800	7.2592	1.1178	-3.3823	-3.2324	-4.4688	-4.4307	-0.05214	-0.32329	-0.28808	-0.27424
CN68-WILZEZ_eq_lig_2	8.3441	0.4800	7.1713	0.8018	-3.3823	-3.2324	-4.2171	-4.1405	-0.05214	-0.32329	-0.28337	-0.30805
CN68-TEGVEI_eq_lig_0	8.3441	0.4800	7.9024	0.7267	-3.3823	-3.2324	-3.9810	-3.8904	-0.05214	-0.32329	-0.31164	-0.28535
CN68-HACFEZ_eq_lig_2	8.3441	0.4800	7.8162	0.9222	-3.3823	-3.2324	-3.8753	-3.3592	-0.05214	-0.32329	-0.33300	-0.32243
CN68-GUXZIL_eq_lig_2	8.3441	0.4800	8.5105	1.2690	-3.3823	-3.2324	-4.4278	-4.2949	-0.05214	-0.32329	-0.30161	-0.29646
CN68-DUGYUC_eq_lig_0	8.3441	0.4800	5.3404	-2.5592	-3.3823	-3.2324	0.0183	0.0535	-0.05214	-0.32329	-0.31947	-0.29438
CN68-BOXZEW_ax_lig_1	8.3441	0.4800	8.7913	0.4394	-3.3823	-3.2324	-2.8559	-2.0008	-0.05214	-0.32329	-0.34817	-0.35023
CN68-HORGIH_eq_lig_0	8.3441	0.4800	8.2460	1.0534	-3.3823	-3.2324	-4.0966	-3.2342	-0.05214	-0.32329	-0.29133	-0.29966
CN68-ACUROI_eq_lig_0	8.3441	0.4800	7.5866	-0.0950	-3.3823	-3.2324	-2.6869	-2.6012	-0.05214	-0.32329	-0.32089	-0.31852
CN68-ENEXEC_ax_lig_1	8.3441	0.4800	8.2452	-0.2757	-3.3823	-3.2324	-2.2775	-2.0963	-0.05214	-0.32329	-0.36906	-0.23852
CN68-UYACON_eq_lig_0	8.3441	0.4800	7.5439	3.1967	-3.3823	-3.2324	-5.8418	-2.9835	-0.05214	-0.32329	-0.30684	-0.30833
CN68-LEZJOR_eq_lig_2	8.3441	0.4800	7.5328	1.6544	-3.3823	-3.2324	-4.6672	-3.2003	-0.05214	-0.32329	-0.31206	-0.31000
CN68-TUFLUD_eq_lig_2	8.3441	0.4800	7.9472	0.4058	-3.3823	-3.2324	-4.1594	-4.1127	-0.05214	-0.32329	-0.27854	-0.22903
CN68-VOJJAH_eq_lig_0	8.3441	0.4800	8.5186	1.5585	-3.3823	-3.2324	-4.3401	-3.8467	-0.05214	-0.32329	-0.28225	-0.27947
CN68-UKUHAL_eq_lig_2	8.3441	0.4800	8.0420	0.0591	-3.3823	-3.2324	-3.2612	-3.2386	-0.05214	-0.32329	-0.30056	-0.17205
CN68-UKUGOY_eq_lig_2	8.3441	0.4800	8.2152	0.0221	-3.3823	-3.2324	-3.2434	-3.2321	-0.05214	-0.32329	-0.30668	-0.24577
CN68-RUTPUU_eq_lig_0	8.3441	0.4800	7.7092	1.3538	-3.3823	-3.2324	-4.4947	-4.1305	-0.05214	-0.32329	-0.27993	-0.28861
CN68-TOMLIR_ax_lig_0	8.3441	0.4800	5.0655	-3.1868	-3.3823	-3.2324	1.0133	1.6953	-0.05214	-0.32329	-0.37935	-0.31264
CN68-VODMIL_ax_lig_1	8.3441	0.4800	8.6665	0.4820	-3.3823	-3.2324	-3.0390	-2.8671	-0.05214	-0.32329	-0.31262	-0.30923
CN68-ROFZIX_eq_lig_0	8.3441	0.4800	7.5982	0.0182	-3.3823	-3.2324	-3.2679	-3.2224	-0.05214	-0.32329	-0.28787	-0.29412
CN68-TITBIK_ax_lig_0	8.3441	0.4800	8.1052	-0.4193	-3.3823	-3.2324	-2.3405	-2.3004	-0.05214	-0.32329	-0.33291	-0.32970
CN68-TOTPAW_eq_lig_0	8.3441	0.4800	8.6559	0.4472	-3.3823	-3.2324	-3.1313	-2.4882	-0.05214	-0.32329	-0.32735	-0.32969
CN68-UXUYIW_eq_lig_0	8.3441	0.4800	8.0435	0.5724	-3.3823	-3.2324	-3.5614	-3.4981	-0.05214	-0.32329	-0.29472	-0.30242
CN68-ILIHOD_eq_lig_0	8.3441	0.4800	7.6446	0.5743	-3.3823	-3.2324	-3.5784	-3.2769	-0.05214	-0.32329	-0.33094	-0.31252
CN68-TEZYUU_ax_lig_1	8.3441	0.4800	7.8793	0.4471	-3.3823	-3.2324	-3.5714	-3.5209	-0.05214	-0.32329	-0.30135	-0.33222
CN68-DUYZEE_eq_lig_0	8.3441	0.4800	3.6616	-1.7512	-3.3823	-3.2324	-1.7446	-1.4707	-0.05214	-0.32329	-0.28771	-0.32268
CN68-MOWMIX_ax_lig_1	8.3441	0.4800	-2.7268	-5.7084	-3.3823	-3.2324	2.3208	2.7542	-0.05214	-0.32329	-0.23522	-0.24445
CN68-XAHNED_eq_lig_0	8.3441	0.4800	7.0531	0.3708	-3.3823	-3.2324	-3.7245	-3.6539	-0.05214	-0.32329	-0.29925	-0.30365
CN68-SEDKIY_eq_lig_0	8.3441	0.4800	7.2448	0.6780	-3.3823	-3.2324	-4.0517	-3.9856	-0.05214	-0.32329	-0.29475	-0.30433
CN68-WEJQAG_eq_lig_0	8.3441	0.4800	7.8126	0.2341	-3.3823	-3.2324	-3.2008	-3.1393	-0.05214	-0.32329	-0.28538	-0.33806
CN68-NORROE_ax_lig_0	8.3441	0.4800	4.5790	-2.4165	-3.3823	-3.2324	-0.8516	-0.7754	-0.05214	-0.32329	-0.30759	-0.30368
CN68-DOKBUB_ax_lig_1	8.3441	0.4800	9.6155	3.8869	-3.3823	-3.2324	-6.3091	-1.9637	-0.05214	-0.32329	-0.32248	-0.32271
CN68-SERDEA_eq_lig_0	8.3441	0.4800	6.6314	1.7280	-3.3823	-3.2324	-5.4234	-5.2532	-0.05214	-0.32329	-0.26650	-0.26671
CN68-XUKVIL_ax_lig_0	8.3441	0.4800	7.8881	1.7324	-3.3823	-3.2324	-4.7804	-4.6495	-0.05214	-0.32329	-0.25472	-0.29551
CN68-IMOMOP_eq_lig_2	8.3441	0.4800	8.4939	4.6242	-3.3823	-3.2324	-7.5066	-3.8590	-0.05214	-0.32329	-0.23785	-0.23745
CN68-PEDDUA_eq_lig_1	8.3441	0.4800	9.5252	1.9929	-3.3823	-3.2324	-5.1330	-5.0451	-0.05214	-0.32329	-0.28036	-0.30878
CN68-WEJPUZ_eq_lig_0	8.3441	0.4800	7.8982	0.1001	-3.3823	-3.2324	-2.8920	-2.7219	-0.05214	-0.32329	-0.29292	-0.34591
CN68-HOGDAK_eq_lig_2	8.3441	0.4800	7.4386	0.9890	-3.3823	-3.2324	-4.1106	-3.6183	-0.05214	-0.32329	-0.30503	-0.32130
CN68-SOHCAT_eq_lig_0	8.3441	0.4800	8.9713	3.2758	-3.3823	-3.2324	-5.4485	-5.1959	-0.05214	-0.32329	-0.24064	-0.23215
CN68-CIKXOM_eq_lig_0	8.3441	0.4800	7.9266	0.6534	-3.3823	-3.2324	-4.1072	-4.0876	-0.05214	-0.32329	-0.29110	-0.28565
CN68-CIDDEB_eq_lig_0	8.3441	0.4800	8.1510	0.9292	-3.3823	-3.2324	-4.0318	-3.8512	-0.05214	-0.32329	-0.30746	-0.29464
CN68-YUZVUN_eq_lig_2	8.3441	0.4800	4.0576	-2.6823	-3.3823	-3.2324	-0.5558	-0.3853	-0.05214	-0.32329	-0.29939	-0.30206
CN68-XERMEO_eq_lig_2	8.3441	0.4800	7.6400	0.4758	-3.3823	-3.2324	-3.7897	-3.7696	-0.05214	-0.32329	-0.30015	-0.25572
CN68-OVALOO_eq_lig_2	8.3441	0.4800	8.2849	0.5748	-3.3823	-3.2324	-3.7231	-3.6660	-0.05214	-0.32329	-0.29987	-0.29933
CN68-ICICOO_eq_lig_2	8.3441	0.4800	4.3487	-2.5771	-3.3823	-3.2324	-0.8677	-0.7948	-0.05214	-0.32329	-0.30545	-0.25939
CN68-BIFBEA_eq_lig_2	8.3441	0.4800	7.2397	1.5630	-3.3823	-3.2324	-3.5509	-3.3289	-0.05214	-0.32329	-0.35751	-0.27559
CN68-OVALEE_eq_lig_2	8.3441	0.4800	8.6959	0.6479	-3.3823	-3.2324	-3.6293	-3.5259	-0.05214	-0.32329	-0.31188	-0.31308
CN68-MINVEM_eq_lig_2	8.3441	0.4800	8.1083	1.2090	-3.3823	-3.2324	-4.1905	-3.3202	-0.05214	-0.32329	-0.29502	-0.29115
CN68-HAWQOM_eq_lig_0	8.3441	0.4800	9.6094	4.9687	-3.3823	-3.2324	-7.3809	-3.8618	-0.05214	-0.32329	-0.26771	-0.26794
CN68-HIPFET_eq_lig_2	8.3441	0.4800	4.2461	-2.8757	-3.3823	-3.2324	-0.3666	-0.3133	-0.05214	-0.32329	-0.31644	-0.29853
CN68-ZUVNIP_eq_lig_2	8.3441	0.4800	4.9551	-2.6540	-3.3823	-3.2324	-0.3751	-0.3122	-0.05214	-0.32329	-0.31086	-0.29582
CN68-QOJZIB_eq_lig_2	8.3441	0.4800	7.8554	0.7840	-3.3823	-3.2324	-3.9732	-3.8553	-0.05214	-0.32329	-0.30220	-0.28448
CN68-SIWREW_eq_lig_0	8.3441	0.4800	4.3996	-2.8191	-3.3823	-3.2324	-0.3835	-0.3573	-0.05214	-0.32329	-0.32321	-0.29664
CN68-YUZZOJ_eq_lig_0	8.3441	0.4800	8.1505	1.1635	-3.3823	-3.2324	-4.6248	-4.5788	-0.05214	-0.32329	-0.29040	-0.29450
CN68-RINLEH_eq_lig_0	8.3441	0.4800	3.9677	-3.1877	-3.3823	-3.2324	0.1053	0.1167	-0.05214	-0.32329	-0.32712	-0.36755
CN68-VOCVIV_ax_lig_1	8.3441	0.4800	3.3584	-3.2107	-3.3823	-3.2324	0.0877	0.1090	-0.05214	-0.32329	-0.38077	-0.33453
CN68-BADQOQ_eq_lig_1	8.3441	0.4800	8.6271	1.4221	-3.3823	-3.2324	-4.1713	-3.8402	-0.05214	-0.32329	-0.28090	-0.28451
CN68-FUTMIT_eq_lig_0	8.3441	0.4800	8.4898	1.1748	-3.3823	-3.2324	-4.3927	-4.2769	-0.05214	-0.32329	-0.28809	-0.24250
CN68-MURHOX_ax_lig_1	8.3441	0.4800	8.8571	1.3227	-3.3823	-3.2324	-3.8394	-3.4276	-0.05214	-0.32329	-0.28650	-0.28551
CN68-YUZWIC_eq_lig_2	8.3441	0.4800	8.1220	0.0787	-3.3823	-3.2324	-3.1962	-3.1378	-0.05214	-0.32329	-0.31986	-0.26942
CN68-FIGPOC_ax_lig_1	8.3441	0.4800	4.3728	-2.4484	-3.3823	-3.2324	-0.5332	-0.4750	-0.05214	-0.32329	-0.32059	-0.30688
CN68-TENQOV_eq_lig_0	8.3441	0.4800	7.9373	0.7467	-3.3823	-3.2324	-4.2198	-4.1302	-0.05214	-0.32329	-0.28498	-0.30376
CN68-MUTMOF_eq_lig_2	8.3441	0.4800	7.5737	0.7377	-3.3823	-3.2324	-4.1771	-4.1640	-0.05214	-0.32329	-0.29399	-0.28965
CN68-YEVGOY_ax_lig_1	8.3441	0.4800	7.8743	-0.5842	-3.3823	-3.2324	-2.1160	-2.0548	-0.05214	-0.32329	-0.32990	-0.33436
CN68-TUGKAJ_eq_lig_0	8.3441	0.4800	4.5871	-2.3552	-3.3823	-3.2324	-0.7265	-0.7012	-0.05214	-0.32329	-0.32289	-0.28896
CN68-LIRLIJ_eq_lig_2	8.3441	0.4800	8.8486	0.4320	-3.3823	-3.2324	-3.8306	-3.8167	-0.05214	-0.32329	-0.21853	-0.21962
CN68-CIMSOJ_eq_lig_2	8.3441	0.4800	8.3001	0.5524	-3.3823	-3.2324	-3.8678	-3.8426	-0.05214	-0.32329	-0.30324	-0.30114
CN68-PEDFAI_eq_lig_2	8.3441	0.4800	9.3611	1.9475	-3.3823	-3.2324	-5.1257	-4.9914	-0.05214	-0.32329	-0.28071	-0.30444
CN68-YUZWAU_ax_lig_1	8.3441	0.4800	8.5228	-0.3781	-3.3823	-3.2324	-2.3392	-2.2881	-0.05214	-0.32329	-0.33620	-0.28009
CN68-YIVXUZ_ax_lig_1	8.3441	0.4800	7.6552	0.3784	-3.3823	-3.2324	-3.4254	-3.3287	-0.05214	-0.32329	-0.34008	-0.34013
CN68-NOLXES_eq_lig_2	8.3441	0.4800	7.8318	0.9727	-3.3823	-3.2324	-4.0660	-3.7327	-0.05214	-0.32329	-0.31837	-0.29325
CN68-YUWWOD_eq_lig_2	8.3441	0.4800	8.0900	0.4487	-3.3823	-3.2324	-3.4160	-3.3066	-0.05214	-0.32329	-0.31156	-0.31324
CN68-RANGEU_eq_lig_0	8.3441	0.4800	7.6349	0.5432	-3.3823	-3.2324	-3.9561	-3.9482	-0.05214	-0.32329	-0.29472	-0.22710
CN68-NINGOH_eq_lig_0	8.3441	0.4800	8.0336	4.9877	-3.3823	-3.2324	-8.2253	-4.8024	-0.05214	-0.32329	-0.26032	-0.22365
CN68-TUGDOR_eq_lig_2	8.3441	0.4800	8.4068	1.3864	-3.3823	-3.2324	-4.1700	-3.7873	-0.05214	-0.32329	-0.29618	-0.28643
CN68-MUBCAQ_eq_lig_0	8.3441	0.4800	3.8179	-0.5377	-3.3823	-3.2324	-2.9250	-2.8693	-0.05214	-0.32329	-0.33797	-0.33842
CN68-AMASEN_eq_lig_2	8.3441	0.4800	3.8852	-1.7625	-3.3823	-3.2324	-1.3258	-1.2244	-0.05214	-0.32329	-0.36184	-0.36505
CN68-COYMOT_eq_lig_2	8.3441	0.4800	7.8219	0.5194	-3.3823	-3.2324	-3.7137	-3.6485	-0.05214	-0.32329	-0.29732	-0.29425
CN68-GIVBUK_eq_lig_0	8.3441	0.4800	8.0703	1.1518	-3.3823	-3.2324	-4.2968	-3.9570	-0.05214	-0.32329	-0.31296	-0.28262
CN68-LISMIK_eq_lig_2	8.3441	0.4800	7.6142	0.6857	-3.3823	-3.2324	-3.8609	-3.7696	-0.05214	-0.32329	-0.30301	-0.29444
CN68-GEMXAZ_eq_lig_2	8.3441	0.4800	7.5922	0.7203	-3.3823	-3.2324	-3.9827	-3.9422	-0.05214	-0.32329	-0.29863	-0.29132
CN68-WOLZII_ax_lig_1	8.3441	0.4800	3.6205	-2.8684	-3.3823	-3.2324	-0.4440	-0.3720	-0.05214	-0.32329	-0.31504	-0.30991
CN68-MIHKUM_eq_lig_1	8.3441	0.4800	6.7989	1.1657	-3.3823	-3.2324	-4.2802	-4.0332	-0.05214	-0.32329	-0.33019	-0.28413
CN68-SOSCEK_eq_lig_0	8.3441	0.4800	8.1559	1.5027	-3.3823	-3.2324	-4.5586	-4.1696	-0.05214	-0.32329	-0.28444	-0.28445
CN68-ELEDUX_ax_lig_1	8.3441	0.4800	8.7032	-1.0309	-3.3823	-3.2324	-1.9265	-1.8904	-0.05214	-0.32329	-0.24684	-0.25065
CN68-ENIDIR_eq_lig_0	8.3441	0.4800	8.0157	0.5994	-3.3823	-3.2324	-3.8475	-3.8022	-0.05214	-0.32329	-0.29326	-0.29460
CN68-WORFUH_eq_lig_2	8.3441	0.4800	8.8729	1.0920	-3.3823	-3.2324	-3.9394	-3.6509	-0.05214	-0.32329	-0.28232	-0.28061
CN68-DUPYOD_eq_lig_2	8.3441	0.4800	4.2747	-1.6888	-3.3823	-3.2324	-1.6496	-1.6151	-0.05214	-0.32329	-0.29606	-0.28495
CN68-KEHMIW_eq_lig_0	8.3441	0.4800	7.6647	0.8747	-3.3823	-3.2324	-4.1384	-4.0897	-0.05214	-0.32329	-0.28666	-0.29569
CN68-ZUNVIP_eq_lig_0	8.3441	0.4800	8.2807	0.6217	-3.3823	-3.2324	-3.6317	-3.5488	-0.05214	-0.32329	-0.30225	-0.30369
CN68-UBADEI_eq_lig_2	8.3441	0.4800	8.3755	0.1757	-3.3823	-3.2324	-3.5251	-3.5131	-0.05214	-0.32329	-0.30674	-0.23607
CN68-IVEBES_eq_lig_2	8.3441	0.4800	6.3794	1.7453	-3.3823	-3.2324	-5.3857	-5.0646	-0.05214	-0.32329	-0.26953	-0.27173
CN68-CIYKUS_eq_lig_1	8.3441	0.4800	8.0492	0.3295	-3.3823	-3.2324	-3.1724	-3.0218	-0.05214	-0.32329	-0.32474	-0.34647
CN68-BAGQUZ_eq_lig_0	8.3441	0.4800	7.7531	1.2252	-3.3823	-3.2324	-4.8878	-4.8823	-0.05214	-0.32329	-0.28313	-0.28433
CN68-XUPVUB_eq_lig_2	8.3441	0.4800	8.2898	0.7770	-3.3823	-3.2324	-3.8326	-3.6966	-0.05214	-0.32329	-0.30308	-0.25313
CN68-LIYNOY_eq_lig_0	8.3441	0.4800	9.5372	5.6725	-3.3823	-3.2324	-8.5318	-4.4943	-0.05214	-0.32329	-0.25919	-0.21583
CN68-QEQVOA_ax_lig_1	8.3441	0.4800	8.4938	1.0005	-3.3823	-3.2324	-3.5851	-2.9855	-0.05214	-0.32329	-0.30744	-0.31069
CN68-RUWJAV_eq_lig_0	8.3441	0.4800	3.6779	-2.5352	-3.3823	-3.2324	-0.5618	-0.4994	-0.05214	-0.32329	-0.36979	-0.37277
CN68-GITNAA_eq_lig_0	8.3441	0.4800	4.5830	0.8933	-3.3823	-3.2324	-4.1798	-4.0723	-0.05214	-0.32329	-0.32223	-0.28446
CN68-FUTMEP_eq_lig_0	8.3441	0.4800	8.0898	0.9427	-3.3823	-3.2324	-4.2160	-4.1486	-0.05214	-0.32329	-0.29074	-0.24741
CN68-RUSVUY_eq_lig_2	8.3441	0.4800	7.2165	0.5092	-3.3823	-3.2324	-3.8730	-3.8382	-0.05214	-0.32329	-0.32681	-0.32599
CN68-FILLUK_eq_lig_2	8.3441	0.4800	7.2305	1.3594	-3.3823	-3.2324	-4.6740	-4.2632	-0.05214	-0.32329	-0.30002	-0.28054
CN68-KOHRIJ_eq_lig_0	8.3441	0.4800	4.7321	-2.8594	-3.3823	-3.2324	-0.2537	-0.2166	-0.05214	-0.32329	-0.32373	-0.29140
CN68-QAYFEE_ax_lig_1	8.3441	0.4800	4.9689	-3.7091	-3.3823	-3.2324	1.1732	1.2093	-0.05214	-0.32329	-0.35648	-0.31501
CN68-ZUHBAH_eq_lig_1	8.3441	0.4800	4.4225	-2.6885	-3.3823	-3.2324	-0.3645	-0.2969	-0.05214	-0.32329	-0.32393	-0.33995
CN68-HAWCEQ_eq_lig_2	8.3441	0.4800	8.2147	0.7440	-3.3823	-3.2324	-3.6341	-3.5829	-0.05214	-0.32329	-0.30203	-0.29919
CN68-LOHZEP_eq_lig_0	8.3441	0.4800	7.6601	0.5614	-3.3823	-3.2324	-3.7266	-3.6899	-0.05214	-0.32329	-0.29557	-0.29806
CN68-DUXPOC_eq_lig_0	8.3441	0.4800	7.8051	0.5736	-3.3823	-3.2324	-3.8316	-3.7714	-0.05214	-0.32329	-0.29231	-0.23818
CN68-TERKAF_ax_lig_1	8.3441	0.4800	5.4200	-2.6259	-3.3823	-3.2324	0.1316	0.6838	-0.05214	-0.32329	-0.32903	-0.31491
CN68-SIWQUL_eq_lig_0	8.3441	0.4800	4.5090	-2.7977	-3.3823	-3.2324	-0.4306	-0.3472	-0.05214	-0.32329	-0.31042	-0.29743
CN68-PAXFIG_eq_lig_2	8.3441	0.4800	8.1556	0.6042	-3.3823	-3.2324	-3.1842	-1.8294	-0.05214	-0.32329	-0.33058	-0.32768
CN68-MEWVUI_ax_lig_0	8.3441	0.4800	7.7987	0.9446	-3.3823	-3.2324	-4.0549	-3.2157	-0.05214	-0.32329	-0.30431	-0.29684
CN68-TASPAH_eq_lig_0	8.3441	0.4800	-2.4439	-5.8638	-3.3823	-3.2324	2.5640	3.0518	-0.05214	-0.32329	-0.37993	-0.37993
CN68-ICICUU_eq_lig_2	8.3441	0.4800	4.3929	-2.3528	-3.3823	-3.2324	-0.8872	-0.8590	-0.05214	-0.32329	-0.29856	-0.27371
CN68-PUVMUR_eq_lig_2	8.3441	0.4800	8.3385	1.6130	-3.3823	-3.2324	-4.7665	-4.6201	-0.05214	-0.32329	-0.27948	-0.22862
CN68-TEGVIM_eq_lig_0	8.3441	0.4800	7.9303	0.8609	-3.3823	-3.2324	-4.0093	-3.7400	-0.05214	-0.32329	-0.31699	-0.28992
CN68-BIQXUW_eq_lig_2	8.3441	0.4800	8.7844	4.7880	-3.3823	-3.2324	-7.0183	-5.0376	-0.05214	-0.32329	-0.25053	-0.24415
CN68-AHIXUM_eq_lig_0	8.3441	0.4800	8.5895	4.5189	-3.3823	-3.2324	-7.1164	-4.2365	-0.05214	-0.32329	-0.31916	-0.27388
CN68-ZUFHEQ_eq_lig_0	8.3441	0.4800	8.4004	0.1460	-3.3823	-3.2324	-3.2419	-3.2149	-0.05214	-0.32329	-0.30420	-0.24386
CN68-OZIYUT_eq_lig_0	8.3441	0.4800	9.2655	1.4327	-3.3823	-3.2324	-4.2926	-3.9293	-0.05214	-0.32329	-0.30643	-0.31372
CN68-PIQGAA_ax_lig_1	8.3441	0.4800	4.8576	-1.5086	-3.3823	-3.2324	-1.8561	-1.7647	-0.05214	-0.32329	-0.28178	-0.28217
CN68-QOJZEX_eq_lig_2	8.3441	0.4800	8.0028	0.6855	-3.3823	-3.2324	-3.6937	-3.5598	-0.05214	-0.32329	-0.29791	-0.29819
CN68-SESKAF_ax_lig_1	8.3441	0.4800	8.1189	-0.0414	-3.3823	-3.2324	-3.2390	-3.1993	-0.05214	-0.32329	-0.28037	-0.28315
CN68-FAWFAL_eq_lig_2	8.3441	0.4800	7.6955	0.7892	-3.3823	-3.2324	-4.3557	-4.3428	-0.05214	-0.32329	-0.27526	-0.28356
CN68-AZEZOW_eq_lig_2	8.3441	0.4800	7.5145	0.7734	-3.3823	-3.2324	-4.1275	-4.1029	-0.05214	-0.32329	-0.30942	-0.28469
CN68-KOHROP_eq_lig_0	8.3441	0.4800	4.9150	-2.4879	-3.3823	-3.2324	-0.5619	-0.5219	-0.05214	-0.32329	-0.31756	-0.28847
CN68-ULOZAX_eq_lig_0	8.3441	0.4800	7.7717	0.6094	-3.3823	-3.2324	-4.0783	-4.0706	-0.05214	-0.32329	-0.29737	-0.23262
CN68-JIYVOD_eq_lig_0	8.3441	0.4800	8.6987	1.0028	-3.3823	-3.2324	-3.9427	-3.8473	-0.05214	-0.32329	-0.29756	-0.32477
CN68-KAFPEO_eq_lig_0	8.3441	0.4800	8.3186	0.5385	-3.3823	-3.2324	-3.3163	-2.7754	-0.05214	-0.32329	-0.31029	-0.31479
CN68-VUTZAN_eq_lig_2	8.3441	0.4800	9.2357	1.1838	-3.3823	-3.2324	-4.1542	-4.0797	-0.05214	-0.32329	-0.29979	-0.29598
CN68-GIVBOE_eq_lig_0	8.3441	0.4800	7.4680	0.8327	-3.3823	-3.2324	-4.1588	-4.0391	-0.05214	-0.32329	-0.30695	-0.28457
CN68-WOBQUB_eq_lig_0	8.3441	0.4800	7.4757	0.6362	-3.3823	-3.2324	-4.1907	-4.1622	-0.05214	-0.32329	-0.29049	-0.22066
CN68-VIDPIK_eq_lig_2	8.3441	0.4800	3.9326	-2.8895	-3.3823	-3.2324	-0.3747	-0.3050	-0.05214	-0.32329	-0.31787	-0.30637
CN68-ERANUH_eq_lig_0	8.3441	0.4800	8.3591	1.0649	-3.3823	-3.2324	-3.9227	-3.7450	-0.05214	-0.32329	-0.28935	-0.28692
CN68-BIKQET_eq_lig_2	8.3441	0.4800	8.1807	0.1340	-3.3823	-3.2324	-3.2420	-3.2344	-0.05214	-0.32329	-0.30233	-0.24857
CN68-ZUNGUM_eq_lig_0	8.3441	0.4800	7.5343	0.5295	-3.3823	-3.2324	-3.9287	-3.8511	-0.05214	-0.32329	-0.29371	-0.28624
CN68-ERIFES_eq_lig_0	8.3441	0.4800	1.6393	-6.5550	-3.3823	-3.2324	3.8430	3.8655	-0.05214	-0.32329	-0.29760	-0.30030
CN68-GIVBIY_eq_lig_0	8.3441	0.4800	7.6704	0.7846	-3.3823	-3.2324	-4.1138	-4.0319	-0.05214	-0.32329	-0.30501	-0.28961
CN68-FEQSEB_eq_lig_2	8.3441	0.4800	7.8970	0.8482	-3.3823	-3.2324	-4.1382	-3.9624	-0.05214	-0.32329	-0.29967	-0.30564
CN68-UDETII_eq_lig_1	8.3441	0.4800	8.0122	0.0016	-3.3823	-3.2324	-3.4788	-3.4716	-0.05214	-0.32329	-0.23187	-0.23187
CN68-TEXSAT_eq_lig_2	8.3441	0.4800	7.3316	0.9860	-3.3823	-3.2324	-4.1082	-3.7940	-0.05214	-0.32329	-0.31854	-0.30784
CN68-KAQJUJ_eq_lig_1	8.3441	0.4800	8.4406	0.2785	-3.3823	-3.2324	-3.4459	-3.4206	-0.05214	-0.32329	-0.30813	-0.28822
CN68-MIMYEO_eq_lig_0	8.3441	0.4800	7.7568	0.5381	-3.3823	-3.2324	-3.7035	-3.6424	-0.05214	-0.32329	-0.30934	-0.31242
CN68-GITZUG_eq_lig_0	8.3441	0.4800	8.1552	0.4288	-3.3823	-3.2324	-3.4513	-3.3815	-0.05214	-0.32329	-0.29773	-0.30623
CN68-VUVCOH_ax_lig_0	8.3441	0.4800	4.0143	-2.3681	-3.3823	-3.2324	-0.6726	-0.5765	-0.05214	-0.32329	-0.33379	-0.37614
CN68-TUKBEI_ax_lig_0	8.3441	0.4800	8.2824	-0.0724	-3.3823	-3.2324	-2.9850	-2.9669	-0.05214	-0.32329	-0.30526	-0.24790
CN68-GEMXED_eq_lig_0	8.3441	0.4800	7.5119	0.8099	-3.3823	-3.2324	-4.1487	-4.1065	-0.05214	-0.32329	-0.29148	-0.29129
CN68-EJOLAR_eq_lig_2	8.3441	0.4800	8.1681	2.2428	-3.3823	-3.2324	-5.3144	-4.5697	-0.05214	-0.32329	-0.26839	-0.30246
CN68-HUDYOW_eq_lig_2	8.3441	0.4800	4.4162	1.7817	-3.3823	-3.2324	-5.3741	-5.2462	-0.05214	-0.32329	-0.30084	-0.28840
CN68-QAPGAS_eq_lig_2	8.3441	0.4800	3.9078	-2.7801	-3.3823	-3.2324	-0.3254	-0.2967	-0.05214	-0.32329	-0.32480	-0.36954
CN68-ZUNGOG_eq_lig_0	8.3441	0.4800	7.7865	0.6439	-3.3823	-3.2324	-3.9421	-3.8812	-0.05214	-0.32329	-0.29878	-0.29515
CN68-EKABUP_ax_lig_1	8.3441	0.4800	8.4198	0.0756	-3.3823	-3.2324	-3.1280	-3.0962	-0.05214	-0.32329	-0.31678	-0.23732
CN68-GIVBEU_eq_lig_0	8.3441	0.4800	7.3106	0.6860	-3.3823	-3.2324	-4.0296	-3.9630	-0.05214	-0.32329	-0.30313	-0.28680
CN68-ULOZEB_eq_lig_2	8.3441	0.4800	7.3278	0.6398	-3.3823	-3.2324	-4.2133	-4.2088	-0.05214	-0.32329	-0.29694	-0.23295
CN68-QUCWIX_ax_lig_0	8.3441	0.4800	9.2234	0.3806	-3.3823	-3.2324	-3.1405	-3.0672	-0.05214	-0.32329	-0.31491	-0.25051
CN68-TEGVOS_eq_lig_2	8.3441	0.4800	7.8964	0.8946	-3.3823	-3.2324	-4.0266	-3.7989	-0.05214	-0.32329	-0.31434	-0.29451
CN68-XOWJIF_eq_lig_0	8.3441	0.4800	8.5119	1.2919	-3.3823	-3.2324	-4.0505	-3.8945	-0.05214	-0.32329	-0.31705	-0.28318
CN68-JORGAB_eq_lig_2	8.3441	0.4800	7.7494	0.0140	-3.3823	-3.2324	-3.1051	-3.0535	-0.05214	-0.32329	-0.31366	-0.24582
CN68-RANFUJ_eq_lig_0	8.3441	0.4800	7.5276	0.5184	-3.3823	-3.2324	-3.9466	-3.9408	-0.05214	-0.32329	-0.30439	-0.23591
CN68-JUPTEV_eq_lig_2	8.3441	0.4800	7.9056	1.0864	-3.3823	-3.2324	-4.2855	-4.1278	-0.05214	-0.32329	-0.29316	-0.27631
CN68-EKABID_eq_lig_2	8.3441	0.4800	7.5201	-0.0576	-3.3823	-3.2324	-3.1764	-3.1401	-0.05214	-0.32329	-0.33140	-0.33388
CN68-DAGNOR_ax_lig_1	8.3441	0.4800	4.8578	-2.4705	-3.3823	-3.2324	-0.6975	-0.6878	-0.05214	-0.32329	-0.31195	-0.29345
CN68-QUBZUK_eq_lig_0	8.3441	0.4800	9.3808	2.9059	-3.3823	-3.2324	-6.3637	-6.1395	-0.05214	-0.32329	-0.29683	-0.29337
CN68-OLOSUG_eq_lig_0	8.3441	0.4800	3.7798	-1.6635	-3.3823	-3.2324	-1.7385	-1.7230	-0.05214	-0.32329	-0.35752	-0.35062
CN68-SUHLOZ_eq_lig_0	8.3441	0.4800	6.8784	0.8943	-3.3823	-3.2324	-4.6514	-4.5789	-0.05214	-0.32329	-0.27864	-0.29110
CN68-SATSAJ_eq_lig_2	8.3441	0.4800	3.8704	-2.3787	-3.3823	-3.2324	-0.7726	-0.7014	-0.05214	-0.32329	-0.36154	-0.36530
CN68-BUQVER_eq_lig_0	8.3441	0.4800	8.1915	1.5042	-3.3823	-3.2324	-4.7584	-4.5327	-0.05214	-0.32329	-0.30172	-0.30151
CN68-UVUJOL_eq_lig_2	8.3441	0.4800	8.1296	0.2934	-3.3823	-3.2324	-3.3186	-3.2744	-0.05214	-0.32329	-0.30396	-0.30381
CN68-TASPEL_eq_lig_2	8.3441	0.4800	8.4148	0.6287	-3.3823	-3.2324	-3.4075	-2.9907	-0.05214	-0.32329	-0.33758	-0.31874
CN68-CEQJOZ_eq_lig_0	8.3441	0.4800	7.4752	0.4044	-3.3823	-3.2324	-3.5484	-3.4907	-0.05214	-0.32329	-0.29509	-0.30235
CN68-QOJZOH_eq_lig_2	8.3441	0.4800	8.2513	1.0763	-3.3823	-3.2324	-4.2534	-4.1437	-0.05214	-0.32329	-0.28468	-0.29046
CN68-WOBRAI_eq_lig_0	8.3441	0.4800	7.5857	0.5225	-3.3823	-3.2324	-3.9413	-3.9213	-0.05214	-0.32329	-0.30255	-0.24028
CN68-LEZHOP_eq_lig_2	8.3441	0.4800	7.3158	1.6482	-3.3823	-3.2324	-4.7223	-3.9099	-0.05214	-0.32329	-0.30125	-0.30391
CN68-VOYQEH_eq_lig_2	8.3441	0.4800	7.1337	1.3744	-3.3823	-3.2324	-4.9421	-4.8886	-0.05214	-0.32329	-0.29263	-0.27202
CN68-SEJXEN_eq_lig_0	8.3441	0.4800	-3.1457	-5.6178	-3.3823	-3.2324	1.9603	2.1133	-0.05214	-0.32329	-0.38569	-0.38569
CN68-TAMREH_ax_lig_0	8.3441	0.4800	8.0115	0.0153	-3.3823	-3.2324	-3.2026	-3.1193	-0.05214	-0.32329	-0.31794	-0.24969
CN68-OLOSIU_eq_lig_0	8.3441	0.4800	3.8621	-0.7145	-3.3823	-3.2324	-2.5459	-2.5191	-0.05214	-0.32329	-0.33554	-0.34100
CN68-PEDDEK_eq_lig_2	8.3441	0.4800	9.3938	6.0215	-3.3823	-3.2324	-8.7739	-6.2596	-0.05214	-0.32329	-0.25141	-0.23747
CN68-SIWQOF_eq_lig_0	8.3441	0.4800	4.1925	-2.5715	-3.3823	-3.2324	-0.7220	-0.6569	-0.05214	-0.32329	-0.30577	-0.29633
CN68-VEFPII_eq_lig_0	8.3441	0.4800	4.9878	-2.3834	-3.3823	-3.2324	-0.3072	-0.1023	-0.05214	-0.32329	-0.34726	-0.29705
CN68-DONYEN_eq_lig_0	8.3441	0.4800	8.1497	1.7647	-3.3823	-3.2324	-4.7461	-4.1433	-0.05214	-0.32329	-0.27560	-0.27469
CN68-DACBIT_eq_lig_2	8.3441	0.4800	7.9712	2.0154	-3.3823	-3.2324	-4.6217	-4.4263	-0.05214	-0.32329	-0.31358	-0.28272
CN68-BAWSID_eq_lig_2	8.3441	0.4800	8.3157	0.3907	-3.3823	-3.2324	-3.3949	-3.2036	-0.05214	-0.32329	-0.31863	-0.26284
CN68-ZUNHAT_eq_lig_0	8.3441	0.4800	8.0418	0.5578	-3.3823	-3.2324	-3.9189	-3.9050	-0.05214	-0.32329	-0.28341	-0.28882
CN68-RASGAV_eq_lig_2	8.3441	0.4800	7.7920	0.9100	-3.3823	-3.2324	-4.1039	-3.9055	-0.05214	-0.32329	-0.30464	-0.30767
CN68-YUGBOU_eq_lig_0	8.3441	0.4800	8.1946	0.9469	-3.3823	-3.2324	-4.5608	-4.4033	-0.05214	-0.32329	-0.28477	-0.28529
CN68-RANGOE_eq_lig_0	8.3441	0.4800	(eV):**********	(eV):46483.1523	-3.3823	-3.2324	-15.1945	-15.0958	-0.05214	-0.32329	-1.10885	0.98159
CN68-WOBQOV_eq_lig_0	8.3441	0.4800	4.3133	-2.7750	-3.3823	-3.2324	-0.4206	-0.4001	-0.05214	-0.32329	-0.32293	-0.29446
CN68-ACAWEJ_ax_lig_1	8.3441	0.4800	4.3346	-3.1204	-3.3823	-3.2324	0.4767	0.9448	-0.05214	-0.32329	-0.37605	-0.38384
CN68-GEQFIU_eq_lig_2	8.3441	0.4800	8.1011	-0.0909	-3.3823	-3.2324	-2.7654	-2.6542	-0.05214	-0.32329	-0.31137	-0.31107
CN68-BOFSUM_ax_lig_1	8.3441	0.4800	9.4644	5.6278	-3.3823	-3.2324	-8.5601	-5.5881	-0.05214	-0.32329	-0.24524	-0.24754
CN68-MIMYAL_eq_lig_2	8.3441	0.4800	8.2104	1.3025	-3.3823	-3.2324	-4.3048	-4.0887	-0.05214	-0.32329	-0.28905	-0.30100
CN68-UKUGIS_eq_lig_2	8.3441	0.4800	8.5175	1.2864	-3.3823	-3.2324	-4.2682	-4.2253	-0.05214	-0.32329	-0.28906	-0.22186
CN68-TOTPEA_eq_lig_0	8.3441	0.4800	8.0875	0.7255	-3.3823	-3.2324	-3.7607	-3.3400	-0.05214	-0.32329	-0.30337	-0.31979
CN68-JOFVOS_eq_lig_2	8.3441	0.4800	7.4055	0.7320	-3.3823	-3.2324	-3.9905	-3.9743	-0.05214	-0.32329	-0.30058	-0.29551
CN68-JAWREH_eq_lig_2	8.3441	0.4800	3.8255	-2.3121	-3.3823	-3.2324	-1.1495	-1.0997	-0.05214	-0.32329	-0.30150	-0.33249
CN68-HISLOM_eq_lig_2	8.3441	0.4800	8.2220	0.5590	-3.3823	-3.2324	-3.8309	-3.8169	-0.05214	-0.32329	-0.29100	-0.29245
CN68-BIRKOE_eq_lig_0	8.3441	0.4800	8.6666	4.5939	-3.3823	-3.2324	-6.7672	-4.9865	-0.05214	-0.32329	-0.24472	-0.24925
CN68-ACILAC_eq_lig_1	8.3441	0.4800	7.1911	0.3334	-3.3823	-3.2324	-3.7332	-3.7107	-0.05214	-0.32329	-0.30547	-0.30140
CN68-MODHOF_eq_lig_2	8.3441	0.4800	3.9896	-2.7854	-3.3823	-3.2324	-0.0178	0.1033	-0.05214	-0.32329	-0.33797	-0.40636
CN68-XUCBED_eq_lig_2	8.3441	0.4800	8.4630	0.8860	-3.3823	-3.2324	-3.5434	-2.9221	-0.05214	-0.32329	-0.29219	-0.30427
CN68-PEDDIO_eq_lig_2	8.3441	0.4800	9.4918	1.9516	-3.3823	-3.2324	-5.1402	-5.0490	-0.05214	-0.32329	-0.29168	-0.27444
CN68-SUGXEY_eq_lig_0	8.3441	0.4800	8.2518	0.1763	-3.3823	-3.2324	-3.5148	-3.4872	-0.05214	-0.32329	-0.30174	-0.23853
CN68-MUTMUL_eq_lig_2	8.3441	0.4800	3.9581	0.8507	-3.3823	-3.2324	-4.3492	-4.2633	-0.05214	-0.32329	-0.29055	-0.29425
CN68-SIFSOQ_eq_lig_0	8.3441	0.4800	8.4431	4.2839	-3.3823	-3.2324	-6.8529	-4.1274	-0.05214	-0.32329	-0.28617	-0.25742
CN68-UTADAV_eq_lig_0	8.3441	0.4800	7.9992	0.0219	-3.3823	-3.2324	-3.1513	-3.0942	-0.05214	-0.32329	-0.30998	-0.26220
CN68-TOTPUQ_eq_lig_0	8.3441	0.4800	7.7251	1.9372	-3.3823	-3.2324	-5.1020	-4.4611	-0.05214	-0.32329	-0.27511	-0.27511
CN68-TUZHEE_eq_lig_2	8.3441	0.4800	8.0353	0.9834	-3.3823	-3.2324	-4.1570	-3.8742	-0.05214	-0.32329	-0.29843	-0.29505
CN68-GUVRAT_eq_lig_2	8.3441	0.4800	8.1140	0.4914	-3.3823	-3.2324	-3.4827	-3.4146	-0.05214	-0.32329	-0.30279	-0.30088
CN68-DACBEP_eq_lig_0	8.3441	0.4800	8.5450	1.1437	-3.3823	-3.2324	-3.9625	-3.8212	-0.05214	-0.32329	-0.32414	-0.29409
CN68-PUVZAI_eq_lig_2	8.3441	0.4800	6.1417	1.3292	-3.3823	-3.2324	-5.1486	-5.0974	-0.05214	-0.32329	-0.28691	-0.28924
CN68-IFORUT_eq_lig_0	8.3441	0.4800	7.7500	0.2968	-3.3823	-3.2324	-3.4624	-3.4068	-0.05214	-0.32329	-0.28096	-0.33273
CN68-BAWSOJ_eq_lig_2	8.3441	0.4800	8.5985	0.5966	-3.3823	-3.2324	-3.6927	-3.5901	-0.05214	-0.32329	-0.30383	-0.23986
CN68-ZUVNOV_eq_lig_2	8.3441	0.4800	5.0010	-2.5725	-3.3823	-3.2324	-0.4177	-0.3423	-0.05214	-0.32329	-0.31533	-0.29711
CN68-CUFLEX_eq_lig_0	8.3441	0.4800	8.0450	0.7963	-3.3823	-3.2324	-3.7822	-3.6536	-0.05214	-0.32329	-0.32613	-0.31119
CN68-DUYZAA_eq_lig_0	8.3441	0.4800	6.9511	0.5503	-3.3823	-3.2324	-4.0545	-4.0265	-0.05214	-0.32329	-0.29027	-0.29278
CN68-UCIDES_eq_lig_2	8.3441	0.4800	8.7082	1.3668	-3.3823	-3.2324	-4.4638	-4.3373	-0.05214	-0.32329	-0.30142	-0.30203
CN68-HIRMAY_ax_lig_1	8.3441	0.4800	4.0480	-2.5909	-3.3823	-3.2324	-0.5867	-0.5182	-0.05214	-0.32329	-0.31247	-0.29533
CN68-HOJNOM_eq_lig_2	8.3441	0.4800	8.0524	3.6646	-3.3823	-3.2324	-6.2347	-3.5822	-0.05214	-0.32329	-0.28202	-0.29229
CN68-TOSKIY_eq_lig_2	8.3441	0.4800	5.0147	-0.6681	-3.3823	-3.2324	-2.5677	-2.4673	-0.05214	-0.32329	-0.27321	-0.27564
CN68-ACAWIN_ax_lig_1	8.3441	0.4800	8.4957	1.3287	-3.3823	-3.2324	-4.6047	-4.5568	-0.05214	-0.32329	-0.29157	-0.28261
CN68-WEBVIL_ax_lig_0	8.3441	0.4800	1.4131	-9.2233	-3.3823	-3.2324	6.8228	6.8647	-0.05214	-0.32329	-0.35147	-0.35409
CN68-ECAGEW_eq_lig_1	8.3441	0.4800	8.2330	1.4071	-3.3823	-3.2324	-4.2831	-3.5841	-0.05214	-0.32329	-0.31741	-0.28086
CN68-AJIMOX_eq_lig_0	8.3441	0.4800	8.2647	0.9497	-3.3823	-3.2324	-3.8460	-3.8186	-0.05214	-0.32329	-0.28925	-0.29037
CN68-UKOSEU_eq_lig_2	8.3441	0.4800	7.5238	0.1429	-3.3823	-3.2324	-3.4480	-3.4337	-0.05214	-0.32329	-0.29487	-0.15804
CN68-GIQSEH_eq_lig_0	8.3441	0.4800	7.2258	1.0952	-3.3823	-3.2324	-4.5313	-4.4854	-0.05214	-0.32329	-0.22211	-0.27901
CN68-CIDDAX_eq_lig_0	8.3441	0.4800	8.0463	0.7636	-3.3823	-3.2324	-3.8844	-3.7534	-0.05214	-0.32329	-0.30738	-0.30108
CN68-LEZJAD_eq_lig_2	8.3441	0.4800	7.3202	1.7429	-3.3823	-3.2324	-4.8561	-4.3436	-0.05214	-0.32329	-0.29567	-0.29583
CN68-TOTPIE_eq_lig_0	8.3441	0.4800	8.1889	2.0049	-3.3823	-3.2324	-5.0270	-4.3781	-0.05214	-0.32329	-0.27332	-0.27402
CN68-MOBBEL_eq_lig_0	8.3441	0.4800	8.4111	0.4112	-3.3823	-3.2324	-3.5104	-3.4623	-0.05214	-0.32329	-0.30637	-0.30716
CN68-ESOCUK_eq_lig_0	8.3441	0.4800	8.3989	4.5950	-3.3823	-3.2324	-7.5251	-3.6221	-0.05214	-0.32329	-0.23677	-0.23638
CN68-SATRUC_eq_lig_2	8.3441	0.4800	3.8108	-2.4023	-3.3823	-3.2324	-0.5314	-0.0713	-0.05214	-0.32329	-0.37337	-0.37113
CN68-SEJSEI_eq_lig_2	8.3441	0.4800	7.8766	1.0502	-3.3823	-3.2324	-4.2154	-4.0977	-0.05214	-0.32329	-0.29507	-0.28548
CN68-TOMLUD_eq_lig_0	8.3441	0.4800	8.9965	0.1068	-3.3823	-3.2324	-2.9199	-2.8677	-0.05214	-0.32329	-0.31059	-0.23028
CN68-QOZXOU_eq_lig_2	8.3441	0.4800	8.2565	0.2984	-3.3823	-3.2324	-2.9552	-2.8491	-0.05214	-0.32329	-0.30376	-0.29709
CN68-JAWRAD_eq_lig_0	8.3441	0.4800	7.4563	0.4499	-3.3823	-3.2324	-3.7257	-3.6660	-0.05214	-0.32329	-0.29924	-0.29598
CN68-XUBZEA_eq_lig_2	8.3441	0.4800	7.1528	0.1666	-3.3823	-3.2324	-3.2434	-3.1857	-0.05214	-0.32329	-0.30457	-0.30824
CN68-MAXWIS_eq_lig_2	8.3441	0.4800	5.0873	-2.3394	-3.3823	-3.2324	-0.6726	-0.6182	-0.05214	-0.32329	-0.31734	-0.29560
CN68-FAVXOS_ax_lig_1	8.3441	0.4800	3.8071	-3.6022	-3.3823	-3.2324	0.8658	0.9178	-0.05214	-0.32329	-0.35460	-0.34801
CN68-EFUVOS_eq_lig_0	8.3441	0.4800	8.3259	1.0709	-3.3823	-3.2324	-4.0716	-4.0037	-0.05214	-0.32329	-0.29738	-0.29057
CN68-XATMUD_eq_lig_2	8.3441	0.4800	7.8885	0.7077	-3.3823	-3.2324	-4.0200	-3.9315	-0.05214	-0.32329	-0.30751	-0.28807
CN68-WOCTEP_eq_lig_2	8.3441	0.4800	4.0733	-0.8307	-3.3823	-3.2324	-2.4330	-2.0893	-0.05214	-0.32329	-0.33075	-0.32866
CN68-ENIDOX_eq_lig_1	8.3441	0.4800	7.9579	0.6565	-3.3823	-3.2324	-3.8781	-3.7961	-0.05214	-0.32329	-0.28722	-0.24386
CN68-XUKQEA_eq_lig_2	8.3441	0.4800	7.0367	1.5170	-3.3823	-3.2324	-5.1984	-5.0380	-0.05214	-0.32329	-0.27359	-0.27480
CN68-GILWOQ_ax_lig_1	8.3441	0.4800	3.9079	-3.4138	-3.3823	-3.2324	0.4172	0.4864	-0.05214	-0.32329	-0.31685	-0.32282
CN68-PUYFOG_eq_lig_0	8.3441	0.4800	7.8688	2.6074	-3.3823	-3.2324	-5.9403	-5.8499	-0.05214	-0.32329	-0.27754	-0.27708
CN68-TASPIP_eq_lig_1	8.3441	0.4800	8.2458	0.8208	-3.3823	-3.2324	-3.6434	-3.0133	-0.05214	-0.32329	-0.30989	-0.32140
CN68-EKABOJ_eq_lig_0	8.3441	0.4800	7.9986	-0.0072	-3.3823	-3.2324	-3.0759	-3.0526	-0.05214	-0.32329	-0.31660	-0.33721
CN68-PIZJAK_eq_lig_0	8.3441	0.4800	8.6315	4.6770	-3.3823	-3.2324	-6.9226	-5.1748	-0.05214	-0.32329	-0.24277	-0.25021
CN68-SIWRAS_eq_lig_0	8.3441	0.4800	4.5746	-2.7334	-3.3823	-3.2324	-0.4592	-0.4508	-0.05214	-0.32329	-0.32164	-0.29281
CN68-AREBOR_ax_lig_1	8.3441	0.4800	3.2261	-4.1232	-3.3823	-3.2324	1.3056	1.3328	-0.05214	-0.32329	-0.40813	-0.34967
CN68-PEDFEM_eq_lig_2	8.3441	0.4800	9.4778	1.8806	-3.3823	-3.2324	-5.0484	-4.9305	-0.05214	-0.32329	-0.28552	-0.30654
CN68-FAPLEP_eq_lig_2	8.3441	0.4800	7.6311	1.0816	-3.3823	-3.2324	-4.4465	-4.3197	-0.05214	-0.32329	-0.28531	-0.28262
CN68-REWDII_eq_lig_0	8.3441	0.4800	7.8663	0.5917	-3.3823	-3.2324	-3.8133	-3.7574	-0.05214	-0.32329	-0.30384	-0.29683
CN68-QIJDAQ_eq_lig_0	8.3441	0.4800	7.3670	0.7929	-3.3823	-3.2324	-4.3235	-4.3192	-0.05214	-0.32329	-0.29125	-0.22385
CN68-LIYNIS_eq_lig_0	8.3441	0.4800	8.8930	5.0741	-3.3823	-3.2324	-7.3093	-4.6811	-0.05214	-0.32329	-0.25503	-0.20385
CN68-CEQJIT_eq_lig_0	8.3441	0.4800	7.3987	1.2846	-3.3823	-3.2324	-4.8572	-4.8351	-0.05214	-0.32329	-0.28315	-0.27755
CN68-QIJCIX_ax_lig_1	8.3441	0.4800	8.2435	-0.2448	-3.3823	-3.2324	-2.7131	-2.6761	-0.05214	-0.32329	-0.31657	-0.24649
CN54-COFJOZ_eq_lig_2	8.0313	0.2575	4.0866	-2.3011	-3.3420	-3.2787	-0.6950	-0.5912	-0.04722	-0.31856	-0.34549	-0.37177
CN54-CINQOH_eq_lig_2	8.0313	0.2575	4.2745	-2.8710	-3.3420	-3.2787	-0.3022	-0.2718	-0.04722	-0.31856	-0.32122	-0.29723
CN54-JEHFAG_ax_lig_1	8.0313	0.2575	9.0464	4.5314	-3.3420	-3.2787	-6.4605	-5.5564	-0.04722	-0.31856	-0.25085	-0.26839
CN54-VEDZIQ_eq_lig_2	8.0313	0.2575	7.5834	-0.3157	-3.3420	-3.2787	-2.8673	-2.7959	-0.04722	-0.31856	-0.32679	-0.33223
CN54-AJOJUG_eq_lig_2	8.0313	0.2575	7.8582	1.1283	-3.3420	-3.2787	-4.4117	-4.3042	-0.04722	-0.31856	-0.27795	-0.29099
CN54-HEBQUB_eq_lig_0	8.0313	0.2575	4.5428	-3.0611	-3.3420	-3.2787	0.1390	0.1878	-0.04722	-0.31856	-0.32629	-0.31234
CN54-NIYRAQ_ax_lig_0	8.0313	0.2575	4.2645	-3.5133	-3.3420	-3.2787	0.5617	0.5979	-0.04722	-0.31856	-0.32180	-0.31273
CN54-PUNYOO_eq_lig_2	8.0313	0.2575	7.8067	1.7317	-3.3420	-3.2787	-5.1780	-4.6480	-0.04722	-0.31856	-0.28019	-0.27765
CN54-ZUFHIU_eq_lig_2	8.0313	0.2575	8.1906	0.3382	-3.3420	-3.2787	-3.3467	-3.2974	-0.04722	-0.31856	-0.31577	-0.24054
CN54-LIRLAB_eq_lig_1	8.0313	0.2575	8.1142	0.8383	-3.3420	-3.2787	-3.9930	-3.7556	-0.04722	-0.31856	-0.22980	-0.22915
CN54-SEFSEE_eq_lig_2	8.0313	0.2575	7.2592	1.1178	-3.3420	-3.2787	-4.4688	-4.4307	-0.04722	-0.31856	-0.28808	-0.27424
CN54-WILZEZ_eq_lig_2	8.0313	0.2575	7.1713	0.8018	-3.3420	-3.2787	-4.2171	-4.1405	-0.04722	-0.31856	-0.28337	-0.30805
CN54-TEGVEI_eq_lig_0	8.0313	0.2575	7.9024	0.7267	-3.3420	-3.2787	-3.9810	-3.8904	-0.04722	-0.31856	-0.31164	-0.28535
CN54-HACFEZ_eq_lig_2	8.0313	0.2575	7.8162	0.9222	-3.3420	-3.2787	-3.8753	-3.3592	-0.04722	-0.31856	-0.33300	-0.32243
CN54-GUXZIL_eq_lig_2	8.0313	0.2575	8.5105	1.2690	-3.3420	-3.2787	-4.4278	-4.2949	-0.04722	-0.31856	-0.30161	-0.29646
CN54-DUGYUC_eq_lig_0	8.0313	0.2575	5.3404	-2.5592	-3.3420	-3.2787	0.0183	0.0535	-0.04722	-0.31856	-0.31947	-0.29438
CN54-BOXZEW_ax_lig_1	8.0313	0.2575	8.7913	0.4394	-3.3420	-3.2787	-2.8559	-2.0008	-0.04722	-0.31856	-0.34817	-0.35023
CN54-HORGIH_eq_lig_0	8.0313	0.2575	8.2460	1.0534	-3.3420	-3.2787	-4.0966	-3.2342	-0.04722	-0.31856	-0.29133	-0.29966
CN54-ACUROI_eq_lig_0	8.0313	0.2575	7.5866	-0.0950	-3.3420	-3.2787	-2.6869	-2.6012	-0.04722	-0.31856	-0.32089	-0.31852
CN54-ENEXEC_ax_lig_1	8.0313	0.2575	8.2452	-0.2757	-3.3420	-3.2787	-2.2775	-2.0963	-0.04722	-0.31856	-0.36906	-0.23852
CN54-UYACON_eq_lig_0	8.0313	0.2575	7.5439	3.1967	-3.3420	-3.2787	-5.8418	-2.9835	-0.04722	-0.31856	-0.30684	-0.30833
CN54-LEZJOR_eq_lig_2	8.0313	0.2575	7.5328	1.6544	-3.3420	-3.2787	-4.6672	-3.2003	-0.04722	-0.31856	-0.31206	-0.31000
CN54-TUFLUD_eq_lig_2	8.0313	0.2575	7.9472	0.4058	-3.3420	-3.2787	-4.1594	-4.1127	-0.04722	-0.31856	-0.27854	-0.22903
CN54-VOJJAH_eq_lig_0	8.0313	0.2575	8.5186	1.5585	-3.3420	-3.2787	-4.3401	-3.8467	-0.04722	-0.31856	-0.28225	-0.27947
CN54-UKUHAL_eq_lig_2	8.0313	0.2575	8.0420	0.0591	-3.3420	-3.2787	-3.2612	-3.2386	-0.04722	-0.31856	-0.30056	-0.17205
CN54-UKUGOY_eq_lig_2	8.0313	0.2575	8.2152	0.0221	-3.3420	-3.2787	-3.2434	-3.2321	-0.04722	-0.31856	-0.30668	-0.24577
CN54-RUTPUU_eq_lig_0	8.0313	0.2575	7.7092	1.3538	-3.3420	-3.2787	-4.4947	-4.1305	-0.04722	-0.31856	-0.27993	-0.28861
CN54-TOMLIR_ax_lig_0	8.0313	0.2575	5.0655	-3.1868	-3.3420	-3.2787	1.0133	1.6953	-0.04722	-0.31856	-0.37935	-0.31264
CN54-VODMIL_ax_lig_1	8.0313	0.2575	8.6665	0.4820	-3.3420	-3.2787	-3.0390	-2.8671	-0.04722	-0.31856	-0.31262	-0.30923
CN54-ROFZIX_eq_lig_0	8.0313	0.2575	7.5982	0.0182	-3.3420	-3.2787	-3.2679	-3.2224	-0.04722	-0.31856	-0.28787	-0.29412
CN54-TITBIK_ax_lig_0	8.0313	0.2575	8.1052	-0.4193	-3.3420	-3.2787	-2.3405	-2.3004	-0.04722	-0.31856	-0.33291	-0.32970
CN54-TOTPAW_eq_lig_0	8.0313	0.2575	8.6559	0.4472	-3.3420	-3.2787	-3.1313	-2.4882	-0.04722	-0.31856	-0.32735	-0.32969
CN54-UXUYIW_eq_lig_0	8.0313	0.2575	8.0435	0.5724	-3.3420	-3.2787	-3.5614	-3.4981	-0.04722	-0.31856	-0.29472	-0.30242
CN54-ILIHOD_eq_lig_0	8.0313	0.2575	7.6446	0.5743	-3.3420	-3.2787	-3.5784	-3.2769	-0.04722	-0.31856	-0.33094	-0.31252
CN54-TEZYUU_ax_lig_1	8.0313	0.2575	7.8793	0.4471	-3.3420	-3.2787	-3.5714	-3.5209	-0.04722	-0.31856	-0.30135	-0.33222
CN54-DUYZEE_eq_lig_0	8.0313	0.2575	3.6616	-1.7512	-3.3420	-3.2787	-1.7446	-1.4707	-0.04722	-0.31856	-0.28771	-0.32268
CN54-MOWMIX_ax_lig_1	8.0313	0.2575	-2.7268	-5.7084	-3.3420	-3.2787	2.3208	2.7542	-0.04722	-0.31856	-0.23522	-0.24445
CN54-XAHNED_eq_lig_0	8.0313	0.2575	7.0531	0.3708	-3.3420	-3.2787	-3.7245	-3.6539	-0.04722	-0.31856	-0.29925	-0.30365
CN54-SEDKIY_eq_lig_0	8.0313	0.2575	7.2448	0.6780	-3.3420	-3.2787	-4.0517	-3.9856	-0.04722	-0.31856	-0.29475	-0.30433
CN54-WEJQAG_eq_lig_0	8.0313	0.2575	7.8126	0.2341	-3.3420	-3.2787	-3.2008	-3.1393	-0.04722	-0.31856	-0.28538	-0.33806
CN54-NORROE_ax_lig_0	8.0313	0.2575	4.5790	-2.4165	-3.3420	-3.2787	-0.8516	-0.7754	-0.04722	-0.31856	-0.30759	-0.30368
CN54-DOKBUB_ax_lig_1	8.0313	0.2575	9.6155	3.8869	-3.3420	-3.2787	-6.3091	-1.9637	-0.04722	-0.31856	-0.32248	-0.32271
CN54-SERDEA_eq_lig_0	8.0313	0.2575	6.6314	1.7280	-3.3420	-3.2787	-5.4234	-5.2532	-0.04722	-0.31856	-0.26650	-0.26671
CN54-XUKVIL_ax_lig_0	8.0313	0.2575	7.8881	1.7324	-3.3420	-3.2787	-4.7804	-4.6495	-0.04722	-0.31856	-0.25472	-0.29551
CN54-IMOMOP_eq_lig_2	8.0313	0.2575	8.4939	4.6242	-3.3420	-3.2787	-7.5066	-3.8590	-0.04722	-0.31856	-0.23785	-0.23745
CN54-PEDDUA_eq_lig_1	8.0313	0.2575	9.5252	1.9929	-3.3420	-3.2787	-5.1330	-5.0451	-0.04722	-0.31856	-0.28036	-0.30878
CN54-WEJPUZ_eq_lig_0	8.0313	0.2575	7.8982	0.1001	-3.3420	-3.2787	-2.8920	-2.7219	-0.04722	-0.31856	-0.29292	-0.34591
CN54-HOGDAK_eq_lig_2	8.0313	0.2575	7.4386	0.9890	-3.3420	-3.2787	-4.1106	-3.6183	-0.04722	-0.31856	-0.30503	-0.32130
CN54-SOHCAT_eq_lig_0	8.0313	0.2575	8.9713	3.2758	-3.3420	-3.2787	-5.4485	-5.1959	-0.04722	-0.31856	-0.24064	-0.23215
CN54-CIKXOM_eq_lig_0	8.0313	0.2575	7.9266	0.6534	-3.3420	-3.2787	-4.1072	-4.0876	-0.04722	-0.31856	-0.29110	-0.28565
CN54-CIDDEB_eq_lig_0	8.0313	0.2575	8.1510	0.9292	-3.3420	-3.2787	-4.0318	-3.8512	-0.04722	-0.31856	-0.30746	-0.29464
CN54-YUZVUN_eq_lig_2	8.0313	0.2575	4.0576	-2.6823	-3.3420	-3.2787	-0.5558	-0.3853	-0.04722	-0.31856	-0.29939	-0.30206
CN54-XERMEO_eq_lig_2	8.0313	0.2575	7.6400	0.4758	-3.3420	-3.2787	-3.7897	-3.7696	-0.04722	-0.31856	-0.30015	-0.25572
CN54-OVALOO_eq_lig_2	8.0313	0.2575	8.2849	0.5748	-3.3420	-3.2787	-3.7231	-3.6660	-0.04722	-0.31856	-0.29987	-0.29933
CN54-ICICOO_eq_lig_2	8.0313	0.2575	4.3487	-2.5771	-3.3420	-3.2787	-0.8677	-0.7948	-0.04722	-0.31856	-0.30545	-0.25939
CN54-BIFBEA_eq_lig_2	8.0313	0.2575	7.2397	1.5630	-3.3420	-3.2787	-3.5509	-3.3289	-0.04722	-0.31856	-0.35751	-0.27559
CN54-OVALEE_eq_lig_2	8.0313	0.2575	8.6959	0.6479	-3.3420	-3.2787	-3.6293	-3.5259	-0.04722	-0.31856	-0.31188	-0.31308
CN54-MINVEM_eq_lig_2	8.0313	0.2575	8.1083	1.2090	-3.3420	-3.2787	-4.1905	-3.3202	-0.04722	-0.31856	-0.29502	-0.29115
CN54-HAWQOM_eq_lig_0	8.0313	0.2575	9.6094	4.9687	-3.3420	-3.2787	-7.3809	-3.8618	-0.04722	-0.31856	-0.26771	-0.26794
CN54-HIPFET_eq_lig_2	8.0313	0.2575	4.2461	-2.8757	-3.3420	-3.2787	-0.3666	-0.3133	-0.04722	-0.31856	-0.31644	-0.29853
CN54-ZUVNIP_eq_lig_2	8.0313	0.2575	4.9551	-2.6540	-3.3420	-3.2787	-0.3751	-0.3122	-0.04722	-0.31856	-0.31086	-0.29582
CN54-QOJZIB_eq_lig_2	8.0313	0.2575	7.8554	0.7840	-3.3420	-3.2787	-3.9732	-3.8553	-0.04722	-0.31856	-0.30220	-0.28448
CN54-SIWREW_eq_lig_0	8.0313	0.2575	4.3996	-2.8191	-3.3420	-3.2787	-0.3835	-0.3573	-0.04722	-0.31856	-0.32321	-0.29664
CN54-YUZZOJ_eq_lig_0	8.0313	0.2575	8.1505	1.1635	-3.3420	-3.2787	-4.6248	-4.5788	-0.04722	-0.31856	-0.29040	-0.29450
CN54-RINLEH_eq_lig_0	8.0313	0.2575	3.9677	-3.1877	-3.3420	-3.2787	0.1053	0.1167	-0.04722	-0.31856	-0.32712	-0.36755
CN54-VOCVIV_ax_lig_1	8.0313	0.2575	3.3584	-3.2107	-3.3420	-3.2787	0.0877	0.1090	-0.04722	-0.31856	-0.38077	-0.33453
CN54-BADQOQ_eq_lig_1	8.0313	0.2575	8.6271	1.4221	-3.3420	-3.2787	-4.1713	-3.8402	-0.04722	-0.31856	-0.28090	-0.28451
CN54-FUTMIT_eq_lig_0	8.0313	0.2575	8.4898	1.1748	-3.3420	-3.2787	-4.3927	-4.2769	-0.04722	-0.31856	-0.28809	-0.24250
CN54-MURHOX_ax_lig_1	8.0313	0.2575	8.8571	1.3227	-3.3420	-3.2787	-3.8394	-3.4276	-0.04722	-0.31856	-0.28650	-0.28551
CN54-YUZWIC_eq_lig_2	8.0313	0.2575	8.1220	0.0787	-3.3420	-3.2787	-3.1962	-3.1378	-0.04722	-0.31856	-0.31986	-0.26942
CN54-FIGPOC_ax_lig_1	8.0313	0.2575	4.3728	-2.4484	-3.3420	-3.2787	-0.5332	-0.4750	-0.04722	-0.31856	-0.32059	-0.30688
CN54-TENQOV_eq_lig_0	8.0313	0.2575	7.9373	0.7467	-3.3420	-3.2787	-4.2198	-4.1302	-0.04722	-0.31856	-0.28498	-0.30376
CN54-MUTMOF_eq_lig_2	8.0313	0.2575	7.5737	0.7377	-3.3420	-3.2787	-4.1771	-4.1640	-0.04722	-0.31856	-0.29399	-0.28965
CN54-YEVGOY_ax_lig_1	8.0313	0.2575	7.8743	-0.5842	-3.3420	-3.2787	-2.1160	-2.0548	-0.04722	-0.31856	-0.32990	-0.33436
CN54-TUGKAJ_eq_lig_0	8.0313	0.2575	4.5871	-2.3552	-3.3420	-3.2787	-0.7265	-0.7012	-0.04722	-0.31856	-0.32289	-0.28896
CN54-LIRLIJ_eq_lig_2	8.0313	0.2575	8.8486	0.4320	-3.3420	-3.2787	-3.8306	-3.8167	-0.04722	-0.31856	-0.21853	-0.21962
CN54-CIMSOJ_eq_lig_2	8.0313	0.2575	8.3001	0.5524	-3.3420	-3.2787	-3.8678	-3.8426	-0.04722	-0.31856	-0.30324	-0.30114
CN54-PEDFAI_eq_lig_2	8.0313	0.2575	9.3611	1.9475	-3.3420	-3.2787	-5.1257	-4.9914	-0.04722	-0.31856	-0.28071	-0.30444
CN54-YUZWAU_ax_lig_1	8.0313	0.2575	8.5228	-0.3781	-3.3420	-3.2787	-2.3392	-2.2881	-0.04722	-0.31856	-0.33620	-0.28009
CN54-YIVXUZ_ax_lig_1	8.0313	0.2575	7.6552	0.3784	-3.3420	-3.2787	-3.4254	-3.3287	-0.04722	-0.31856	-0.34008	-0.34013
CN54-NOLXES_eq_lig_2	8.0313	0.2575	7.8318	0.9727	-3.3420	-3.2787	-4.0660	-3.7327	-0.04722	-0.31856	-0.31837	-0.29325
CN54-YUWWOD_eq_lig_2	8.0313	0.2575	8.0900	0.4487	-3.3420	-3.2787	-3.4160	-3.3066	-0.04722	-0.31856	-0.31156	-0.31324
CN54-RANGEU_eq_lig_0	8.0313	0.2575	7.6349	0.5432	-3.3420	-3.2787	-3.9561	-3.9482	-0.04722	-0.31856	-0.29472	-0.22710
CN54-NINGOH_eq_lig_0	8.0313	0.2575	8.0336	4.9877	-3.3420	-3.2787	-8.2253	-4.8024	-0.04722	-0.31856	-0.26032	-0.22365
CN54-TUGDOR_eq_lig_2	8.0313	0.2575	8.4068	1.3864	-3.3420	-3.2787	-4.1700	-3.7873	-0.04722	-0.31856	-0.29618	-0.28643
CN54-MUBCAQ_eq_lig_0	8.0313	0.2575	3.8179	-0.5377	-3.3420	-3.2787	-2.9250	-2.8693	-0.04722	-0.31856	-0.33797	-0.33842
CN54-AMASEN_eq_lig_2	8.0313	0.2575	3.8852	-1.7625	-3.3420	-3.2787	-1.3258	-1.2244	-0.04722	-0.31856	-0.36184	-0.36505
CN54-COYMOT_eq_lig_2	8.0313	0.2575	7.8219	0.5194	-3.3420	-3.2787	-3.7137	-3.6485	-0.04722	-0.31856	-0.29732	-0.29425
CN54-GIVBUK_eq_lig_0	8.0313	0.2575	8.0703	1.1518	-3.3420	-3.2787	-4.2968	-3.9570	-0.04722	-0.31856	-0.31296	-0.28262
CN54-LISMIK_eq_lig_2	8.0313	0.2575	7.6142	0.6857	-3.3420	-3.2787	-3.8609	-3.7696	-0.04722	-0.31856	-0.30301	-0.29444
CN54-GEMXAZ_eq_lig_2	8.0313	0.2575	7.5922	0.7203	-3.3420	-3.2787	-3.9827	-3.9422	-0.04722	-0.31856	-0.29863	-0.29132
CN54-WOLZII_ax_lig_1	8.0313	0.2575	3.6205	-2.8684	-3.3420	-3.2787	-0.4440	-0.3720	-0.04722	-0.31856	-0.31504	-0.30991
CN54-MIHKUM_eq_lig_1	8.0313	0.2575	6.7989	1.1657	-3.3420	-3.2787	-4.2802	-4.0332	-0.04722	-0.31856	-0.33019	-0.28413
CN54-SOSCEK_eq_lig_0	8.0313	0.2575	8.1559	1.5027	-3.3420	-3.2787	-4.5586	-4.1696	-0.04722	-0.31856	-0.28444	-0.28445
CN54-ELEDUX_ax_lig_1	8.0313	0.2575	8.7032	-1.0309	-3.3420	-3.2787	-1.9265	-1.8904	-0.04722	-0.31856	-0.24684	-0.25065
CN54-ENIDIR_eq_lig_0	8.0313	0.2575	8.0157	0.5994	-3.3420	-3.2787	-3.8475	-3.8022	-0.04722	-0.31856	-0.29326	-0.29460
CN54-WORFUH_eq_lig_2	8.0313	0.2575	8.8729	1.0920	-3.3420	-3.2787	-3.9394	-3.6509	-0.04722	-0.31856	-0.28232	-0.28061
CN54-DUPYOD_eq_lig_2	8.0313	0.2575	4.2747	-1.6888	-3.3420	-3.2787	-1.6496	-1.6151	-0.04722	-0.31856	-0.29606	-0.28495
CN54-KEHMIW_eq_lig_0	8.0313	0.2575	7.6647	0.8747	-3.3420	-3.2787	-4.1384	-4.0897	-0.04722	-0.31856	-0.28666	-0.29569
CN54-ZUNVIP_eq_lig_0	8.0313	0.2575	8.2807	0.6217	-3.3420	-3.2787	-3.6317	-3.5488	-0.04722	-0.31856	-0.30225	-0.30369
CN54-UBADEI_eq_lig_2	8.0313	0.2575	8.3755	0.1757	-3.3420	-3.2787	-3.5251	-3.5131	-0.04722	-0.31856	-0.30674	-0.23607
CN54-IVEBES_eq_lig_2	8.0313	0.2575	6.3794	1.7453	-3.3420	-3.2787	-5.3857	-5.0646	-0.04722	-0.31856	-0.26953	-0.27173
CN54-CIYKUS_eq_lig_1	8.0313	0.2575	8.0492	0.3295	-3.3420	-3.2787	-3.1724	-3.0218	-0.04722	-0.31856	-0.32474	-0.34647
CN54-BAGQUZ_eq_lig_0	8.0313	0.2575	7.7531	1.2252	-3.3420	-3.2787	-4.8878	-4.8823	-0.04722	-0.31856	-0.28313	-0.28433
CN54-XUPVUB_eq_lig_2	8.0313	0.2575	8.2898	0.7770	-3.3420	-3.2787	-3.8326	-3.6966	-0.04722	-0.31856	-0.30308	-0.25313
CN54-LIYNOY_eq_lig_0	8.0313	0.2575	9.5372	5.6725	-3.3420	-3.2787	-8.5318	-4.4943	-0.04722	-0.31856	-0.25919	-0.21583
CN54-QEQVOA_ax_lig_1	8.0313	0.2575	8.4938	1.0005	-3.3420	-3.2787	-3.5851	-2.9855	-0.04722	-0.31856	-0.30744	-0.31069
CN54-RUWJAV_eq_lig_0	8.0313	0.2575	3.6779	-2.5352	-3.3420	-3.2787	-0.5618	-0.4994	-0.04722	-0.31856	-0.36979	-0.37277
CN54-GITNAA_eq_lig_0	8.0313	0.2575	4.5830	0.8933	-3.3420	-3.2787	-4.1798	-4.0723	-0.04722	-0.31856	-0.32223	-0.28446
CN54-FUTMEP_eq_lig_0	8.0313	0.2575	8.0898	0.9427	-3.3420	-3.2787	-4.2160	-4.1486	-0.04722	-0.31856	-0.29074	-0.24741
CN54-RUSVUY_eq_lig_2	8.0313	0.2575	7.2165	0.5092	-3.3420	-3.2787	-3.8730	-3.8382	-0.04722	-0.31856	-0.32681	-0.32599
CN54-FILLUK_eq_lig_2	8.0313	0.2575	7.2305	1.3594	-3.3420	-3.2787	-4.6740	-4.2632	-0.04722	-0.31856	-0.30002	-0.28054
CN54-KOHRIJ_eq_lig_0	8.0313	0.2575	4.7321	-2.8594	-3.3420	-3.2787	-0.2537	-0.2166	-0.04722	-0.31856	-0.32373	-0.29140
CN54-QAYFEE_ax_lig_1	8.0313	0.2575	4.9689	-3.7091	-3.3420	-3.2787	1.1732	1.2093	-0.04722	-0.31856	-0.35648	-0.31501
CN54-ZUHBAH_eq_lig_1	8.0313	0.2575	4.4225	-2.6885	-3.3420	-3.2787	-0.3645	-0.2969	-0.04722	-0.31856	-0.32393	-0.33995
CN54-HAWCEQ_eq_lig_2	8.0313	0.2575	8.2147	0.7440	-3.3420	-3.2787	-3.6341	-3.5829	-0.04722	-0.31856	-0.30203	-0.29919
CN54-LOHZEP_eq_lig_0	8.0313	0.2575	7.6601	0.5614	-3.3420	-3.2787	-3.7266	-3.6899	-0.04722	-0.31856	-0.29557	-0.29806
CN54-DUXPOC_eq_lig_0	8.0313	0.2575	7.8051	0.5736	-3.3420	-3.2787	-3.8316	-3.7714	-0.04722	-0.31856	-0.29231	-0.23818
CN54-TERKAF_ax_lig_1	8.0313	0.2575	5.4200	-2.6259	-3.3420	-3.2787	0.1316	0.6838	-0.04722	-0.31856	-0.32903	-0.31491
CN54-SIWQUL_eq_lig_0	8.0313	0.2575	4.5090	-2.7977	-3.3420	-3.2787	-0.4306	-0.3472	-0.04722	-0.31856	-0.31042	-0.29743
CN54-PAXFIG_eq_lig_2	8.0313	0.2575	8.1556	0.6042	-3.3420	-3.2787	-3.1842	-1.8294	-0.04722	-0.31856	-0.33058	-0.32768
CN54-MEWVUI_ax_lig_0	8.0313	0.2575	7.7987	0.9446	-3.3420	-3.2787	-4.0549	-3.2157	-0.04722	-0.31856	-0.30431	-0.29684
CN54-TASPAH_eq_lig_0	8.0313	0.2575	-2.4439	-5.8638	-3.3420	-3.2787	2.5640	3.0518	-0.04722	-0.31856	-0.37993	-0.37993
CN54-ICICUU_eq_lig_2	8.0313	0.2575	4.3929	-2.3528	-3.3420	-3.2787	-0.8872	-0.8590	-0.04722	-0.31856	-0.29856	-0.27371
CN54-PUVMUR_eq_lig_2	8.0313	0.2575	8.3385	1.6130	-3.3420	-3.2787	-4.7665	-4.6201	-0.04722	-0.31856	-0.27948	-0.22862
CN54-TEGVIM_eq_lig_0	8.0313	0.2575	7.9303	0.8609	-3.3420	-3.2787	-4.0093	-3.7400	-0.04722	-0.31856	-0.31699	-0.28992
CN54-BIQXUW_eq_lig_2	8.0313	0.2575	8.7844	4.7880	-3.3420	-3.2787	-7.0183	-5.0376	-0.04722	-0.31856	-0.25053	-0.24415
CN54-AHIXUM_eq_lig_0	8.0313	0.2575	8.5895	4.5189	-3.3420	-3.2787	-7.1164	-4.2365	-0.04722	-0.31856	-0.31916	-0.27388
CN54-ZUFHEQ_eq_lig_0	8.0313	0.2575	8.4004	0.1460	-3.3420	-3.2787	-3.2419	-3.2149	-0.04722	-0.31856	-0.30420	-0.24386
CN54-OZIYUT_eq_lig_0	8.0313	0.2575	9.2655	1.4327	-3.3420	-3.2787	-4.2926	-3.9293	-0.04722	-0.31856	-0.30643	-0.31372
CN54-PIQGAA_ax_lig_1	8.0313	0.2575	4.8576	-1.5086	-3.3420	-3.2787	-1.8561	-1.7647	-0.04722	-0.31856	-0.28178	-0.28217
CN54-QOJZEX_eq_lig_2	8.0313	0.2575	8.0028	0.6855	-3.3420	-3.2787	-3.6937	-3.5598	-0.04722	-0.31856	-0.29791	-0.29819
CN54-SESKAF_ax_lig_1	8.0313	0.2575	8.1189	-0.0414	-3.3420	-3.2787	-3.2390	-3.1993	-0.04722	-0.31856	-0.28037	-0.28315
CN54-FAWFAL_eq_lig_2	8.0313	0.2575	7.6955	0.7892	-3.3420	-3.2787	-4.3557	-4.3428	-0.04722	-0.31856	-0.27526	-0.28356
CN54-AZEZOW_eq_lig_2	8.0313	0.2575	7.5145	0.7734	-3.3420	-3.2787	-4.1275	-4.1029	-0.04722	-0.31856	-0.30942	-0.28469
CN54-KOHROP_eq_lig_0	8.0313	0.2575	4.9150	-2.4879	-3.3420	-3.2787	-0.5619	-0.5219	-0.04722	-0.31856	-0.31756	-0.28847
CN54-ULOZAX_eq_lig_0	8.0313	0.2575	7.7717	0.6094	-3.3420	-3.2787	-4.0783	-4.0706	-0.04722	-0.31856	-0.29737	-0.23262
CN54-JIYVOD_eq_lig_0	8.0313	0.2575	8.6987	1.0028	-3.3420	-3.2787	-3.9427	-3.8473	-0.04722	-0.31856	-0.29756	-0.32477
CN54-KAFPEO_eq_lig_0	8.0313	0.2575	8.3186	0.5385	-3.3420	-3.2787	-3.3163	-2.7754	-0.04722	-0.31856	-0.31029	-0.31479
CN54-VUTZAN_eq_lig_2	8.0313	0.2575	9.2357	1.1838	-3.3420	-3.2787	-4.1542	-4.0797	-0.04722	-0.31856	-0.29979	-0.29598
CN54-GIVBOE_eq_lig_0	8.0313	0.2575	7.4680	0.8327	-3.3420	-3.2787	-4.1588	-4.0391	-0.04722	-0.31856	-0.30695	-0.28457
CN54-WOBQUB_eq_lig_0	8.0313	0.2575	7.4757	0.6362	-3.3420	-3.2787	-4.1907	-4.1622	-0.04722	-0.31856	-0.29049	-0.22066
CN54-VIDPIK_eq_lig_2	8.0313	0.2575	3.9326	-2.8895	-3.3420	-3.2787	-0.3747	-0.3050	-0.04722	-0.31856	-0.31787	-0.30637
CN54-ERANUH_eq_lig_0	8.0313	0.2575	8.3591	1.0649	-3.3420	-3.2787	-3.9227	-3.7450	-0.04722	-0.31856	-0.28935	-0.28692
CN54-BIKQET_eq_lig_2	8.0313	0.2575	8.1807	0.1340	-3.3420	-3.2787	-3.2420	-3.2344	-0.04722	-0.31856	-0.30233	-0.24857
CN54-ZUNGUM_eq_lig_0	8.0313	0.2575	7.5343	0.5295	-3.3420	-3.2787	-3.9287	-3.8511	-0.04722	-0.31856	-0.29371	-0.28624
CN54-ERIFES_eq_lig_0	8.0313	0.2575	1.6393	-6.5550	-3.3420	-3.2787	3.8430	3.8655	-0.04722	-0.31856	-0.29760	-0.30030
CN54-GIVBIY_eq_lig_0	8.0313	0.2575	7.6704	0.7846	-3.3420	-3.2787	-4.1138	-4.0319	-0.04722	-0.31856	-0.30501	-0.28961
CN54-FEQSEB_eq_lig_2	8.0313	0.2575	7.8970	0.8482	-3.3420	-3.2787	-4.1382	-3.9624	-0.04722	-0.31856	-0.29967	-0.30564
CN54-UDETII_eq_lig_1	8.0313	0.2575	8.0122	0.0016	-3.3420	-3.2787	-3.4788	-3.4716	-0.04722	-0.31856	-0.23187	-0.23187
CN54-TEXSAT_eq_lig_2	8.0313	0.2575	7.3316	0.9860	-3.3420	-3.2787	-4.1082	-3.7940	-0.04722	-0.31856	-0.31854	-0.30784
CN54-KAQJUJ_eq_lig_1	8.0313	0.2575	8.4406	0.2785	-3.3420	-3.2787	-3.4459	-3.4206	-0.04722	-0.31856	-0.30813	-0.28822
CN54-MIMYEO_eq_lig_0	8.0313	0.2575	7.7568	0.5381	-3.3420	-3.2787	-3.7035	-3.6424	-0.04722	-0.31856	-0.30934	-0.31242
CN54-GITZUG_eq_lig_0	8.0313	0.2575	8.1552	0.4288	-3.3420	-3.2787	-3.4513	-3.3815	-0.04722	-0.31856	-0.29773	-0.30623
CN54-VUVCOH_ax_lig_0	8.0313	0.2575	4.0143	-2.3681	-3.3420	-3.2787	-0.6726	-0.5765	-0.04722	-0.31856	-0.33379	-0.37614
CN54-TUKBEI_ax_lig_0	8.0313	0.2575	8.2824	-0.0724	-3.3420	-3.2787	-2.9850	-2.9669	-0.04722	-0.31856	-0.30526	-0.24790
CN54-GEMXED_eq_lig_0	8.0313	0.2575	7.5119	0.8099	-3.3420	-3.2787	-4.1487	-4.1065	-0.04722	-0.31856	-0.29148	-0.29129
CN54-EJOLAR_eq_lig_2	8.0313	0.2575	8.1681	2.2428	-3.3420	-3.2787	-5.3144	-4.5697	-0.04722	-0.31856	-0.26839	-0.30246
CN54-HUDYOW_eq_lig_2	8.0313	0.2575	4.4162	1.7817	-3.3420	-3.2787	-5.3741	-5.2462	-0.04722	-0.31856	-0.30084	-0.28840
CN54-QAPGAS_eq_lig_2	8.0313	0.2575	3.9078	-2.7801	-3.3420	-3.2787	-0.3254	-0.2967	-0.04722	-0.31856	-0.32480	-0.36954
CN54-ZUNGOG_eq_lig_0	8.0313	0.2575	7.7865	0.6439	-3.3420	-3.2787	-3.9421	-3.8812	-0.04722	-0.31856	-0.29878	-0.29515
CN54-EKABUP_ax_lig_1	8.0313	0.2575	8.4198	0.0756	-3.3420	-3.2787	-3.1280	-3.0962	-0.04722	-0.31856	-0.31678	-0.23732
CN54-GIVBEU_eq_lig_0	8.0313	0.2575	7.3106	0.6860	-3.3420	-3.2787	-4.0296	-3.9630	-0.04722	-0.31856	-0.30313	-0.28680
CN54-ULOZEB_eq_lig_2	8.0313	0.2575	7.3278	0.6398	-3.3420	-3.2787	-4.2133	-4.2088	-0.04722	-0.31856	-0.29694	-0.23295
CN54-QUCWIX_ax_lig_0	8.0313	0.2575	9.2234	0.3806	-3.3420	-3.2787	-3.1405	-3.0672	-0.04722	-0.31856	-0.31491	-0.25051
CN54-TEGVOS_eq_lig_2	8.0313	0.2575	7.8964	0.8946	-3.3420	-3.2787	-4.0266	-3.7989	-0.04722	-0.31856	-0.31434	-0.29451
CN54-XOWJIF_eq_lig_0	8.0313	0.2575	8.5119	1.2919	-3.3420	-3.2787	-4.0505	-3.8945	-0.04722	-0.31856	-0.31705	-0.28318
CN54-JORGAB_eq_lig_2	8.0313	0.2575	7.7494	0.0140	-3.3420	-3.2787	-3.1051	-3.0535	-0.04722	-0.31856	-0.31366	-0.24582
CN54-RANFUJ_eq_lig_0	8.0313	0.2575	7.5276	0.5184	-3.3420	-3.2787	-3.9466	-3.9408	-0.04722	-0.31856	-0.30439	-0.23591
CN54-JUPTEV_eq_lig_2	8.0313	0.2575	7.9056	1.0864	-3.3420	-3.2787	-4.2855	-4.1278	-0.04722	-0.31856	-0.29316	-0.27631
CN54-EKABID_eq_lig_2	8.0313	0.2575	7.5201	-0.0576	-3.3420	-3.2787	-3.1764	-3.1401	-0.04722	-0.31856	-0.33140	-0.33388
CN54-DAGNOR_ax_lig_1	8.0313	0.2575	4.8578	-2.4705	-3.3420	-3.2787	-0.6975	-0.6878	-0.04722	-0.31856	-0.31195	-0.29345
CN54-QUBZUK_eq_lig_0	8.0313	0.2575	9.3808	2.9059	-3.3420	-3.2787	-6.3637	-6.1395	-0.04722	-0.31856	-0.29683	-0.29337
CN54-OLOSUG_eq_lig_0	8.0313	0.2575	3.7798	-1.6635	-3.3420	-3.2787	-1.7385	-1.7230	-0.04722	-0.31856	-0.35752	-0.35062
CN54-SUHLOZ_eq_lig_0	8.0313	0.2575	6.8784	0.8943	-3.3420	-3.2787	-4.6514	-4.5789	-0.04722	-0.31856	-0.27864	-0.29110
CN54-SATSAJ_eq_lig_2	8.0313	0.2575	3.8704	-2.3787	-3.3420	-3.2787	-0.7726	-0.7014	-0.04722	-0.31856	-0.36154	-0.36530
CN54-BUQVER_eq_lig_0	8.0313	0.2575	8.1915	1.5042	-3.3420	-3.2787	-4.7584	-4.5327	-0.04722	-0.31856	-0.30172	-0.30151
CN54-UVUJOL_eq_lig_2	8.0313	0.2575	8.1296	0.2934	-3.3420	-3.2787	-3.3186	-3.2744	-0.04722	-0.31856	-0.30396	-0.30381
CN54-TASPEL_eq_lig_2	8.0313	0.2575	8.4148	0.6287	-3.3420	-3.2787	-3.4075	-2.9907	-0.04722	-0.31856	-0.33758	-0.31874
CN54-CEQJOZ_eq_lig_0	8.0313	0.2575	7.4752	0.4044	-3.3420	-3.2787	-3.5484	-3.4907	-0.04722	-0.31856	-0.29509	-0.30235
CN54-QOJZOH_eq_lig_2	8.0313	0.2575	8.2513	1.0763	-3.3420	-3.2787	-4.2534	-4.1437	-0.04722	-0.31856	-0.28468	-0.29046
CN54-WOBRAI_eq_lig_0	8.0313	0.2575	7.5857	0.5225	-3.3420	-3.2787	-3.9413	-3.9213	-0.04722	-0.31856	-0.30255	-0.24028
CN54-LEZHOP_eq_lig_2	8.0313	0.2575	7.3158	1.6482	-3.3420	-3.2787	-4.7223	-3.9099	-0.04722	-0.31856	-0.30125	-0.30391
CN54-VOYQEH_eq_lig_2	8.0313	0.2575	7.1337	1.3744	-3.3420	-3.2787	-4.9421	-4.8886	-0.04722	-0.31856	-0.29263	-0.27202
CN54-SEJXEN_eq_lig_0	8.0313	0.2575	-3.1457	-5.6178	-3.3420	-3.2787	1.9603	2.1133	-0.04722	-0.31856	-0.38569	-0.38569
CN54-TAMREH_ax_lig_0	8.0313	0.2575	8.0115	0.0153	-3.3420	-3.2787	-3.2026	-3.1193	-0.04722	-0.31856	-0.31794	-0.24969
CN54-OLOSIU_eq_lig_0	8.0313	0.2575	3.8621	-0.7145	-3.3420	-3.2787	-2.5459	-2.5191	-0.04722	-0.31856	-0.33554	-0.34100
CN54-PEDDEK_eq_lig_2	8.0313	0.2575	9.3938	6.0215	-3.3420	-3.2787	-8.7739	-6.2596	-0.04722	-0.31856	-0.25141	-0.23747
CN54-SIWQOF_eq_lig_0	8.0313	0.2575	4.1925	-2.5715	-3.3420	-3.2787	-0.7220	-0.6569	-0.04722	-0.31856	-0.30577	-0.29633
CN54-VEFPII_eq_lig_0	8.0313	0.2575	4.9878	-2.3834	-3.3420	-3.2787	-0.3072	-0.1023	-0.04722	-0.31856	-0.34726	-0.29705
CN54-DONYEN_eq_lig_0	8.0313	0.2575	8.1497	1.7647	-3.3420	-3.2787	-4.7461	-4.1433	-0.04722	-0.31856	-0.27560	-0.27469
CN54-DACBIT_eq_lig_2	8.0313	0.2575	7.9712	2.0154	-3.3420	-3.2787	-4.6217	-4.4263	-0.04722	-0.31856	-0.31358	-0.28272
CN54-BAWSID_eq_lig_2	8.0313	0.2575	8.3157	0.3907	-3.3420	-3.2787	-3.3949	-3.2036	-0.04722	-0.31856	-0.31863	-0.26284
CN54-ZUNHAT_eq_lig_0	8.0313	0.2575	8.0418	0.5578	-3.3420	-3.2787	-3.9189	-3.9050	-0.04722	-0.31856	-0.28341	-0.28882
CN54-RASGAV_eq_lig_2	8.0313	0.2575	7.7920	0.9100	-3.3420	-3.2787	-4.1039	-3.9055	-0.04722	-0.31856	-0.30464	-0.30767
CN54-YUGBOU_eq_lig_0	8.0313	0.2575	8.1946	0.9469	-3.3420	-3.2787	-4.5608	-4.4033	-0.04722	-0.31856	-0.28477	-0.28529
CN54-RANGOE_eq_lig_0	8.0313	0.2575	(eV):**********	(eV):46483.1523	-3.3420	-3.2787	-15.1945	-15.0958	-0.04722	-0.31856	-1.10885	0.98159
CN54-WOBQOV_eq_lig_0	8.0313	0.2575	4.3133	-2.7750	-3.3420	-3.2787	-0.4206	-0.4001	-0.04722	-0.31856	-0.32293	-0.29446
CN54-ACAWEJ_ax_lig_1	8.0313	0.2575	4.3346	-3.1204	-3.3420	-3.2787	0.4767	0.9448	-0.04722	-0.31856	-0.37605	-0.38384
CN54-GEQFIU_eq_lig_2	8.0313	0.2575	8.1011	-0.0909	-3.3420	-3.2787	-2.7654	-2.6542	-0.04722	-0.31856	-0.31137	-0.31107
CN54-BOFSUM_ax_lig_1	8.0313	0.2575	9.4644	5.6278	-3.3420	-3.2787	-8.5601	-5.5881	-0.04722	-0.31856	-0.24524	-0.24754
CN54-MIMYAL_eq_lig_2	8.0313	0.2575	8.2104	1.3025	-3.3420	-3.2787	-4.3048	-4.0887	-0.04722	-0.31856	-0.28905	-0.30100
CN54-UKUGIS_eq_lig_2	8.0313	0.2575	8.5175	1.2864	-3.3420	-3.2787	-4.2682	-4.2253	-0.04722	-0.31856	-0.28906	-0.22186
CN54-TOTPEA_eq_lig_0	8.0313	0.2575	8.0875	0.7255	-3.3420	-3.2787	-3.7607	-3.3400	-0.04722	-0.31856	-0.30337	-0.31979
CN54-JOFVOS_eq_lig_2	8.0313	0.2575	7.4055	0.7320	-3.3420	-3.2787	-3.9905	-3.9743	-0.04722	-0.31856	-0.30058	-0.29551
CN54-JAWREH_eq_lig_2	8.0313	0.2575	3.8255	-2.3121	-3.3420	-3.2787	-1.1495	-1.0997	-0.04722	-0.31856	-0.30150	-0.33249
CN54-HISLOM_eq_lig_2	8.0313	0.2575	8.2220	0.5590	-3.3420	-3.2787	-3.8309	-3.8169	-0.04722	-0.31856	-0.29100	-0.29245
CN54-BIRKOE_eq_lig_0	8.0313	0.2575	8.6666	4.5939	-3.3420	-3.2787	-6.7672	-4.9865	-0.04722	-0.31856	-0.24472	-0.24925
CN54-ACILAC_eq_lig_1	8.0313	0.2575	7.1911	0.3334	-3.3420	-3.2787	-3.7332	-3.7107	-0.04722	-0.31856	-0.30547	-0.30140
CN54-MODHOF_eq_lig_2	8.0313	0.2575	3.9896	-2.7854	-3.3420	-3.2787	-0.0178	0.1033	-0.04722	-0.31856	-0.33797	-0.40636
CN54-XUCBED_eq_lig_2	8.0313	0.2575	8.4630	0.8860	-3.3420	-3.2787	-3.5434	-2.9221	-0.04722	-0.31856	-0.29219	-0.30427
CN54-PEDDIO_eq_lig_2	8.0313	0.2575	9.4918	1.9516	-3.3420	-3.2787	-5.1402	-5.0490	-0.04722	-0.31856	-0.29168	-0.27444
CN54-SUGXEY_eq_lig_0	8.0313	0.2575	8.2518	0.1763	-3.3420	-3.2787	-3.5148	-3.4872	-0.04722	-0.31856	-0.30174	-0.23853
CN54-MUTMUL_eq_lig_2	8.0313	0.2575	3.9581	0.8507	-3.3420	-3.2787	-4.3492	-4.2633	-0.04722	-0.31856	-0.29055	-0.29425
CN54-SIFSOQ_eq_lig_0	8.0313	0.2575	8.4431	4.2839	-3.3420	-3.2787	-6.8529	-4.1274	-0.04722	-0.31856	-0.28617	-0.25742
CN54-UTADAV_eq_lig_0	8.0313	0.2575	7.9992	0.0219	-3.3420	-3.2787	-3.1513	-3.0942	-0.04722	-0.31856	-0.30998	-0.26220
CN54-TOTPUQ_eq_lig_0	8.0313	0.2575	7.7251	1.9372	-3.3420	-3.2787	-5.1020	-4.4611	-0.04722	-0.31856	-0.27511	-0.27511
CN54-TUZHEE_eq_lig_2	8.0313	0.2575	8.0353	0.9834	-3.3420	-3.2787	-4.1570	-3.8742	-0.04722	-0.31856	-0.29843	-0.29505
CN54-GUVRAT_eq_lig_2	8.0313	0.2575	8.1140	0.4914	-3.3420	-3.2787	-3.4827	-3.4146	-0.04722	-0.31856	-0.30279	-0.30088
CN54-DACBEP_eq_lig_0	8.0313	0.2575	8.5450	1.1437	-3.3420	-3.2787	-3.9625	-3.8212	-0.04722	-0.31856	-0.32414	-0.29409
CN54-PUVZAI_eq_lig_2	8.0313	0.2575	6.1417	1.3292	-3.3420	-3.2787	-5.1486	-5.0974	-0.04722	-0.31856	-0.28691	-0.28924
CN54-IFORUT_eq_lig_0	8.0313	0.2575	7.7500	0.2968	-3.3420	-3.2787	-3.4624	-3.4068	-0.04722	-0.31856	-0.28096	-0.33273
CN54-BAWSOJ_eq_lig_2	8.0313	0.2575	8.5985	0.5966	-3.3420	-3.2787	-3.6927	-3.5901	-0.04722	-0.31856	-0.30383	-0.23986
CN54-ZUVNOV_eq_lig_2	8.0313	0.2575	5.0010	-2.5725	-3.3420	-3.2787	-0.4177	-0.3423	-0.04722	-0.31856	-0.31533	-0.29711
CN54-CUFLEX_eq_lig_0	8.0313	0.2575	8.0450	0.7963	-3.3420	-3.2787	-3.7822	-3.6536	-0.04722	-0.31856	-0.32613	-0.31119
CN54-DUYZAA_eq_lig_0	8.0313	0.2575	6.9511	0.5503	-3.3420	-3.2787	-4.0545	-4.0265	-0.04722	-0.31856	-0.29027	-0.29278
CN54-UCIDES_eq_lig_2	8.0313	0.2575	8.7082	1.3668	-3.3420	-3.2787	-4.4638	-4.3373	-0.04722	-0.31856	-0.30142	-0.30203
CN54-HIRMAY_ax_lig_1	8.0313	0.2575	4.0480	-2.5909	-3.3420	-3.2787	-0.5867	-0.5182	-0.04722	-0.31856	-0.31247	-0.29533
CN54-HOJNOM_eq_lig_2	8.0313	0.2575	8.0524	3.6646	-3.3420	-3.2787	-6.2347	-3.5822	-0.04722	-0.31856	-0.28202	-0.29229
CN54-TOSKIY_eq_lig_2	8.0313	0.2575	5.0147	-0.6681	-3.3420	-3.2787	-2.5677	-2.4673	-0.04722	-0.31856	-0.27321	-0.27564
CN54-ACAWIN_ax_lig_1	8.0313	0.2575	8.4957	1.3287	-3.3420	-3.2787	-4.6047	-4.5568	-0.04722	-0.31856	-0.29157	-0.28261
CN54-WEBVIL_ax_lig_0	8.0313	0.2575	1.4131	-9.2233	-3.3420	-3.2787	6.8228	6.8647	-0.04722	-0.31856	-0.35147	-0.35409
CN54-ECAGEW_eq_lig_1	8.0313	0.2575	8.2330	1.4071	-3.3420	-3.2787	-4.2831	-3.5841	-0.04722	-0.31856	-0.31741	-0.28086
CN54-AJIMOX_eq_lig_0	8.0313	0.2575	8.2647	0.9497	-3.3420	-3.2787	-3.8460	-3.8186	-0.04722	-0.31856	-0.28925	-0.29037
CN54-UKOSEU_eq_lig_2	8.0313	0.2575	7.5238	0.1429	-3.3420	-3.2787	-3.4480	-3.4337	-0.04722	-0.31856	-0.29487	-0.15804
CN54-GIQSEH_eq_lig_0	8.0313	0.2575	7.2258	1.0952	-3.3420	-3.2787	-4.5313	-4.4854	-0.04722	-0.31856	-0.22211	-0.27901
CN54-CIDDAX_eq_lig_0	8.0313	0.2575	8.0463	0.7636	-3.3420	-3.2787	-3.8844	-3.7534	-0.04722	-0.31856	-0.30738	-0.30108
CN54-LEZJAD_eq_lig_2	8.0313	0.2575	7.3202	1.7429	-3.3420	-3.2787	-4.8561	-4.3436	-0.04722	-0.31856	-0.29567	-0.29583
CN54-TOTPIE_eq_lig_0	8.0313	0.2575	8.1889	2.0049	-3.3420	-3.2787	-5.0270	-4.3781	-0.04722	-0.31856	-0.27332	-0.27402
CN54-MOBBEL_eq_lig_0	8.0313	0.2575	8.4111	0.4112	-3.3420	-3.2787	-3.5104	-3.4623	-0.04722	-0.31856	-0.30637	-0.30716
CN54-ESOCUK_eq_lig_0	8.0313	0.2575	8.3989	4.5950	-3.3420	-3.2787	-7.5251	-3.6221	-0.04722	-0.31856	-0.23677	-0.23638
CN54-SATRUC_eq_lig_2	8.0313	0.2575	3.8108	-2.4023	-3.3420	-3.2787	-0.5314	-0.0713	-0.04722	-0.31856	-0.37337	-0.37113
CN54-SEJSEI_eq_lig_2	8.0313	0.2575	7.8766	1.0502	-3.3420	-3.2787	-4.2154	-4.0977	-0.04722	-0.31856	-0.29507	-0.28548
CN54-TOMLUD_eq_lig_0	8.0313	0.2575	8.9965	0.1068	-3.3420	-3.2787	-2.9199	-2.8677	-0.04722	-0.31856	-0.31059	-0.23028
CN54-QOZXOU_eq_lig_2	8.0313	0.2575	8.2565	0.2984	-3.3420	-3.2787	-2.9552	-2.8491	-0.04722	-0.31856	-0.30376	-0.29709
CN54-JAWRAD_eq_lig_0	8.0313	0.2575	7.4563	0.4499	-3.3420	-3.2787	-3.7257	-3.6660	-0.04722	-0.31856	-0.29924	-0.29598
CN54-XUBZEA_eq_lig_2	8.0313	0.2575	7.1528	0.1666	-3.3420	-3.2787	-3.2434	-3.1857	-0.04722	-0.31856	-0.30457	-0.30824
CN54-MAXWIS_eq_lig_2	8.0313	0.2575	5.0873	-2.3394	-3.3420	-3.2787	-0.6726	-0.6182	-0.04722	-0.31856	-0.31734	-0.29560
CN54-FAVXOS_ax_lig_1	8.0313	0.2575	3.8071	-3.6022	-3.3420	-3.2787	0.8658	0.9178	-0.04722	-0.31856	-0.35460	-0.34801
CN54-EFUVOS_eq_lig_0	8.0313	0.2575	8.3259	1.0709	-3.3420	-3.2787	-4.0716	-4.0037	-0.04722	-0.31856	-0.29738	-0.29057
CN54-XATMUD_eq_lig_2	8.0313	0.2575	7.8885	0.7077	-3.3420	-3.2787	-4.0200	-3.9315	-0.04722	-0.31856	-0.30751	-0.28807
CN54-WOCTEP_eq_lig_2	8.0313	0.2575	4.0733	-0.8307	-3.3420	-3.2787	-2.4330	-2.0893	-0.04722	-0.31856	-0.33075	-0.32866
CN54-ENIDOX_eq_lig_1	8.0313	0.2575	7.9579	0.6565	-3.3420	-3.2787	-3.8781	-3.7961	-0.04722	-0.31856	-0.28722	-0.24386
CN54-XUKQEA_eq_lig_2	8.0313	0.2575	7.0367	1.5170	-3.3420	-3.2787	-5.1984	-5.0380	-0.04722	-0.31856	-0.27359	-0.27480
CN54-GILWOQ_ax_lig_1	8.0313	0.2575	3.9079	-3.4138	-3.3420	-3.2787	0.4172	0.4864	-0.04722	-0.31856	-0.31685	-0.32282
CN54-PUYFOG_eq_lig_0	8.0313	0.2575	7.8688	2.6074	-3.3420	-3.2787	-5.9403	-5.8499	-0.04722	-0.31856	-0.27754	-0.27708
CN54-TASPIP_eq_lig_1	8.0313	0.2575	8.2458	0.8208	-3.3420	-3.2787	-3.6434	-3.0133	-0.04722	-0.31856	-0.30989	-0.32140
CN54-EKABOJ_eq_lig_0	8.0313	0.2575	7.9986	-0.0072	-3.3420	-3.2787	-3.0759	-3.0526	-0.04722	-0.31856	-0.31660	-0.33721
CN54-PIZJAK_eq_lig_0	8.0313	0.2575	8.6315	4.6770	-3.3420	-3.2787	-6.9226	-5.1748	-0.04722	-0.31856	-0.24277	-0.25021
CN54-SIWRAS_eq_lig_0	8.0313	0.2575	4.5746	-2.7334	-3.3420	-3.2787	-0.4592	-0.4508	-0.04722	-0.31856	-0.32164	-0.29281
CN54-AREBOR_ax_lig_1	8.0313	0.2575	3.2261	-4.1232	-3.3420	-3.2787	1.3056	1.3328	-0.04722	-0.31856	-0.40813	-0.34967
CN54-PEDFEM_eq_lig_2	8.0313	0.2575	9.4778	1.8806	-3.3420	-3.2787	-5.0484	-4.9305	-0.04722	-0.31856	-0.28552	-0.30654
CN54-FAPLEP_eq_lig_2	8.0313	0.2575	7.6311	1.0816	-3.3420	-3.2787	-4.4465	-4.3197	-0.04722	-0.31856	-0.28531	-0.28262
CN54-REWDII_eq_lig_0	8.0313	0.2575	7.8663	0.5917	-3.3420	-3.2787	-3.8133	-3.7574	-0.04722	-0.31856	-0.30384	-0.29683
CN54-QIJDAQ_eq_lig_0	8.0313	0.2575	7.3670	0.7929	-3.3420	-3.2787	-4.3235	-4.3192	-0.04722	-0.31856	-0.29125	-0.22385
CN54-LIYNIS_eq_lig_0	8.0313	0.2575	8.8930	5.0741	-3.3420	-3.2787	-7.3093	-4.6811	-0.04722	-0.31856	-0.25503	-0.20385
CN54-CEQJIT_eq_lig_0	8.0313	0.2575	7.3987	1.2846	-3.3420	-3.2787	-4.8572	-4.8351	-0.04722	-0.31856	-0.28315	-0.27755
CN54-QIJCIX_ax_lig_1	8.0313	0.2575	8.2435	-0.2448	-3.3420	-3.2787	-2.7131	-2.6761	-0.04722	-0.31856	-0.31657	-0.24649
CN40-COFJOZ_eq_lig_2	8.3380	1.2623	4.0866	-2.3011	-4.2390	-4.0696	-0.6950	-0.5912	-0.03985	-0.32199	-0.34549	-0.37177
CN40-CINQOH_eq_lig_2	8.3380	1.2623	4.2745	-2.8710	-4.2390	-4.0696	-0.3022	-0.2718	-0.03985	-0.32199	-0.32122	-0.29723
CN40-JEHFAG_ax_lig_1	8.3380	1.2623	9.0464	4.5314	-4.2390	-4.0696	-6.4605	-5.5564	-0.03985	-0.32199	-0.25085	-0.26839
CN40-VEDZIQ_eq_lig_2	8.3380	1.2623	7.5834	-0.3157	-4.2390	-4.0696	-2.8673	-2.7959	-0.03985	-0.32199	-0.32679	-0.33223
CN40-AJOJUG_eq_lig_2	8.3380	1.2623	7.8582	1.1283	-4.2390	-4.0696	-4.4117	-4.3042	-0.03985	-0.32199	-0.27795	-0.29099
CN40-HEBQUB_eq_lig_0	8.3380	1.2623	4.5428	-3.0611	-4.2390	-4.0696	0.1390	0.1878	-0.03985	-0.32199	-0.32629	-0.31234
CN40-NIYRAQ_ax_lig_0	8.3380	1.2623	4.2645	-3.5133	-4.2390	-4.0696	0.5617	0.5979	-0.03985	-0.32199	-0.32180	-0.31273
CN40-PUNYOO_eq_lig_2	8.3380	1.2623	7.8067	1.7317	-4.2390	-4.0696	-5.1780	-4.6480	-0.03985	-0.32199	-0.28019	-0.27765
CN40-ZUFHIU_eq_lig_2	8.3380	1.2623	8.1906	0.3382	-4.2390	-4.0696	-3.3467	-3.2974	-0.03985	-0.32199	-0.31577	-0.24054
CN40-LIRLAB_eq_lig_1	8.3380	1.2623	8.1142	0.8383	-4.2390	-4.0696	-3.9930	-3.7556	-0.03985	-0.32199	-0.22980	-0.22915
CN40-SEFSEE_eq_lig_2	8.3380	1.2623	7.2592	1.1178	-4.2390	-4.0696	-4.4688	-4.4307	-0.03985	-0.32199	-0.28808	-0.27424
CN40-WILZEZ_eq_lig_2	8.3380	1.2623	7.1713	0.8018	-4.2390	-4.0696	-4.2171	-4.1405	-0.03985	-0.32199	-0.28337	-0.30805
CN40-TEGVEI_eq_lig_0	8.3380	1.2623	7.9024	0.7267	-4.2390	-4.0696	-3.9810	-3.8904	-0.03985	-0.32199	-0.31164	-0.28535
CN40-HACFEZ_eq_lig_2	8.3380	1.2623	7.8162	0.9222	-4.2390	-4.0696	-3.8753	-3.3592	-0.03985	-0.32199	-0.33300	-0.32243
CN40-GUXZIL_eq_lig_2	8.3380	1.2623	8.5105	1.2690	-4.2390	-4.0696	-4.4278	-4.2949	-0.03985	-0.32199	-0.30161	-0.29646
CN40-DUGYUC_eq_lig_0	8.3380	1.2623	5.3404	-2.5592	-4.2390	-4.0696	0.0183	0.0535	-0.03985	-0.32199	-0.31947	-0.29438
CN40-BOXZEW_ax_lig_1	8.3380	1.2623	8.7913	0.4394	-4.2390	-4.0696	-2.8559	-2.0008	-0.03985	-0.32199	-0.34817	-0.35023
CN40-HORGIH_eq_lig_0	8.3380	1.2623	8.2460	1.0534	-4.2390	-4.0696	-4.0966	-3.2342	-0.03985	-0.32199	-0.29133	-0.29966
CN40-ACUROI_eq_lig_0	8.3380	1.2623	7.5866	-0.0950	-4.2390	-4.0696	-2.6869	-2.6012	-0.03985	-0.32199	-0.32089	-0.31852
CN40-ENEXEC_ax_lig_1	8.3380	1.2623	8.2452	-0.2757	-4.2390	-4.0696	-2.2775	-2.0963	-0.03985	-0.32199	-0.36906	-0.23852
CN40-UYACON_eq_lig_0	8.3380	1.2623	7.5439	3.1967	-4.2390	-4.0696	-5.8418	-2.9835	-0.03985	-0.32199	-0.30684	-0.30833
CN40-LEZJOR_eq_lig_2	8.3380	1.2623	7.5328	1.6544	-4.2390	-4.0696	-4.6672	-3.2003	-0.03985	-0.32199	-0.31206	-0.31000
CN40-TUFLUD_eq_lig_2	8.3380	1.2623	7.9472	0.4058	-4.2390	-4.0696	-4.1594	-4.1127	-0.03985	-0.32199	-0.27854	-0.22903
CN40-VOJJAH_eq_lig_0	8.3380	1.2623	8.5186	1.5585	-4.2390	-4.0696	-4.3401	-3.8467	-0.03985	-0.32199	-0.28225	-0.27947
CN40-UKUHAL_eq_lig_2	8.3380	1.2623	8.0420	0.0591	-4.2390	-4.0696	-3.2612	-3.2386	-0.03985	-0.32199	-0.30056	-0.17205
CN40-UKUGOY_eq_lig_2	8.3380	1.2623	8.2152	0.0221	-4.2390	-4.0696	-3.2434	-3.2321	-0.03985	-0.32199	-0.30668	-0.24577
CN40-RUTPUU_eq_lig_0	8.3380	1.2623	7.7092	1.3538	-4.2390	-4.0696	-4.4947	-4.1305	-0.03985	-0.32199	-0.27993	-0.28861
CN40-TOMLIR_ax_lig_0	8.3380	1.2623	5.0655	-3.1868	-4.2390	-4.0696	1.0133	1.6953	-0.03985	-0.32199	-0.37935	-0.31264
CN40-VODMIL_ax_lig_1	8.3380	1.2623	8.6665	0.4820	-4.2390	-4.0696	-3.0390	-2.8671	-0.03985	-0.32199	-0.31262	-0.30923
CN40-ROFZIX_eq_lig_0	8.3380	1.2623	7.5982	0.0182	-4.2390	-4.0696	-3.2679	-3.2224	-0.03985	-0.32199	-0.28787	-0.29412
CN40-TITBIK_ax_lig_0	8.3380	1.2623	8.1052	-0.4193	-4.2390	-4.0696	-2.3405	-2.3004	-0.03985	-0.32199	-0.33291	-0.32970
CN40-TOTPAW_eq_lig_0	8.3380	1.2623	8.6559	0.4472	-4.2390	-4.0696	-3.1313	-2.4882	-0.03985	-0.32199	-0.32735	-0.32969
CN40-UXUYIW_eq_lig_0	8.3380	1.2623	8.0435	0.5724	-4.2390	-4.0696	-3.5614	-3.4981	-0.03985	-0.32199	-0.29472	-0.30242
CN40-ILIHOD_eq_lig_0	8.3380	1.2623	7.6446	0.5743	-4.2390	-4.0696	-3.5784	-3.2769	-0.03985	-0.32199	-0.33094	-0.31252
CN40-TEZYUU_ax_lig_1	8.3380	1.2623	7.8793	0.4471	-4.2390	-4.0696	-3.5714	-3.5209	-0.03985	-0.32199	-0.30135	-0.33222
CN40-DUYZEE_eq_lig_0	8.3380	1.2623	3.6616	-1.7512	-4.2390	-4.0696	-1.7446	-1.4707	-0.03985	-0.32199	-0.28771	-0.32268
CN40-MOWMIX_ax_lig_1	8.3380	1.2623	-2.7268	-5.7084	-4.2390	-4.0696	2.3208	2.7542	-0.03985	-0.32199	-0.23522	-0.24445
CN40-XAHNED_eq_lig_0	8.3380	1.2623	7.0531	0.3708	-4.2390	-4.0696	-3.7245	-3.6539	-0.03985	-0.32199	-0.29925	-0.30365
CN40-SEDKIY_eq_lig_0	8.3380	1.2623	7.2448	0.6780	-4.2390	-4.0696	-4.0517	-3.9856	-0.03985	-0.32199	-0.29475	-0.30433
CN40-WEJQAG_eq_lig_0	8.3380	1.2623	7.8126	0.2341	-4.2390	-4.0696	-3.2008	-3.1393	-0.03985	-0.32199	-0.28538	-0.33806
CN40-NORROE_ax_lig_0	8.3380	1.2623	4.5790	-2.4165	-4.2390	-4.0696	-0.8516	-0.7754	-0.03985	-0.32199	-0.30759	-0.30368
CN40-DOKBUB_ax_lig_1	8.3380	1.2623	9.6155	3.8869	-4.2390	-4.0696	-6.3091	-1.9637	-0.03985	-0.32199	-0.32248	-0.32271
CN40-SERDEA_eq_lig_0	8.3380	1.2623	6.6314	1.7280	-4.2390	-4.0696	-5.4234	-5.2532	-0.03985	-0.32199	-0.26650	-0.26671
CN40-XUKVIL_ax_lig_0	8.3380	1.2623	7.8881	1.7324	-4.2390	-4.0696	-4.7804	-4.6495	-0.03985	-0.32199	-0.25472	-0.29551
CN40-IMOMOP_eq_lig_2	8.3380	1.2623	8.4939	4.6242	-4.2390	-4.0696	-7.5066	-3.8590	-0.03985	-0.32199	-0.23785	-0.23745
CN40-PEDDUA_eq_lig_1	8.3380	1.2623	9.5252	1.9929	-4.2390	-4.0696	-5.1330	-5.0451	-0.03985	-0.32199	-0.28036	-0.30878
CN40-WEJPUZ_eq_lig_0	8.3380	1.2623	7.8982	0.1001	-4.2390	-4.0696	-2.8920	-2.7219	-0.03985	-0.32199	-0.29292	-0.34591
CN40-HOGDAK_eq_lig_2	8.3380	1.2623	7.4386	0.9890	-4.2390	-4.0696	-4.1106	-3.6183	-0.03985	-0.32199	-0.30503	-0.32130
CN40-SOHCAT_eq_lig_0	8.3380	1.2623	8.9713	3.2758	-4.2390	-4.0696	-5.4485	-5.1959	-0.03985	-0.32199	-0.24064	-0.23215
CN40-CIKXOM_eq_lig_0	8.3380	1.2623	7.9266	0.6534	-4.2390	-4.0696	-4.1072	-4.0876	-0.03985	-0.32199	-0.29110	-0.28565
CN40-CIDDEB_eq_lig_0	8.3380	1.2623	8.1510	0.9292	-4.2390	-4.0696	-4.0318	-3.8512	-0.03985	-0.32199	-0.30746	-0.29464
CN40-YUZVUN_eq_lig_2	8.3380	1.2623	4.0576	-2.6823	-4.2390	-4.0696	-0.5558	-0.3853	-0.03985	-0.32199	-0.29939	-0.30206
CN40-XERMEO_eq_lig_2	8.3380	1.2623	7.6400	0.4758	-4.2390	-4.0696	-3.7897	-3.7696	-0.03985	-0.32199	-0.30015	-0.25572
CN40-OVALOO_eq_lig_2	8.3380	1.2623	8.2849	0.5748	-4.2390	-4.0696	-3.7231	-3.6660	-0.03985	-0.32199	-0.29987	-0.29933
CN40-ICICOO_eq_lig_2	8.3380	1.2623	4.3487	-2.5771	-4.2390	-4.0696	-0.8677	-0.7948	-0.03985	-0.32199	-0.30545	-0.25939
CN40-BIFBEA_eq_lig_2	8.3380	1.2623	7.2397	1.5630	-4.2390	-4.0696	-3.5509	-3.3289	-0.03985	-0.32199	-0.35751	-0.27559
CN40-OVALEE_eq_lig_2	8.3380	1.2623	8.6959	0.6479	-4.2390	-4.0696	-3.6293	-3.5259	-0.03985	-0.32199	-0.31188	-0.31308
CN40-MINVEM_eq_lig_2	8.3380	1.2623	8.1083	1.2090	-4.2390	-4.0696	-4.1905	-3.3202	-0.03985	-0.32199	-0.29502	-0.29115
CN40-HAWQOM_eq_lig_0	8.3380	1.2623	9.6094	4.9687	-4.2390	-4.0696	-7.3809	-3.8618	-0.03985	-0.32199	-0.26771	-0.26794
CN40-HIPFET_eq_lig_2	8.3380	1.2623	4.2461	-2.8757	-4.2390	-4.0696	-0.3666	-0.3133	-0.03985	-0.32199	-0.31644	-0.29853
CN40-ZUVNIP_eq_lig_2	8.3380	1.2623	4.9551	-2.6540	-4.2390	-4.0696	-0.3751	-0.3122	-0.03985	-0.32199	-0.31086	-0.29582
CN40-QOJZIB_eq_lig_2	8.3380	1.2623	7.8554	0.7840	-4.2390	-4.0696	-3.9732	-3.8553	-0.03985	-0.32199	-0.30220	-0.28448
CN40-SIWREW_eq_lig_0	8.3380	1.2623	4.3996	-2.8191	-4.2390	-4.0696	-0.3835	-0.3573	-0.03985	-0.32199	-0.32321	-0.29664
CN40-YUZZOJ_eq_lig_0	8.3380	1.2623	8.1505	1.1635	-4.2390	-4.0696	-4.6248	-4.5788	-0.03985	-0.32199	-0.29040	-0.29450
CN40-RINLEH_eq_lig_0	8.3380	1.2623	3.9677	-3.1877	-4.2390	-4.0696	0.1053	0.1167	-0.03985	-0.32199	-0.32712	-0.36755
CN40-VOCVIV_ax_lig_1	8.3380	1.2623	3.3584	-3.2107	-4.2390	-4.0696	0.0877	0.1090	-0.03985	-0.32199	-0.38077	-0.33453
CN40-BADQOQ_eq_lig_1	8.3380	1.2623	8.6271	1.4221	-4.2390	-4.0696	-4.1713	-3.8402	-0.03985	-0.32199	-0.28090	-0.28451
CN40-FUTMIT_eq_lig_0	8.3380	1.2623	8.4898	1.1748	-4.2390	-4.0696	-4.3927	-4.2769	-0.03985	-0.32199	-0.28809	-0.24250
CN40-MURHOX_ax_lig_1	8.3380	1.2623	8.8571	1.3227	-4.2390	-4.0696	-3.8394	-3.4276	-0.03985	-0.32199	-0.28650	-0.28551
CN40-YUZWIC_eq_lig_2	8.3380	1.2623	8.1220	0.0787	-4.2390	-4.0696	-3.1962	-3.1378	-0.03985	-0.32199	-0.31986	-0.26942
CN40-FIGPOC_ax_lig_1	8.3380	1.2623	4.3728	-2.4484	-4.2390	-4.0696	-0.5332	-0.4750	-0.03985	-0.32199	-0.32059	-0.30688
CN40-TENQOV_eq_lig_0	8.3380	1.2623	7.9373	0.7467	-4.2390	-4.0696	-4.2198	-4.1302	-0.03985	-0.32199	-0.28498	-0.30376
CN40-MUTMOF_eq_lig_2	8.3380	1.2623	7.5737	0.7377	-4.2390	-4.0696	-4.1771	-4.1640	-0.03985	-0.32199	-0.29399	-0.28965
CN40-YEVGOY_ax_lig_1	8.3380	1.2623	7.8743	-0.5842	-4.2390	-4.0696	-2.1160	-2.0548	-0.03985	-0.32199	-0.32990	-0.33436
CN40-TUGKAJ_eq_lig_0	8.3380	1.2623	4.5871	-2.3552	-4.2390	-4.0696	-0.7265	-0.7012	-0.03985	-0.32199	-0.32289	-0.28896
CN40-LIRLIJ_eq_lig_2	8.3380	1.2623	8.8486	0.4320	-4.2390	-4.0696	-3.8306	-3.8167	-0.03985	-0.32199	-0.21853	-0.21962
CN40-CIMSOJ_eq_lig_2	8.3380	1.2623	8.3001	0.5524	-4.2390	-4.0696	-3.8678	-3.8426	-0.03985	-0.32199	-0.30324	-0.30114
CN40-PEDFAI_eq_lig_2	8.3380	1.2623	9.3611	1.9475	-4.2390	-4.0696	-5.1257	-4.9914	-0.03985	-0.32199	-0.28071	-0.30444
CN40-YUZWAU_ax_lig_1	8.3380	1.2623	8.5228	-0.3781	-4.2390	-4.0696	-2.3392	-2.2881	-0.03985	-0.32199	-0.33620	-0.28009
CN40-YIVXUZ_ax_lig_1	8.3380	1.2623	7.6552	0.3784	-4.2390	-4.0696	-3.4254	-3.3287	-0.03985	-0.32199	-0.34008	-0.34013
CN40-NOLXES_eq_lig_2	8.3380	1.2623	7.8318	0.9727	-4.2390	-4.0696	-4.0660	-3.7327	-0.03985	-0.32199	-0.31837	-0.29325
CN40-YUWWOD_eq_lig_2	8.3380	1.2623	8.0900	0.4487	-4.2390	-4.0696	-3.4160	-3.3066	-0.03985	-0.32199	-0.31156	-0.31324
CN40-RANGEU_eq_lig_0	8.3380	1.2623	7.6349	0.5432	-4.2390	-4.0696	-3.9561	-3.9482	-0.03985	-0.32199	-0.29472	-0.22710
CN40-NINGOH_eq_lig_0	8.3380	1.2623	8.0336	4.9877	-4.2390	-4.0696	-8.2253	-4.8024	-0.03985	-0.32199	-0.26032	-0.22365
CN40-TUGDOR_eq_lig_2	8.3380	1.2623	8.4068	1.3864	-4.2390	-4.0696	-4.1700	-3.7873	-0.03985	-0.32199	-0.29618	-0.28643
CN40-MUBCAQ_eq_lig_0	8.3380	1.2623	3.8179	-0.5377	-4.2390	-4.0696	-2.9250	-2.8693	-0.03985	-0.32199	-0.33797	-0.33842
CN40-AMASEN_eq_lig_2	8.3380	1.2623	3.8852	-1.7625	-4.2390	-4.0696	-1.3258	-1.2244	-0.03985	-0.32199	-0.36184	-0.36505
CN40-COYMOT_eq_lig_2	8.3380	1.2623	7.8219	0.5194	-4.2390	-4.0696	-3.7137	-3.6485	-0.03985	-0.32199	-0.29732	-0.29425
CN40-GIVBUK_eq_lig_0	8.3380	1.2623	8.0703	1.1518	-4.2390	-4.0696	-4.2968	-3.9570	-0.03985	-0.32199	-0.31296	-0.28262
CN40-LISMIK_eq_lig_2	8.3380	1.2623	7.6142	0.6857	-4.2390	-4.0696	-3.8609	-3.7696	-0.03985	-0.32199	-0.30301	-0.29444
CN40-GEMXAZ_eq_lig_2	8.3380	1.2623	7.5922	0.7203	-4.2390	-4.0696	-3.9827	-3.9422	-0.03985	-0.32199	-0.29863	-0.29132
CN40-WOLZII_ax_lig_1	8.3380	1.2623	3.6205	-2.8684	-4.2390	-4.0696	-0.4440	-0.3720	-0.03985	-0.32199	-0.31504	-0.30991
CN40-MIHKUM_eq_lig_1	8.3380	1.2623	6.7989	1.1657	-4.2390	-4.0696	-4.2802	-4.0332	-0.03985	-0.32199	-0.33019	-0.28413
CN40-SOSCEK_eq_lig_0	8.3380	1.2623	8.1559	1.5027	-4.2390	-4.0696	-4.5586	-4.1696	-0.03985	-0.32199	-0.28444	-0.28445
CN40-ELEDUX_ax_lig_1	8.3380	1.2623	8.7032	-1.0309	-4.2390	-4.0696	-1.9265	-1.8904	-0.03985	-0.32199	-0.24684	-0.25065
CN40-ENIDIR_eq_lig_0	8.3380	1.2623	8.0157	0.5994	-4.2390	-4.0696	-3.8475	-3.8022	-0.03985	-0.32199	-0.29326	-0.29460
CN40-WORFUH_eq_lig_2	8.3380	1.2623	8.8729	1.0920	-4.2390	-4.0696	-3.9394	-3.6509	-0.03985	-0.32199	-0.28232	-0.28061
CN40-DUPYOD_eq_lig_2	8.3380	1.2623	4.2747	-1.6888	-4.2390	-4.0696	-1.6496	-1.6151	-0.03985	-0.32199	-0.29606	-0.28495
CN40-KEHMIW_eq_lig_0	8.3380	1.2623	7.6647	0.8747	-4.2390	-4.0696	-4.1384	-4.0897	-0.03985	-0.32199	-0.28666	-0.29569
CN40-ZUNVIP_eq_lig_0	8.3380	1.2623	8.2807	0.6217	-4.2390	-4.0696	-3.6317	-3.5488	-0.03985	-0.32199	-0.30225	-0.30369
CN40-UBADEI_eq_lig_2	8.3380	1.2623	8.3755	0.1757	-4.2390	-4.0696	-3.5251	-3.5131	-0.03985	-0.32199	-0.30674	-0.23607
CN40-IVEBES_eq_lig_2	8.3380	1.2623	6.3794	1.7453	-4.2390	-4.0696	-5.3857	-5.0646	-0.03985	-0.32199	-0.26953	-0.27173
CN40-CIYKUS_eq_lig_1	8.3380	1.2623	8.0492	0.3295	-4.2390	-4.0696	-3.1724	-3.0218	-0.03985	-0.32199	-0.32474	-0.34647
CN40-BAGQUZ_eq_lig_0	8.3380	1.2623	7.7531	1.2252	-4.2390	-4.0696	-4.8878	-4.8823	-0.03985	-0.32199	-0.28313	-0.28433
CN40-XUPVUB_eq_lig_2	8.3380	1.2623	8.2898	0.7770	-4.2390	-4.0696	-3.8326	-3.6966	-0.03985	-0.32199	-0.30308	-0.25313
CN40-LIYNOY_eq_lig_0	8.3380	1.2623	9.5372	5.6725	-4.2390	-4.0696	-8.5318	-4.4943	-0.03985	-0.32199	-0.25919	-0.21583
CN40-QEQVOA_ax_lig_1	8.3380	1.2623	8.4938	1.0005	-4.2390	-4.0696	-3.5851	-2.9855	-0.03985	-0.32199	-0.30744	-0.31069
CN40-RUWJAV_eq_lig_0	8.3380	1.2623	3.6779	-2.5352	-4.2390	-4.0696	-0.5618	-0.4994	-0.03985	-0.32199	-0.36979	-0.37277
CN40-GITNAA_eq_lig_0	8.3380	1.2623	4.5830	0.8933	-4.2390	-4.0696	-4.1798	-4.0723	-0.03985	-0.32199	-0.32223	-0.28446
CN40-FUTMEP_eq_lig_0	8.3380	1.2623	8.0898	0.9427	-4.2390	-4.0696	-4.2160	-4.1486	-0.03985	-0.32199	-0.29074	-0.24741
CN40-RUSVUY_eq_lig_2	8.3380	1.2623	7.2165	0.5092	-4.2390	-4.0696	-3.8730	-3.8382	-0.03985	-0.32199	-0.32681	-0.32599
CN40-FILLUK_eq_lig_2	8.3380	1.2623	7.2305	1.3594	-4.2390	-4.0696	-4.6740	-4.2632	-0.03985	-0.32199	-0.30002	-0.28054
CN40-KOHRIJ_eq_lig_0	8.3380	1.2623	4.7321	-2.8594	-4.2390	-4.0696	-0.2537	-0.2166	-0.03985	-0.32199	-0.32373	-0.29140
CN40-QAYFEE_ax_lig_1	8.3380	1.2623	4.9689	-3.7091	-4.2390	-4.0696	1.1732	1.2093	-0.03985	-0.32199	-0.35648	-0.31501
CN40-ZUHBAH_eq_lig_1	8.3380	1.2623	4.4225	-2.6885	-4.2390	-4.0696	-0.3645	-0.2969	-0.03985	-0.32199	-0.32393	-0.33995
CN40-HAWCEQ_eq_lig_2	8.3380	1.2623	8.2147	0.7440	-4.2390	-4.0696	-3.6341	-3.5829	-0.03985	-0.32199	-0.30203	-0.29919
CN40-LOHZEP_eq_lig_0	8.3380	1.2623	7.6601	0.5614	-4.2390	-4.0696	-3.7266	-3.6899	-0.03985	-0.32199	-0.29557	-0.29806
CN40-DUXPOC_eq_lig_0	8.3380	1.2623	7.8051	0.5736	-4.2390	-4.0696	-3.8316	-3.7714	-0.03985	-0.32199	-0.29231	-0.23818
CN40-TERKAF_ax_lig_1	8.3380	1.2623	5.4200	-2.6259	-4.2390	-4.0696	0.1316	0.6838	-0.03985	-0.32199	-0.32903	-0.31491
CN40-SIWQUL_eq_lig_0	8.3380	1.2623	4.5090	-2.7977	-4.2390	-4.0696	-0.4306	-0.3472	-0.03985	-0.32199	-0.31042	-0.29743
CN40-PAXFIG_eq_lig_2	8.3380	1.2623	8.1556	0.6042	-4.2390	-4.0696	-3.1842	-1.8294	-0.03985	-0.32199	-0.33058	-0.32768
CN40-MEWVUI_ax_lig_0	8.3380	1.2623	7.7987	0.9446	-4.2390	-4.0696	-4.0549	-3.2157	-0.03985	-0.32199	-0.30431	-0.29684
CN40-TASPAH_eq_lig_0	8.3380	1.2623	-2.4439	-5.8638	-4.2390	-4.0696	2.5640	3.0518	-0.03985	-0.32199	-0.37993	-0.37993
CN40-ICICUU_eq_lig_2	8.3380	1.2623	4.3929	-2.3528	-4.2390	-4.0696	-0.8872	-0.8590	-0.03985	-0.32199	-0.29856	-0.27371
CN40-PUVMUR_eq_lig_2	8.3380	1.2623	8.3385	1.6130	-4.2390	-4.0696	-4.7665	-4.6201	-0.03985	-0.32199	-0.27948	-0.22862
CN40-TEGVIM_eq_lig_0	8.3380	1.2623	7.9303	0.8609	-4.2390	-4.0696	-4.0093	-3.7400	-0.03985	-0.32199	-0.31699	-0.28992
CN40-BIQXUW_eq_lig_2	8.3380	1.2623	8.7844	4.7880	-4.2390	-4.0696	-7.0183	-5.0376	-0.03985	-0.32199	-0.25053	-0.24415
CN40-AHIXUM_eq_lig_0	8.3380	1.2623	8.5895	4.5189	-4.2390	-4.0696	-7.1164	-4.2365	-0.03985	-0.32199	-0.31916	-0.27388
CN40-ZUFHEQ_eq_lig_0	8.3380	1.2623	8.4004	0.1460	-4.2390	-4.0696	-3.2419	-3.2149	-0.03985	-0.32199	-0.30420	-0.24386
CN40-OZIYUT_eq_lig_0	8.3380	1.2623	9.2655	1.4327	-4.2390	-4.0696	-4.2926	-3.9293	-0.03985	-0.32199	-0.30643	-0.31372
CN40-PIQGAA_ax_lig_1	8.3380	1.2623	4.8576	-1.5086	-4.2390	-4.0696	-1.8561	-1.7647	-0.03985	-0.32199	-0.28178	-0.28217
CN40-QOJZEX_eq_lig_2	8.3380	1.2623	8.0028	0.6855	-4.2390	-4.0696	-3.6937	-3.5598	-0.03985	-0.32199	-0.29791	-0.29819
CN40-SESKAF_ax_lig_1	8.3380	1.2623	8.1189	-0.0414	-4.2390	-4.0696	-3.2390	-3.1993	-0.03985	-0.32199	-0.28037	-0.28315
CN40-FAWFAL_eq_lig_2	8.3380	1.2623	7.6955	0.7892	-4.2390	-4.0696	-4.3557	-4.3428	-0.03985	-0.32199	-0.27526	-0.28356
CN40-AZEZOW_eq_lig_2	8.3380	1.2623	7.5145	0.7734	-4.2390	-4.0696	-4.1275	-4.1029	-0.03985	-0.32199	-0.30942	-0.28469
CN40-KOHROP_eq_lig_0	8.3380	1.2623	4.9150	-2.4879	-4.2390	-4.0696	-0.5619	-0.5219	-0.03985	-0.32199	-0.31756	-0.28847
CN40-ULOZAX_eq_lig_0	8.3380	1.2623	7.7717	0.6094	-4.2390	-4.0696	-4.0783	-4.0706	-0.03985	-0.32199	-0.29737	-0.23262
CN40-JIYVOD_eq_lig_0	8.3380	1.2623	8.6987	1.0028	-4.2390	-4.0696	-3.9427	-3.8473	-0.03985	-0.32199	-0.29756	-0.32477
CN40-KAFPEO_eq_lig_0	8.3380	1.2623	8.3186	0.5385	-4.2390	-4.0696	-3.3163	-2.7754	-0.03985	-0.32199	-0.31029	-0.31479
CN40-VUTZAN_eq_lig_2	8.3380	1.2623	9.2357	1.1838	-4.2390	-4.0696	-4.1542	-4.0797	-0.03985	-0.32199	-0.29979	-0.29598
CN40-GIVBOE_eq_lig_0	8.3380	1.2623	7.4680	0.8327	-4.2390	-4.0696	-4.1588	-4.0391	-0.03985	-0.32199	-0.30695	-0.28457
CN40-WOBQUB_eq_lig_0	8.3380	1.2623	7.4757	0.6362	-4.2390	-4.0696	-4.1907	-4.1622	-0.03985	-0.32199	-0.29049	-0.22066
CN40-VIDPIK_eq_lig_2	8.3380	1.2623	3.9326	-2.8895	-4.2390	-4.0696	-0.3747	-0.3050	-0.03985	-0.32199	-0.31787	-0.30637
CN40-ERANUH_eq_lig_0	8.3380	1.2623	8.3591	1.0649	-4.2390	-4.0696	-3.9227	-3.7450	-0.03985	-0.32199	-0.28935	-0.28692
CN40-BIKQET_eq_lig_2	8.3380	1.2623	8.1807	0.1340	-4.2390	-4.0696	-3.2420	-3.2344	-0.03985	-0.32199	-0.30233	-0.24857
CN40-ZUNGUM_eq_lig_0	8.3380	1.2623	7.5343	0.5295	-4.2390	-4.0696	-3.9287	-3.8511	-0.03985	-0.32199	-0.29371	-0.28624
CN40-ERIFES_eq_lig_0	8.3380	1.2623	1.6393	-6.5550	-4.2390	-4.0696	3.8430	3.8655	-0.03985	-0.32199	-0.29760	-0.30030
CN40-GIVBIY_eq_lig_0	8.3380	1.2623	7.6704	0.7846	-4.2390	-4.0696	-4.1138	-4.0319	-0.03985	-0.32199	-0.30501	-0.28961
CN40-FEQSEB_eq_lig_2	8.3380	1.2623	7.8970	0.8482	-4.2390	-4.0696	-4.1382	-3.9624	-0.03985	-0.32199	-0.29967	-0.30564
CN40-UDETII_eq_lig_1	8.3380	1.2623	8.0122	0.0016	-4.2390	-4.0696	-3.4788	-3.4716	-0.03985	-0.32199	-0.23187	-0.23187
CN40-TEXSAT_eq_lig_2	8.3380	1.2623	7.3316	0.9860	-4.2390	-4.0696	-4.1082	-3.7940	-0.03985	-0.32199	-0.31854	-0.30784
CN40-KAQJUJ_eq_lig_1	8.3380	1.2623	8.4406	0.2785	-4.2390	-4.0696	-3.4459	-3.4206	-0.03985	-0.32199	-0.30813	-0.28822
CN40-MIMYEO_eq_lig_0	8.3380	1.2623	7.7568	0.5381	-4.2390	-4.0696	-3.7035	-3.6424	-0.03985	-0.32199	-0.30934	-0.31242
CN40-GITZUG_eq_lig_0	8.3380	1.2623	8.1552	0.4288	-4.2390	-4.0696	-3.4513	-3.3815	-0.03985	-0.32199	-0.29773	-0.30623
CN40-VUVCOH_ax_lig_0	8.3380	1.2623	4.0143	-2.3681	-4.2390	-4.0696	-0.6726	-0.5765	-0.03985	-0.32199	-0.33379	-0.37614
CN40-TUKBEI_ax_lig_0	8.3380	1.2623	8.2824	-0.0724	-4.2390	-4.0696	-2.9850	-2.9669	-0.03985	-0.32199	-0.30526	-0.24790
CN40-GEMXED_eq_lig_0	8.3380	1.2623	7.5119	0.8099	-4.2390	-4.0696	-4.1487	-4.1065	-0.03985	-0.32199	-0.29148	-0.29129
CN40-EJOLAR_eq_lig_2	8.3380	1.2623	8.1681	2.2428	-4.2390	-4.0696	-5.3144	-4.5697	-0.03985	-0.32199	-0.26839	-0.30246
CN40-HUDYOW_eq_lig_2	8.3380	1.2623	4.4162	1.7817	-4.2390	-4.0696	-5.3741	-5.2462	-0.03985	-0.32199	-0.30084	-0.28840
CN40-QAPGAS_eq_lig_2	8.3380	1.2623	3.9078	-2.7801	-4.2390	-4.0696	-0.3254	-0.2967	-0.03985	-0.32199	-0.32480	-0.36954
CN40-ZUNGOG_eq_lig_0	8.3380	1.2623	7.7865	0.6439	-4.2390	-4.0696	-3.9421	-3.8812	-0.03985	-0.32199	-0.29878	-0.29515
CN40-EKABUP_ax_lig_1	8.3380	1.2623	8.4198	0.0756	-4.2390	-4.0696	-3.1280	-3.0962	-0.03985	-0.32199	-0.31678	-0.23732
CN40-GIVBEU_eq_lig_0	8.3380	1.2623	7.3106	0.6860	-4.2390	-4.0696	-4.0296	-3.9630	-0.03985	-0.32199	-0.30313	-0.28680
CN40-ULOZEB_eq_lig_2	8.3380	1.2623	7.3278	0.6398	-4.2390	-4.0696	-4.2133	-4.2088	-0.03985	-0.32199	-0.29694	-0.23295
CN40-QUCWIX_ax_lig_0	8.3380	1.2623	9.2234	0.3806	-4.2390	-4.0696	-3.1405	-3.0672	-0.03985	-0.32199	-0.31491	-0.25051
CN40-TEGVOS_eq_lig_2	8.3380	1.2623	7.8964	0.8946	-4.2390	-4.0696	-4.0266	-3.7989	-0.03985	-0.32199	-0.31434	-0.29451
CN40-XOWJIF_eq_lig_0	8.3380	1.2623	8.5119	1.2919	-4.2390	-4.0696	-4.0505	-3.8945	-0.03985	-0.32199	-0.31705	-0.28318
CN40-JORGAB_eq_lig_2	8.3380	1.2623	7.7494	0.0140	-4.2390	-4.0696	-3.1051	-3.0535	-0.03985	-0.32199	-0.31366	-0.24582
CN40-RANFUJ_eq_lig_0	8.3380	1.2623	7.5276	0.5184	-4.2390	-4.0696	-3.9466	-3.9408	-0.03985	-0.32199	-0.30439	-0.23591
CN40-JUPTEV_eq_lig_2	8.3380	1.2623	7.9056	1.0864	-4.2390	-4.0696	-4.2855	-4.1278	-0.03985	-0.32199	-0.29316	-0.27631
CN40-EKABID_eq_lig_2	8.3380	1.2623	7.5201	-0.0576	-4.2390	-4.0696	-3.1764	-3.1401	-0.03985	-0.32199	-0.33140	-0.33388
CN40-DAGNOR_ax_lig_1	8.3380	1.2623	4.8578	-2.4705	-4.2390	-4.0696	-0.6975	-0.6878	-0.03985	-0.32199	-0.31195	-0.29345
CN40-QUBZUK_eq_lig_0	8.3380	1.2623	9.3808	2.9059	-4.2390	-4.0696	-6.3637	-6.1395	-0.03985	-0.32199	-0.29683	-0.29337
CN40-OLOSUG_eq_lig_0	8.3380	1.2623	3.7798	-1.6635	-4.2390	-4.0696	-1.7385	-1.7230	-0.03985	-0.32199	-0.35752	-0.35062
CN40-SUHLOZ_eq_lig_0	8.3380	1.2623	6.8784	0.8943	-4.2390	-4.0696	-4.6514	-4.5789	-0.03985	-0.32199	-0.27864	-0.29110
CN40-SATSAJ_eq_lig_2	8.3380	1.2623	3.8704	-2.3787	-4.2390	-4.0696	-0.7726	-0.7014	-0.03985	-0.32199	-0.36154	-0.36530
CN40-BUQVER_eq_lig_0	8.3380	1.2623	8.1915	1.5042	-4.2390	-4.0696	-4.7584	-4.5327	-0.03985	-0.32199	-0.30172	-0.30151
CN40-UVUJOL_eq_lig_2	8.3380	1.2623	8.1296	0.2934	-4.2390	-4.0696	-3.3186	-3.2744	-0.03985	-0.32199	-0.30396	-0.30381
CN40-TASPEL_eq_lig_2	8.3380	1.2623	8.4148	0.6287	-4.2390	-4.0696	-3.4075	-2.9907	-0.03985	-0.32199	-0.33758	-0.31874
CN40-CEQJOZ_eq_lig_0	8.3380	1.2623	7.4752	0.4044	-4.2390	-4.0696	-3.5484	-3.4907	-0.03985	-0.32199	-0.29509	-0.30235
CN40-QOJZOH_eq_lig_2	8.3380	1.2623	8.2513	1.0763	-4.2390	-4.0696	-4.2534	-4.1437	-0.03985	-0.32199	-0.28468	-0.29046
CN40-WOBRAI_eq_lig_0	8.3380	1.2623	7.5857	0.5225	-4.2390	-4.0696	-3.9413	-3.9213	-0.03985	-0.32199	-0.30255	-0.24028
CN40-LEZHOP_eq_lig_2	8.3380	1.2623	7.3158	1.6482	-4.2390	-4.0696	-4.7223	-3.9099	-0.03985	-0.32199	-0.30125	-0.30391
CN40-VOYQEH_eq_lig_2	8.3380	1.2623	7.1337	1.3744	-4.2390	-4.0696	-4.9421	-4.8886	-0.03985	-0.32199	-0.29263	-0.27202
CN40-SEJXEN_eq_lig_0	8.3380	1.2623	-3.1457	-5.6178	-4.2390	-4.0696	1.9603	2.1133	-0.03985	-0.32199	-0.38569	-0.38569
CN40-TAMREH_ax_lig_0	8.3380	1.2623	8.0115	0.0153	-4.2390	-4.0696	-3.2026	-3.1193	-0.03985	-0.32199	-0.31794	-0.24969
CN40-OLOSIU_eq_lig_0	8.3380	1.2623	3.8621	-0.7145	-4.2390	-4.0696	-2.5459	-2.5191	-0.03985	-0.32199	-0.33554	-0.34100
CN40-PEDDEK_eq_lig_2	8.3380	1.2623	9.3938	6.0215	-4.2390	-4.0696	-8.7739	-6.2596	-0.03985	-0.32199	-0.25141	-0.23747
CN40-SIWQOF_eq_lig_0	8.3380	1.2623	4.1925	-2.5715	-4.2390	-4.0696	-0.7220	-0.6569	-0.03985	-0.32199	-0.30577	-0.29633
CN40-VEFPII_eq_lig_0	8.3380	1.2623	4.9878	-2.3834	-4.2390	-4.0696	-0.3072	-0.1023	-0.03985	-0.32199	-0.34726	-0.29705
CN40-DONYEN_eq_lig_0	8.3380	1.2623	8.1497	1.7647	-4.2390	-4.0696	-4.7461	-4.1433	-0.03985	-0.32199	-0.27560	-0.27469
CN40-DACBIT_eq_lig_2	8.3380	1.2623	7.9712	2.0154	-4.2390	-4.0696	-4.6217	-4.4263	-0.03985	-0.32199	-0.31358	-0.28272
CN40-BAWSID_eq_lig_2	8.3380	1.2623	8.3157	0.3907	-4.2390	-4.0696	-3.3949	-3.2036	-0.03985	-0.32199	-0.31863	-0.26284
CN40-ZUNHAT_eq_lig_0	8.3380	1.2623	8.0418	0.5578	-4.2390	-4.0696	-3.9189	-3.9050	-0.03985	-0.32199	-0.28341	-0.28882
CN40-RASGAV_eq_lig_2	8.3380	1.2623	7.7920	0.9100	-4.2390	-4.0696	-4.1039	-3.9055	-0.03985	-0.32199	-0.30464	-0.30767
CN40-YUGBOU_eq_lig_0	8.3380	1.2623	8.1946	0.9469	-4.2390	-4.0696	-4.5608	-4.4033	-0.03985	-0.32199	-0.28477	-0.28529
CN40-RANGOE_eq_lig_0	8.3380	1.2623	(eV):**********	(eV):46483.1523	-4.2390	-4.0696	-15.1945	-15.0958	-0.03985	-0.32199	-1.10885	0.98159
CN40-WOBQOV_eq_lig_0	8.3380	1.2623	4.3133	-2.7750	-4.2390	-4.0696	-0.4206	-0.4001	-0.03985	-0.32199	-0.32293	-0.29446
CN40-ACAWEJ_ax_lig_1	8.3380	1.2623	4.3346	-3.1204	-4.2390	-4.0696	0.4767	0.9448	-0.03985	-0.32199	-0.37605	-0.38384
CN40-GEQFIU_eq_lig_2	8.3380	1.2623	8.1011	-0.0909	-4.2390	-4.0696	-2.7654	-2.6542	-0.03985	-0.32199	-0.31137	-0.31107
CN40-BOFSUM_ax_lig_1	8.3380	1.2623	9.4644	5.6278	-4.2390	-4.0696	-8.5601	-5.5881	-0.03985	-0.32199	-0.24524	-0.24754
CN40-MIMYAL_eq_lig_2	8.3380	1.2623	8.2104	1.3025	-4.2390	-4.0696	-4.3048	-4.0887	-0.03985	-0.32199	-0.28905	-0.30100
CN40-UKUGIS_eq_lig_2	8.3380	1.2623	8.5175	1.2864	-4.2390	-4.0696	-4.2682	-4.2253	-0.03985	-0.32199	-0.28906	-0.22186
CN40-TOTPEA_eq_lig_0	8.3380	1.2623	8.0875	0.7255	-4.2390	-4.0696	-3.7607	-3.3400	-0.03985	-0.32199	-0.30337	-0.31979
CN40-JOFVOS_eq_lig_2	8.3380	1.2623	7.4055	0.7320	-4.2390	-4.0696	-3.9905	-3.9743	-0.03985	-0.32199	-0.30058	-0.29551
CN40-JAWREH_eq_lig_2	8.3380	1.2623	3.8255	-2.3121	-4.2390	-4.0696	-1.1495	-1.0997	-0.03985	-0.32199	-0.30150	-0.33249
CN40-HISLOM_eq_lig_2	8.3380	1.2623	8.2220	0.5590	-4.2390	-4.0696	-3.8309	-3.8169	-0.03985	-0.32199	-0.29100	-0.29245
CN40-BIRKOE_eq_lig_0	8.3380	1.2623	8.6666	4.5939	-4.2390	-4.0696	-6.7672	-4.9865	-0.03985	-0.32199	-0.24472	-0.24925
CN40-ACILAC_eq_lig_1	8.3380	1.2623	7.1911	0.3334	-4.2390	-4.0696	-3.7332	-3.7107	-0.03985	-0.32199	-0.30547	-0.30140
CN40-MODHOF_eq_lig_2	8.3380	1.2623	3.9896	-2.7854	-4.2390	-4.0696	-0.0178	0.1033	-0.03985	-0.32199	-0.33797	-0.40636
CN40-XUCBED_eq_lig_2	8.3380	1.2623	8.4630	0.8860	-4.2390	-4.0696	-3.5434	-2.9221	-0.03985	-0.32199	-0.29219	-0.30427
CN40-PEDDIO_eq_lig_2	8.3380	1.2623	9.4918	1.9516	-4.2390	-4.0696	-5.1402	-5.0490	-0.03985	-0.32199	-0.29168	-0.27444
CN40-SUGXEY_eq_lig_0	8.3380	1.2623	8.2518	0.1763	-4.2390	-4.0696	-3.5148	-3.4872	-0.03985	-0.32199	-0.30174	-0.23853
CN40-MUTMUL_eq_lig_2	8.3380	1.2623	3.9581	0.8507	-4.2390	-4.0696	-4.3492	-4.2633	-0.03985	-0.32199	-0.29055	-0.29425
CN40-SIFSOQ_eq_lig_0	8.3380	1.2623	8.4431	4.2839	-4.2390	-4.0696	-6.8529	-4.1274	-0.03985	-0.32199	-0.28617	-0.25742
CN40-UTADAV_eq_lig_0	8.3380	1.2623	7.9992	0.0219	-4.2390	-4.0696	-3.1513	-3.0942	-0.03985	-0.32199	-0.30998	-0.26220
CN40-TOTPUQ_eq_lig_0	8.3380	1.2623	7.7251	1.9372	-4.2390	-4.0696	-5.1020	-4.4611	-0.03985	-0.32199	-0.27511	-0.27511
CN40-TUZHEE_eq_lig_2	8.3380	1.2623	8.0353	0.9834	-4.2390	-4.0696	-4.1570	-3.8742	-0.03985	-0.32199	-0.29843	-0.29505
CN40-GUVRAT_eq_lig_2	8.3380	1.2623	8.1140	0.4914	-4.2390	-4.0696	-3.4827	-3.4146	-0.03985	-0.32199	-0.30279	-0.30088
CN40-DACBEP_eq_lig_0	8.3380	1.2623	8.5450	1.1437	-4.2390	-4.0696	-3.9625	-3.8212	-0.03985	-0.32199	-0.32414	-0.29409
CN40-PUVZAI_eq_lig_2	8.3380	1.2623	6.1417	1.3292	-4.2390	-4.0696	-5.1486	-5.0974	-0.03985	-0.32199	-0.28691	-0.28924
CN40-IFORUT_eq_lig_0	8.3380	1.2623	7.7500	0.2968	-4.2390	-4.0696	-3.4624	-3.4068	-0.03985	-0.32199	-0.28096	-0.33273
CN40-BAWSOJ_eq_lig_2	8.3380	1.2623	8.5985	0.5966	-4.2390	-4.0696	-3.6927	-3.5901	-0.03985	-0.32199	-0.30383	-0.23986
CN40-ZUVNOV_eq_lig_2	8.3380	1.2623	5.0010	-2.5725	-4.2390	-4.0696	-0.4177	-0.3423	-0.03985	-0.32199	-0.31533	-0.29711
CN40-CUFLEX_eq_lig_0	8.3380	1.2623	8.0450	0.7963	-4.2390	-4.0696	-3.7822	-3.6536	-0.03985	-0.32199	-0.32613	-0.31119
CN40-DUYZAA_eq_lig_0	8.3380	1.2623	6.9511	0.5503	-4.2390	-4.0696	-4.0545	-4.0265	-0.03985	-0.32199	-0.29027	-0.29278
CN40-UCIDES_eq_lig_2	8.3380	1.2623	8.7082	1.3668	-4.2390	-4.0696	-4.4638	-4.3373	-0.03985	-0.32199	-0.30142	-0.30203
CN40-HIRMAY_ax_lig_1	8.3380	1.2623	4.0480	-2.5909	-4.2390	-4.0696	-0.5867	-0.5182	-0.03985	-0.32199	-0.31247	-0.29533
CN40-HOJNOM_eq_lig_2	8.3380	1.2623	8.0524	3.6646	-4.2390	-4.0696	-6.2347	-3.5822	-0.03985	-0.32199	-0.28202	-0.29229
CN40-TOSKIY_eq_lig_2	8.3380	1.2623	5.0147	-0.6681	-4.2390	-4.0696	-2.5677	-2.4673	-0.03985	-0.32199	-0.27321	-0.27564
CN40-ACAWIN_ax_lig_1	8.3380	1.2623	8.4957	1.3287	-4.2390	-4.0696	-4.6047	-4.5568	-0.03985	-0.32199	-0.29157	-0.28261
CN40-WEBVIL_ax_lig_0	8.3380	1.2623	1.4131	-9.2233	-4.2390	-4.0696	6.8228	6.8647	-0.03985	-0.32199	-0.35147	-0.35409
CN40-ECAGEW_eq_lig_1	8.3380	1.2623	8.2330	1.4071	-4.2390	-4.0696	-4.2831	-3.5841	-0.03985	-0.32199	-0.31741	-0.28086
CN40-AJIMOX_eq_lig_0	8.3380	1.2623	8.2647	0.9497	-4.2390	-4.0696	-3.8460	-3.8186	-0.03985	-0.32199	-0.28925	-0.29037
CN40-UKOSEU_eq_lig_2	8.3380	1.2623	7.5238	0.1429	-4.2390	-4.0696	-3.4480	-3.4337	-0.03985	-0.32199	-0.29487	-0.15804
CN40-GIQSEH_eq_lig_0	8.3380	1.2623	7.2258	1.0952	-4.2390	-4.0696	-4.5313	-4.4854	-0.03985	-0.32199	-0.22211	-0.27901
CN40-CIDDAX_eq_lig_0	8.3380	1.2623	8.0463	0.7636	-4.2390	-4.0696	-3.8844	-3.7534	-0.03985	-0.32199	-0.30738	-0.30108
CN40-LEZJAD_eq_lig_2	8.3380	1.2623	7.3202	1.7429	-4.2390	-4.0696	-4.8561	-4.3436	-0.03985	-0.32199	-0.29567	-0.29583
CN40-TOTPIE_eq_lig_0	8.3380	1.2623	8.1889	2.0049	-4.2390	-4.0696	-5.0270	-4.3781	-0.03985	-0.32199	-0.27332	-0.27402
CN40-MOBBEL_eq_lig_0	8.3380	1.2623	8.4111	0.4112	-4.2390	-4.0696	-3.5104	-3.4623	-0.03985	-0.32199	-0.30637	-0.30716
CN40-ESOCUK_eq_lig_0	8.3380	1.2623	8.3989	4.5950	-4.2390	-4.0696	-7.5251	-3.6221	-0.03985	-0.32199	-0.23677	-0.23638
CN40-SATRUC_eq_lig_2	8.3380	1.2623	3.8108	-2.4023	-4.2390	-4.0696	-0.5314	-0.0713	-0.03985	-0.32199	-0.37337	-0.37113
CN40-SEJSEI_eq_lig_2	8.3380	1.2623	7.8766	1.0502	-4.2390	-4.0696	-4.2154	-4.0977	-0.03985	-0.32199	-0.29507	-0.28548
CN40-TOMLUD_eq_lig_0	8.3380	1.2623	8.9965	0.1068	-4.2390	-4.0696	-2.9199	-2.8677	-0.03985	-0.32199	-0.31059	-0.23028
CN40-QOZXOU_eq_lig_2	8.3380	1.2623	8.2565	0.2984	-4.2390	-4.0696	-2.9552	-2.8491	-0.03985	-0.32199	-0.30376	-0.29709
CN40-JAWRAD_eq_lig_0	8.3380	1.2623	7.4563	0.4499	-4.2390	-4.0696	-3.7257	-3.6660	-0.03985	-0.32199	-0.29924	-0.29598
CN40-XUBZEA_eq_lig_2	8.3380	1.2623	7.1528	0.1666	-4.2390	-4.0696	-3.2434	-3.1857	-0.03985	-0.32199	-0.30457	-0.30824
CN40-MAXWIS_eq_lig_2	8.3380	1.2623	5.0873	-2.3394	-4.2390	-4.0696	-0.6726	-0.6182	-0.03985	-0.32199	-0.31734	-0.29560
CN40-FAVXOS_ax_lig_1	8.3380	1.2623	3.8071	-3.6022	-4.2390	-4.0696	0.8658	0.9178	-0.03985	-0.32199	-0.35460	-0.34801
CN40-EFUVOS_eq_lig_0	8.3380	1.2623	8.3259	1.0709	-4.2390	-4.0696	-4.0716	-4.0037	-0.03985	-0.32199	-0.29738	-0.29057
CN40-XATMUD_eq_lig_2	8.3380	1.2623	7.8885	0.7077	-4.2390	-4.0696	-4.0200	-3.9315	-0.03985	-0.32199	-0.30751	-0.28807
CN40-WOCTEP_eq_lig_2	8.3380	1.2623	4.0733	-0.8307	-4.2390	-4.0696	-2.4330	-2.0893	-0.03985	-0.32199	-0.33075	-0.32866
CN40-ENIDOX_eq_lig_1	8.3380	1.2623	7.9579	0.6565	-4.2390	-4.0696	-3.8781	-3.7961	-0.03985	-0.32199	-0.28722	-0.24386
CN40-XUKQEA_eq_lig_2	8.3380	1.2623	7.0367	1.5170	-4.2390	-4.0696	-5.1984	-5.0380	-0.03985	-0.32199	-0.27359	-0.27480
CN40-GILWOQ_ax_lig_1	8.3380	1.2623	3.9079	-3.4138	-4.2390	-4.0696	0.4172	0.4864	-0.03985	-0.32199	-0.31685	-0.32282
CN40-PUYFOG_eq_lig_0	8.3380	1.2623	7.8688	2.6074	-4.2390	-4.0696	-5.9403	-5.8499	-0.03985	-0.32199	-0.27754	-0.27708
CN40-TASPIP_eq_lig_1	8.3380	1.2623	8.2458	0.8208	-4.2390	-4.0696	-3.6434	-3.0133	-0.03985	-0.32199	-0.30989	-0.32140
CN40-EKABOJ_eq_lig_0	8.3380	1.2623	7.9986	-0.0072	-4.2390	-4.0696	-3.0759	-3.0526	-0.03985	-0.32199	-0.31660	-0.33721
CN40-PIZJAK_eq_lig_0	8.3380	1.2623	8.6315	4.6770	-4.2390	-4.0696	-6.9226	-5.1748	-0.03985	-0.32199	-0.24277	-0.25021
CN40-SIWRAS_eq_lig_0	8.3380	1.2623	4.5746	-2.7334	-4.2390	-4.0696	-0.4592	-0.4508	-0.03985	-0.32199	-0.32164	-0.29281
CN40-AREBOR_ax_lig_1	8.3380	1.2623	3.2261	-4.1232	-4.2390	-4.0696	1.3056	1.3328	-0.03985	-0.32199	-0.40813	-0.34967
CN40-PEDFEM_eq_lig_2	8.3380	1.2623	9.4778	1.8806	-4.2390	-4.0696	-5.0484	-4.9305	-0.03985	-0.32199	-0.28552	-0.30654
CN40-FAPLEP_eq_lig_2	8.3380	1.2623	7.6311	1.0816	-4.2390	-4.0696	-4.4465	-4.3197	-0.03985	-0.32199	-0.28531	-0.28262
CN40-REWDII_eq_lig_0	8.3380	1.2623	7.8663	0.5917	-4.2390	-4.0696	-3.8133	-3.7574	-0.03985	-0.32199	-0.30384	-0.29683
CN40-QIJDAQ_eq_lig_0	8.3380	1.2623	7.3670	0.7929	-4.2390	-4.0696	-4.3235	-4.3192	-0.03985	-0.32199	-0.29125	-0.22385
CN40-LIYNIS_eq_lig_0	8.3380	1.2623	8.8930	5.0741	-4.2390	-4.0696	-7.3093	-4.6811	-0.03985	-0.32199	-0.25503	-0.20385
CN40-CEQJIT_eq_lig_0	8.3380	1.2623	7.3987	1.2846	-4.2390	-4.0696	-4.8572	-4.8351	-0.03985	-0.32199	-0.28315	-0.27755
CN40-QIJCIX_ax_lig_1	8.3380	1.2623	8.2435	-0.2448	-4.2390	-4.0696	-2.7131	-2.6761	-0.03985	-0.32199	-0.31657	-0.24649
CN41-COFJOZ_eq_lig_2	8.4493	1.0804	4.0866	-2.3011	-4.0536	-3.9111	-0.6950	-0.5912	-0.04201	-0.33489	-0.34549	-0.37177
CN41-CINQOH_eq_lig_2	8.4493	1.0804	4.2745	-2.8710	-4.0536	-3.9111	-0.3022	-0.2718	-0.04201	-0.33489	-0.32122	-0.29723
CN41-JEHFAG_ax_lig_1	8.4493	1.0804	9.0464	4.5314	-4.0536	-3.9111	-6.4605	-5.5564	-0.04201	-0.33489	-0.25085	-0.26839
CN41-VEDZIQ_eq_lig_2	8.4493	1.0804	7.5834	-0.3157	-4.0536	-3.9111	-2.8673	-2.7959	-0.04201	-0.33489	-0.32679	-0.33223
CN41-AJOJUG_eq_lig_2	8.4493	1.0804	7.8582	1.1283	-4.0536	-3.9111	-4.4117	-4.3042	-0.04201	-0.33489	-0.27795	-0.29099
CN41-HEBQUB_eq_lig_0	8.4493	1.0804	4.5428	-3.0611	-4.0536	-3.9111	0.1390	0.1878	-0.04201	-0.33489	-0.32629	-0.31234
CN41-NIYRAQ_ax_lig_0	8.4493	1.0804	4.2645	-3.5133	-4.0536	-3.9111	0.5617	0.5979	-0.04201	-0.33489	-0.32180	-0.31273
CN41-PUNYOO_eq_lig_2	8.4493	1.0804	7.8067	1.7317	-4.0536	-3.9111	-5.1780	-4.6480	-0.04201	-0.33489	-0.28019	-0.27765
CN41-ZUFHIU_eq_lig_2	8.4493	1.0804	8.1906	0.3382	-4.0536	-3.9111	-3.3467	-3.2974	-0.04201	-0.33489	-0.31577	-0.24054
CN41-LIRLAB_eq_lig_1	8.4493	1.0804	8.1142	0.8383	-4.0536	-3.9111	-3.9930	-3.7556	-0.04201	-0.33489	-0.22980	-0.22915
CN41-SEFSEE_eq_lig_2	8.4493	1.0804	7.2592	1.1178	-4.0536	-3.9111	-4.4688	-4.4307	-0.04201	-0.33489	-0.28808	-0.27424
CN41-WILZEZ_eq_lig_2	8.4493	1.0804	7.1713	0.8018	-4.0536	-3.9111	-4.2171	-4.1405	-0.04201	-0.33489	-0.28337	-0.30805
CN41-TEGVEI_eq_lig_0	8.4493	1.0804	7.9024	0.7267	-4.0536	-3.9111	-3.9810	-3.8904	-0.04201	-0.33489	-0.31164	-0.28535
CN41-HACFEZ_eq_lig_2	8.4493	1.0804	7.8162	0.9222	-4.0536	-3.9111	-3.8753	-3.3592	-0.04201	-0.33489	-0.33300	-0.32243
CN41-GUXZIL_eq_lig_2	8.4493	1.0804	8.5105	1.2690	-4.0536	-3.9111	-4.4278	-4.2949	-0.04201	-0.33489	-0.30161	-0.29646
CN41-DUGYUC_eq_lig_0	8.4493	1.0804	5.3404	-2.5592	-4.0536	-3.9111	0.0183	0.0535	-0.04201	-0.33489	-0.31947	-0.29438
CN41-BOXZEW_ax_lig_1	8.4493	1.0804	8.7913	0.4394	-4.0536	-3.9111	-2.8559	-2.0008	-0.04201	-0.33489	-0.34817	-0.35023
CN41-HORGIH_eq_lig_0	8.4493	1.0804	8.2460	1.0534	-4.0536	-3.9111	-4.0966	-3.2342	-0.04201	-0.33489	-0.29133	-0.29966
CN41-ACUROI_eq_lig_0	8.4493	1.0804	7.5866	-0.0950	-4.0536	-3.9111	-2.6869	-2.6012	-0.04201	-0.33489	-0.32089	-0.31852
CN41-ENEXEC_ax_lig_1	8.4493	1.0804	8.2452	-0.2757	-4.0536	-3.9111	-2.2775	-2.0963	-0.04201	-0.33489	-0.36906	-0.23852
CN41-UYACON_eq_lig_0	8.4493	1.0804	7.5439	3.1967	-4.0536	-3.9111	-5.8418	-2.9835	-0.04201	-0.33489	-0.30684	-0.30833
CN41-LEZJOR_eq_lig_2	8.4493	1.0804	7.5328	1.6544	-4.0536	-3.9111	-4.6672	-3.2003	-0.04201	-0.33489	-0.31206	-0.31000
CN41-TUFLUD_eq_lig_2	8.4493	1.0804	7.9472	0.4058	-4.0536	-3.9111	-4.1594	-4.1127	-0.04201	-0.33489	-0.27854	-0.22903
CN41-VOJJAH_eq_lig_0	8.4493	1.0804	8.5186	1.5585	-4.0536	-3.9111	-4.3401	-3.8467	-0.04201	-0.33489	-0.28225	-0.27947
CN41-UKUHAL_eq_lig_2	8.4493	1.0804	8.0420	0.0591	-4.0536	-3.9111	-3.2612	-3.2386	-0.04201	-0.33489	-0.30056	-0.17205
CN41-UKUGOY_eq_lig_2	8.4493	1.0804	8.2152	0.0221	-4.0536	-3.9111	-3.2434	-3.2321	-0.04201	-0.33489	-0.30668	-0.24577
CN41-RUTPUU_eq_lig_0	8.4493	1.0804	7.7092	1.3538	-4.0536	-3.9111	-4.4947	-4.1305	-0.04201	-0.33489	-0.27993	-0.28861
CN41-TOMLIR_ax_lig_0	8.4493	1.0804	5.0655	-3.1868	-4.0536	-3.9111	1.0133	1.6953	-0.04201	-0.33489	-0.37935	-0.31264
CN41-VODMIL_ax_lig_1	8.4493	1.0804	8.6665	0.4820	-4.0536	-3.9111	-3.0390	-2.8671	-0.04201	-0.33489	-0.31262	-0.30923
CN41-ROFZIX_eq_lig_0	8.4493	1.0804	7.5982	0.0182	-4.0536	-3.9111	-3.2679	-3.2224	-0.04201	-0.33489	-0.28787	-0.29412
CN41-TITBIK_ax_lig_0	8.4493	1.0804	8.1052	-0.4193	-4.0536	-3.9111	-2.3405	-2.3004	-0.04201	-0.33489	-0.33291	-0.32970
CN41-TOTPAW_eq_lig_0	8.4493	1.0804	8.6559	0.4472	-4.0536	-3.9111	-3.1313	-2.4882	-0.04201	-0.33489	-0.32735	-0.32969
CN41-UXUYIW_eq_lig_0	8.4493	1.0804	8.0435	0.5724	-4.0536	-3.9111	-3.5614	-3.4981	-0.04201	-0.33489	-0.29472	-0.30242
CN41-ILIHOD_eq_lig_0	8.4493	1.0804	7.6446	0.5743	-4.0536	-3.9111	-3.5784	-3.2769	-0.04201	-0.33489	-0.33094	-0.31252
CN41-TEZYUU_ax_lig_1	8.4493	1.0804	7.8793	0.4471	-4.0536	-3.9111	-3.5714	-3.5209	-0.04201	-0.33489	-0.30135	-0.33222
CN41-DUYZEE_eq_lig_0	8.4493	1.0804	3.6616	-1.7512	-4.0536	-3.9111	-1.7446	-1.4707	-0.04201	-0.33489	-0.28771	-0.32268
CN41-MOWMIX_ax_lig_1	8.4493	1.0804	-2.7268	-5.7084	-4.0536	-3.9111	2.3208	2.7542	-0.04201	-0.33489	-0.23522	-0.24445
CN41-XAHNED_eq_lig_0	8.4493	1.0804	7.0531	0.3708	-4.0536	-3.9111	-3.7245	-3.6539	-0.04201	-0.33489	-0.29925	-0.30365
CN41-SEDKIY_eq_lig_0	8.4493	1.0804	7.2448	0.6780	-4.0536	-3.9111	-4.0517	-3.9856	-0.04201	-0.33489	-0.29475	-0.30433
CN41-WEJQAG_eq_lig_0	8.4493	1.0804	7.8126	0.2341	-4.0536	-3.9111	-3.2008	-3.1393	-0.04201	-0.33489	-0.28538	-0.33806
CN41-NORROE_ax_lig_0	8.4493	1.0804	4.5790	-2.4165	-4.0536	-3.9111	-0.8516	-0.7754	-0.04201	-0.33489	-0.30759	-0.30368
CN41-DOKBUB_ax_lig_1	8.4493	1.0804	9.6155	3.8869	-4.0536	-3.9111	-6.3091	-1.9637	-0.04201	-0.33489	-0.32248	-0.32271
CN41-SERDEA_eq_lig_0	8.4493	1.0804	6.6314	1.7280	-4.0536	-3.9111	-5.4234	-5.2532	-0.04201	-0.33489	-0.26650	-0.26671
CN41-XUKVIL_ax_lig_0	8.4493	1.0804	7.8881	1.7324	-4.0536	-3.9111	-4.7804	-4.6495	-0.04201	-0.33489	-0.25472	-0.29551
CN41-IMOMOP_eq_lig_2	8.4493	1.0804	8.4939	4.6242	-4.0536	-3.9111	-7.5066	-3.8590	-0.04201	-0.33489	-0.23785	-0.23745
CN41-PEDDUA_eq_lig_1	8.4493	1.0804	9.5252	1.9929	-4.0536	-3.9111	-5.1330	-5.0451	-0.04201	-0.33489	-0.28036	-0.30878
CN41-WEJPUZ_eq_lig_0	8.4493	1.0804	7.8982	0.1001	-4.0536	-3.9111	-2.8920	-2.7219	-0.04201	-0.33489	-0.29292	-0.34591
CN41-HOGDAK_eq_lig_2	8.4493	1.0804	7.4386	0.9890	-4.0536	-3.9111	-4.1106	-3.6183	-0.04201	-0.33489	-0.30503	-0.32130
CN41-SOHCAT_eq_lig_0	8.4493	1.0804	8.9713	3.2758	-4.0536	-3.9111	-5.4485	-5.1959	-0.04201	-0.33489	-0.24064	-0.23215
CN41-CIKXOM_eq_lig_0	8.4493	1.0804	7.9266	0.6534	-4.0536	-3.9111	-4.1072	-4.0876	-0.04201	-0.33489	-0.29110	-0.28565
CN41-CIDDEB_eq_lig_0	8.4493	1.0804	8.1510	0.9292	-4.0536	-3.9111	-4.0318	-3.8512	-0.04201	-0.33489	-0.30746	-0.29464
CN41-YUZVUN_eq_lig_2	8.4493	1.0804	4.0576	-2.6823	-4.0536	-3.9111	-0.5558	-0.3853	-0.04201	-0.33489	-0.29939	-0.30206
CN41-XERMEO_eq_lig_2	8.4493	1.0804	7.6400	0.4758	-4.0536	-3.9111	-3.7897	-3.7696	-0.04201	-0.33489	-0.30015	-0.25572
CN41-OVALOO_eq_lig_2	8.4493	1.0804	8.2849	0.5748	-4.0536	-3.9111	-3.7231	-3.6660	-0.04201	-0.33489	-0.29987	-0.29933
CN41-ICICOO_eq_lig_2	8.4493	1.0804	4.3487	-2.5771	-4.0536	-3.9111	-0.8677	-0.7948	-0.04201	-0.33489	-0.30545	-0.25939
CN41-BIFBEA_eq_lig_2	8.4493	1.0804	7.2397	1.5630	-4.0536	-3.9111	-3.5509	-3.3289	-0.04201	-0.33489	-0.35751	-0.27559
CN41-OVALEE_eq_lig_2	8.4493	1.0804	8.6959	0.6479	-4.0536	-3.9111	-3.6293	-3.5259	-0.04201	-0.33489	-0.31188	-0.31308
CN41-MINVEM_eq_lig_2	8.4493	1.0804	8.1083	1.2090	-4.0536	-3.9111	-4.1905	-3.3202	-0.04201	-0.33489	-0.29502	-0.29115
CN41-HAWQOM_eq_lig_0	8.4493	1.0804	9.6094	4.9687	-4.0536	-3.9111	-7.3809	-3.8618	-0.04201	-0.33489	-0.26771	-0.26794
CN41-HIPFET_eq_lig_2	8.4493	1.0804	4.2461	-2.8757	-4.0536	-3.9111	-0.3666	-0.3133	-0.04201	-0.33489	-0.31644	-0.29853
CN41-ZUVNIP_eq_lig_2	8.4493	1.0804	4.9551	-2.6540	-4.0536	-3.9111	-0.3751	-0.3122	-0.04201	-0.33489	-0.31086	-0.29582
CN41-QOJZIB_eq_lig_2	8.4493	1.0804	7.8554	0.7840	-4.0536	-3.9111	-3.9732	-3.8553	-0.04201	-0.33489	-0.30220	-0.28448
CN41-SIWREW_eq_lig_0	8.4493	1.0804	4.3996	-2.8191	-4.0536	-3.9111	-0.3835	-0.3573	-0.04201	-0.33489	-0.32321	-0.29664
CN41-YUZZOJ_eq_lig_0	8.4493	1.0804	8.1505	1.1635	-4.0536	-3.9111	-4.6248	-4.5788	-0.04201	-0.33489	-0.29040	-0.29450
CN41-RINLEH_eq_lig_0	8.4493	1.0804	3.9677	-3.1877	-4.0536	-3.9111	0.1053	0.1167	-0.04201	-0.33489	-0.32712	-0.36755
CN41-VOCVIV_ax_lig_1	8.4493	1.0804	3.3584	-3.2107	-4.0536	-3.9111	0.0877	0.1090	-0.04201	-0.33489	-0.38077	-0.33453
CN41-BADQOQ_eq_lig_1	8.4493	1.0804	8.6271	1.4221	-4.0536	-3.9111	-4.1713	-3.8402	-0.04201	-0.33489	-0.28090	-0.28451
CN41-FUTMIT_eq_lig_0	8.4493	1.0804	8.4898	1.1748	-4.0536	-3.9111	-4.3927	-4.2769	-0.04201	-0.33489	-0.28809	-0.24250
CN41-MURHOX_ax_lig_1	8.4493	1.0804	8.8571	1.3227	-4.0536	-3.9111	-3.8394	-3.4276	-0.04201	-0.33489	-0.28650	-0.28551
CN41-YUZWIC_eq_lig_2	8.4493	1.0804	8.1220	0.0787	-4.0536	-3.9111	-3.1962	-3.1378	-0.04201	-0.33489	-0.31986	-0.26942
CN41-FIGPOC_ax_lig_1	8.4493	1.0804	4.3728	-2.4484	-4.0536	-3.9111	-0.5332	-0.4750	-0.04201	-0.33489	-0.32059	-0.30688
CN41-TENQOV_eq_lig_0	8.4493	1.0804	7.9373	0.7467	-4.0536	-3.9111	-4.2198	-4.1302	-0.04201	-0.33489	-0.28498	-0.30376
CN41-MUTMOF_eq_lig_2	8.4493	1.0804	7.5737	0.7377	-4.0536	-3.9111	-4.1771	-4.1640	-0.04201	-0.33489	-0.29399	-0.28965
CN41-YEVGOY_ax_lig_1	8.4493	1.0804	7.8743	-0.5842	-4.0536	-3.9111	-2.1160	-2.0548	-0.04201	-0.33489	-0.32990	-0.33436
CN41-TUGKAJ_eq_lig_0	8.4493	1.0804	4.5871	-2.3552	-4.0536	-3.9111	-0.7265	-0.7012	-0.04201	-0.33489	-0.32289	-0.28896
CN41-LIRLIJ_eq_lig_2	8.4493	1.0804	8.8486	0.4320	-4.0536	-3.9111	-3.8306	-3.8167	-0.04201	-0.33489	-0.21853	-0.21962
CN41-CIMSOJ_eq_lig_2	8.4493	1.0804	8.3001	0.5524	-4.0536	-3.9111	-3.8678	-3.8426	-0.04201	-0.33489	-0.30324	-0.30114
CN41-PEDFAI_eq_lig_2	8.4493	1.0804	9.3611	1.9475	-4.0536	-3.9111	-5.1257	-4.9914	-0.04201	-0.33489	-0.28071	-0.30444
CN41-YUZWAU_ax_lig_1	8.4493	1.0804	8.5228	-0.3781	-4.0536	-3.9111	-2.3392	-2.2881	-0.04201	-0.33489	-0.33620	-0.28009
CN41-YIVXUZ_ax_lig_1	8.4493	1.0804	7.6552	0.3784	-4.0536	-3.9111	-3.4254	-3.3287	-0.04201	-0.33489	-0.34008	-0.34013
CN41-NOLXES_eq_lig_2	8.4493	1.0804	7.8318	0.9727	-4.0536	-3.9111	-4.0660	-3.7327	-0.04201	-0.33489	-0.31837	-0.29325
CN41-YUWWOD_eq_lig_2	8.4493	1.0804	8.0900	0.4487	-4.0536	-3.9111	-3.4160	-3.3066	-0.04201	-0.33489	-0.31156	-0.31324
CN41-RANGEU_eq_lig_0	8.4493	1.0804	7.6349	0.5432	-4.0536	-3.9111	-3.9561	-3.9482	-0.04201	-0.33489	-0.29472	-0.22710
CN41-NINGOH_eq_lig_0	8.4493	1.0804	8.0336	4.9877	-4.0536	-3.9111	-8.2253	-4.8024	-0.04201	-0.33489	-0.26032	-0.22365
CN41-TUGDOR_eq_lig_2	8.4493	1.0804	8.4068	1.3864	-4.0536	-3.9111	-4.1700	-3.7873	-0.04201	-0.33489	-0.29618	-0.28643
CN41-MUBCAQ_eq_lig_0	8.4493	1.0804	3.8179	-0.5377	-4.0536	-3.9111	-2.9250	-2.8693	-0.04201	-0.33489	-0.33797	-0.33842
CN41-AMASEN_eq_lig_2	8.4493	1.0804	3.8852	-1.7625	-4.0536	-3.9111	-1.3258	-1.2244	-0.04201	-0.33489	-0.36184	-0.36505
CN41-COYMOT_eq_lig_2	8.4493	1.0804	7.8219	0.5194	-4.0536	-3.9111	-3.7137	-3.6485	-0.04201	-0.33489	-0.29732	-0.29425
CN41-GIVBUK_eq_lig_0	8.4493	1.0804	8.0703	1.1518	-4.0536	-3.9111	-4.2968	-3.9570	-0.04201	-0.33489	-0.31296	-0.28262
CN41-LISMIK_eq_lig_2	8.4493	1.0804	7.6142	0.6857	-4.0536	-3.9111	-3.8609	-3.7696	-0.04201	-0.33489	-0.30301	-0.29444
CN41-GEMXAZ_eq_lig_2	8.4493	1.0804	7.5922	0.7203	-4.0536	-3.9111	-3.9827	-3.9422	-0.04201	-0.33489	-0.29863	-0.29132
CN41-WOLZII_ax_lig_1	8.4493	1.0804	3.6205	-2.8684	-4.0536	-3.9111	-0.4440	-0.3720	-0.04201	-0.33489	-0.31504	-0.30991
CN41-MIHKUM_eq_lig_1	8.4493	1.0804	6.7989	1.1657	-4.0536	-3.9111	-4.2802	-4.0332	-0.04201	-0.33489	-0.33019	-0.28413
CN41-SOSCEK_eq_lig_0	8.4493	1.0804	8.1559	1.5027	-4.0536	-3.9111	-4.5586	-4.1696	-0.04201	-0.33489	-0.28444	-0.28445
CN41-ELEDUX_ax_lig_1	8.4493	1.0804	8.7032	-1.0309	-4.0536	-3.9111	-1.9265	-1.8904	-0.04201	-0.33489	-0.24684	-0.25065
CN41-ENIDIR_eq_lig_0	8.4493	1.0804	8.0157	0.5994	-4.0536	-3.9111	-3.8475	-3.8022	-0.04201	-0.33489	-0.29326	-0.29460
CN41-WORFUH_eq_lig_2	8.4493	1.0804	8.8729	1.0920	-4.0536	-3.9111	-3.9394	-3.6509	-0.04201	-0.33489	-0.28232	-0.28061
CN41-DUPYOD_eq_lig_2	8.4493	1.0804	4.2747	-1.6888	-4.0536	-3.9111	-1.6496	-1.6151	-0.04201	-0.33489	-0.29606	-0.28495
CN41-KEHMIW_eq_lig_0	8.4493	1.0804	7.6647	0.8747	-4.0536	-3.9111	-4.1384	-4.0897	-0.04201	-0.33489	-0.28666	-0.29569
CN41-ZUNVIP_eq_lig_0	8.4493	1.0804	8.2807	0.6217	-4.0536	-3.9111	-3.6317	-3.5488	-0.04201	-0.33489	-0.30225	-0.30369
CN41-UBADEI_eq_lig_2	8.4493	1.0804	8.3755	0.1757	-4.0536	-3.9111	-3.5251	-3.5131	-0.04201	-0.33489	-0.30674	-0.23607
CN41-IVEBES_eq_lig_2	8.4493	1.0804	6.3794	1.7453	-4.0536	-3.9111	-5.3857	-5.0646	-0.04201	-0.33489	-0.26953	-0.27173
CN41-CIYKUS_eq_lig_1	8.4493	1.0804	8.0492	0.3295	-4.0536	-3.9111	-3.1724	-3.0218	-0.04201	-0.33489	-0.32474	-0.34647
CN41-BAGQUZ_eq_lig_0	8.4493	1.0804	7.7531	1.2252	-4.0536	-3.9111	-4.8878	-4.8823	-0.04201	-0.33489	-0.28313	-0.28433
CN41-XUPVUB_eq_lig_2	8.4493	1.0804	8.2898	0.7770	-4.0536	-3.9111	-3.8326	-3.6966	-0.04201	-0.33489	-0.30308	-0.25313
CN41-LIYNOY_eq_lig_0	8.4493	1.0804	9.5372	5.6725	-4.0536	-3.9111	-8.5318	-4.4943	-0.04201	-0.33489	-0.25919	-0.21583
CN41-QEQVOA_ax_lig_1	8.4493	1.0804	8.4938	1.0005	-4.0536	-3.9111	-3.5851	-2.9855	-0.04201	-0.33489	-0.30744	-0.31069
CN41-RUWJAV_eq_lig_0	8.4493	1.0804	3.6779	-2.5352	-4.0536	-3.9111	-0.5618	-0.4994	-0.04201	-0.33489	-0.36979	-0.37277
CN41-GITNAA_eq_lig_0	8.4493	1.0804	4.5830	0.8933	-4.0536	-3.9111	-4.1798	-4.0723	-0.04201	-0.33489	-0.32223	-0.28446
CN41-FUTMEP_eq_lig_0	8.4493	1.0804	8.0898	0.9427	-4.0536	-3.9111	-4.2160	-4.1486	-0.04201	-0.33489	-0.29074	-0.24741
CN41-RUSVUY_eq_lig_2	8.4493	1.0804	7.2165	0.5092	-4.0536	-3.9111	-3.8730	-3.8382	-0.04201	-0.33489	-0.32681	-0.32599
CN41-FILLUK_eq_lig_2	8.4493	1.0804	7.2305	1.3594	-4.0536	-3.9111	-4.6740	-4.2632	-0.04201	-0.33489	-0.30002	-0.28054
CN41-KOHRIJ_eq_lig_0	8.4493	1.0804	4.7321	-2.8594	-4.0536	-3.9111	-0.2537	-0.2166	-0.04201	-0.33489	-0.32373	-0.29140
CN41-QAYFEE_ax_lig_1	8.4493	1.0804	4.9689	-3.7091	-4.0536	-3.9111	1.1732	1.2093	-0.04201	-0.33489	-0.35648	-0.31501
CN41-ZUHBAH_eq_lig_1	8.4493	1.0804	4.4225	-2.6885	-4.0536	-3.9111	-0.3645	-0.2969	-0.04201	-0.33489	-0.32393	-0.33995
CN41-HAWCEQ_eq_lig_2	8.4493	1.0804	8.2147	0.7440	-4.0536	-3.9111	-3.6341	-3.5829	-0.04201	-0.33489	-0.30203	-0.29919
CN41-LOHZEP_eq_lig_0	8.4493	1.0804	7.6601	0.5614	-4.0536	-3.9111	-3.7266	-3.6899	-0.04201	-0.33489	-0.29557	-0.29806
CN41-DUXPOC_eq_lig_0	8.4493	1.0804	7.8051	0.5736	-4.0536	-3.9111	-3.8316	-3.7714	-0.04201	-0.33489	-0.29231	-0.23818
CN41-TERKAF_ax_lig_1	8.4493	1.0804	5.4200	-2.6259	-4.0536	-3.9111	0.1316	0.6838	-0.04201	-0.33489	-0.32903	-0.31491
CN41-SIWQUL_eq_lig_0	8.4493	1.0804	4.5090	-2.7977	-4.0536	-3.9111	-0.4306	-0.3472	-0.04201	-0.33489	-0.31042	-0.29743
CN41-PAXFIG_eq_lig_2	8.4493	1.0804	8.1556	0.6042	-4.0536	-3.9111	-3.1842	-1.8294	-0.04201	-0.33489	-0.33058	-0.32768
CN41-MEWVUI_ax_lig_0	8.4493	1.0804	7.7987	0.9446	-4.0536	-3.9111	-4.0549	-3.2157	-0.04201	-0.33489	-0.30431	-0.29684
CN41-TASPAH_eq_lig_0	8.4493	1.0804	-2.4439	-5.8638	-4.0536	-3.9111	2.5640	3.0518	-0.04201	-0.33489	-0.37993	-0.37993
CN41-ICICUU_eq_lig_2	8.4493	1.0804	4.3929	-2.3528	-4.0536	-3.9111	-0.8872	-0.8590	-0.04201	-0.33489	-0.29856	-0.27371
CN41-PUVMUR_eq_lig_2	8.4493	1.0804	8.3385	1.6130	-4.0536	-3.9111	-4.7665	-4.6201	-0.04201	-0.33489	-0.27948	-0.22862
CN41-TEGVIM_eq_lig_0	8.4493	1.0804	7.9303	0.8609	-4.0536	-3.9111	-4.0093	-3.7400	-0.04201	-0.33489	-0.31699	-0.28992
CN41-BIQXUW_eq_lig_2	8.4493	1.0804	8.7844	4.7880	-4.0536	-3.9111	-7.0183	-5.0376	-0.04201	-0.33489	-0.25053	-0.24415
CN41-AHIXUM_eq_lig_0	8.4493	1.0804	8.5895	4.5189	-4.0536	-3.9111	-7.1164	-4.2365	-0.04201	-0.33489	-0.31916	-0.27388
CN41-ZUFHEQ_eq_lig_0	8.4493	1.0804	8.4004	0.1460	-4.0536	-3.9111	-3.2419	-3.2149	-0.04201	-0.33489	-0.30420	-0.24386
CN41-OZIYUT_eq_lig_0	8.4493	1.0804	9.2655	1.4327	-4.0536	-3.9111	-4.2926	-3.9293	-0.04201	-0.33489	-0.30643	-0.31372
CN41-PIQGAA_ax_lig_1	8.4493	1.0804	4.8576	-1.5086	-4.0536	-3.9111	-1.8561	-1.7647	-0.04201	-0.33489	-0.28178	-0.28217
CN41-QOJZEX_eq_lig_2	8.4493	1.0804	8.0028	0.6855	-4.0536	-3.9111	-3.6937	-3.5598	-0.04201	-0.33489	-0.29791	-0.29819
CN41-SESKAF_ax_lig_1	8.4493	1.0804	8.1189	-0.0414	-4.0536	-3.9111	-3.2390	-3.1993	-0.04201	-0.33489	-0.28037	-0.28315
CN41-FAWFAL_eq_lig_2	8.4493	1.0804	7.6955	0.7892	-4.0536	-3.9111	-4.3557	-4.3428	-0.04201	-0.33489	-0.27526	-0.28356
CN41-AZEZOW_eq_lig_2	8.4493	1.0804	7.5145	0.7734	-4.0536	-3.9111	-4.1275	-4.1029	-0.04201	-0.33489	-0.30942	-0.28469
CN41-KOHROP_eq_lig_0	8.4493	1.0804	4.9150	-2.4879	-4.0536	-3.9111	-0.5619	-0.5219	-0.04201	-0.33489	-0.31756	-0.28847
CN41-ULOZAX_eq_lig_0	8.4493	1.0804	7.7717	0.6094	-4.0536	-3.9111	-4.0783	-4.0706	-0.04201	-0.33489	-0.29737	-0.23262
CN41-JIYVOD_eq_lig_0	8.4493	1.0804	8.6987	1.0028	-4.0536	-3.9111	-3.9427	-3.8473	-0.04201	-0.33489	-0.29756	-0.32477
CN41-KAFPEO_eq_lig_0	8.4493	1.0804	8.3186	0.5385	-4.0536	-3.9111	-3.3163	-2.7754	-0.04201	-0.33489	-0.31029	-0.31479
CN41-VUTZAN_eq_lig_2	8.4493	1.0804	9.2357	1.1838	-4.0536	-3.9111	-4.1542	-4.0797	-0.04201	-0.33489	-0.29979	-0.29598
CN41-GIVBOE_eq_lig_0	8.4493	1.0804	7.4680	0.8327	-4.0536	-3.9111	-4.1588	-4.0391	-0.04201	-0.33489	-0.30695	-0.28457
CN41-WOBQUB_eq_lig_0	8.4493	1.0804	7.4757	0.6362	-4.0536	-3.9111	-4.1907	-4.1622	-0.04201	-0.33489	-0.29049	-0.22066
CN41-VIDPIK_eq_lig_2	8.4493	1.0804	3.9326	-2.8895	-4.0536	-3.9111	-0.3747	-0.3050	-0.04201	-0.33489	-0.31787	-0.30637
CN41-ERANUH_eq_lig_0	8.4493	1.0804	8.3591	1.0649	-4.0536	-3.9111	-3.9227	-3.7450	-0.04201	-0.33489	-0.28935	-0.28692
CN41-BIKQET_eq_lig_2	8.4493	1.0804	8.1807	0.1340	-4.0536	-3.9111	-3.2420	-3.2344	-0.04201	-0.33489	-0.30233	-0.24857
CN41-ZUNGUM_eq_lig_0	8.4493	1.0804	7.5343	0.5295	-4.0536	-3.9111	-3.9287	-3.8511	-0.04201	-0.33489	-0.29371	-0.28624
CN41-ERIFES_eq_lig_0	8.4493	1.0804	1.6393	-6.5550	-4.0536	-3.9111	3.8430	3.8655	-0.04201	-0.33489	-0.29760	-0.30030
CN41-GIVBIY_eq_lig_0	8.4493	1.0804	7.6704	0.7846	-4.0536	-3.9111	-4.1138	-4.0319	-0.04201	-0.33489	-0.30501	-0.28961
CN41-FEQSEB_eq_lig_2	8.4493	1.0804	7.8970	0.8482	-4.0536	-3.9111	-4.1382	-3.9624	-0.04201	-0.33489	-0.29967	-0.30564
CN41-UDETII_eq_lig_1	8.4493	1.0804	8.0122	0.0016	-4.0536	-3.9111	-3.4788	-3.4716	-0.04201	-0.33489	-0.23187	-0.23187
CN41-TEXSAT_eq_lig_2	8.4493	1.0804	7.3316	0.9860	-4.0536	-3.9111	-4.1082	-3.7940	-0.04201	-0.33489	-0.31854	-0.30784
CN41-KAQJUJ_eq_lig_1	8.4493	1.0804	8.4406	0.2785	-4.0536	-3.9111	-3.4459	-3.4206	-0.04201	-0.33489	-0.30813	-0.28822
CN41-MIMYEO_eq_lig_0	8.4493	1.0804	7.7568	0.5381	-4.0536	-3.9111	-3.7035	-3.6424	-0.04201	-0.33489	-0.30934	-0.31242
CN41-GITZUG_eq_lig_0	8.4493	1.0804	8.1552	0.4288	-4.0536	-3.9111	-3.4513	-3.3815	-0.04201	-0.33489	-0.29773	-0.30623
CN41-VUVCOH_ax_lig_0	8.4493	1.0804	4.0143	-2.3681	-4.0536	-3.9111	-0.6726	-0.5765	-0.04201	-0.33489	-0.33379	-0.37614
CN41-TUKBEI_ax_lig_0	8.4493	1.0804	8.2824	-0.0724	-4.0536	-3.9111	-2.9850	-2.9669	-0.04201	-0.33489	-0.30526	-0.24790
CN41-GEMXED_eq_lig_0	8.4493	1.0804	7.5119	0.8099	-4.0536	-3.9111	-4.1487	-4.1065	-0.04201	-0.33489	-0.29148	-0.29129
CN41-EJOLAR_eq_lig_2	8.4493	1.0804	8.1681	2.2428	-4.0536	-3.9111	-5.3144	-4.5697	-0.04201	-0.33489	-0.26839	-0.30246
CN41-HUDYOW_eq_lig_2	8.4493	1.0804	4.4162	1.7817	-4.0536	-3.9111	-5.3741	-5.2462	-0.04201	-0.33489	-0.30084	-0.28840
CN41-QAPGAS_eq_lig_2	8.4493	1.0804	3.9078	-2.7801	-4.0536	-3.9111	-0.3254	-0.2967	-0.04201	-0.33489	-0.32480	-0.36954
CN41-ZUNGOG_eq_lig_0	8.4493	1.0804	7.7865	0.6439	-4.0536	-3.9111	-3.9421	-3.8812	-0.04201	-0.33489	-0.29878	-0.29515
CN41-EKABUP_ax_lig_1	8.4493	1.0804	8.4198	0.0756	-4.0536	-3.9111	-3.1280	-3.0962	-0.04201	-0.33489	-0.31678	-0.23732
CN41-GIVBEU_eq_lig_0	8.4493	1.0804	7.3106	0.6860	-4.0536	-3.9111	-4.0296	-3.9630	-0.04201	-0.33489	-0.30313	-0.28680
CN41-ULOZEB_eq_lig_2	8.4493	1.0804	7.3278	0.6398	-4.0536	-3.9111	-4.2133	-4.2088	-0.04201	-0.33489	-0.29694	-0.23295
CN41-QUCWIX_ax_lig_0	8.4493	1.0804	9.2234	0.3806	-4.0536	-3.9111	-3.1405	-3.0672	-0.04201	-0.33489	-0.31491	-0.25051
CN41-TEGVOS_eq_lig_2	8.4493	1.0804	7.8964	0.8946	-4.0536	-3.9111	-4.0266	-3.7989	-0.04201	-0.33489	-0.31434	-0.29451
CN41-XOWJIF_eq_lig_0	8.4493	1.0804	8.5119	1.2919	-4.0536	-3.9111	-4.0505	-3.8945	-0.04201	-0.33489	-0.31705	-0.28318
CN41-JORGAB_eq_lig_2	8.4493	1.0804	7.7494	0.0140	-4.0536	-3.9111	-3.1051	-3.0535	-0.04201	-0.33489	-0.31366	-0.24582
CN41-RANFUJ_eq_lig_0	8.4493	1.0804	7.5276	0.5184	-4.0536	-3.9111	-3.9466	-3.9408	-0.04201	-0.33489	-0.30439	-0.23591
CN41-JUPTEV_eq_lig_2	8.4493	1.0804	7.9056	1.0864	-4.0536	-3.9111	-4.2855	-4.1278	-0.04201	-0.33489	-0.29316	-0.27631
CN41-EKABID_eq_lig_2	8.4493	1.0804	7.5201	-0.0576	-4.0536	-3.9111	-3.1764	-3.1401	-0.04201	-0.33489	-0.33140	-0.33388
CN41-DAGNOR_ax_lig_1	8.4493	1.0804	4.8578	-2.4705	-4.0536	-3.9111	-0.6975	-0.6878	-0.04201	-0.33489	-0.31195	-0.29345
CN41-QUBZUK_eq_lig_0	8.4493	1.0804	9.3808	2.9059	-4.0536	-3.9111	-6.3637	-6.1395	-0.04201	-0.33489	-0.29683	-0.29337
CN41-OLOSUG_eq_lig_0	8.4493	1.0804	3.7798	-1.6635	-4.0536	-3.9111	-1.7385	-1.7230	-0.04201	-0.33489	-0.35752	-0.35062
CN41-SUHLOZ_eq_lig_0	8.4493	1.0804	6.8784	0.8943	-4.0536	-3.9111	-4.6514	-4.5789	-0.04201	-0.33489	-0.27864	-0.29110
CN41-SATSAJ_eq_lig_2	8.4493	1.0804	3.8704	-2.3787	-4.0536	-3.9111	-0.7726	-0.7014	-0.04201	-0.33489	-0.36154	-0.36530
CN41-BUQVER_eq_lig_0	8.4493	1.0804	8.1915	1.5042	-4.0536	-3.9111	-4.7584	-4.5327	-0.04201	-0.33489	-0.30172	-0.30151
CN41-UVUJOL_eq_lig_2	8.4493	1.0804	8.1296	0.2934	-4.0536	-3.9111	-3.3186	-3.2744	-0.04201	-0.33489	-0.30396	-0.30381
CN41-TASPEL_eq_lig_2	8.4493	1.0804	8.4148	0.6287	-4.0536	-3.9111	-3.4075	-2.9907	-0.04201	-0.33489	-0.33758	-0.31874
CN41-CEQJOZ_eq_lig_0	8.4493	1.0804	7.4752	0.4044	-4.0536	-3.9111	-3.5484	-3.4907	-0.04201	-0.33489	-0.29509	-0.30235
CN41-QOJZOH_eq_lig_2	8.4493	1.0804	8.2513	1.0763	-4.0536	-3.9111	-4.2534	-4.1437	-0.04201	-0.33489	-0.28468	-0.29046
CN41-WOBRAI_eq_lig_0	8.4493	1.0804	7.5857	0.5225	-4.0536	-3.9111	-3.9413	-3.9213	-0.04201	-0.33489	-0.30255	-0.24028
CN41-LEZHOP_eq_lig_2	8.4493	1.0804	7.3158	1.6482	-4.0536	-3.9111	-4.7223	-3.9099	-0.04201	-0.33489	-0.30125	-0.30391
CN41-VOYQEH_eq_lig_2	8.4493	1.0804	7.1337	1.3744	-4.0536	-3.9111	-4.9421	-4.8886	-0.04201	-0.33489	-0.29263	-0.27202
CN41-SEJXEN_eq_lig_0	8.4493	1.0804	-3.1457	-5.6178	-4.0536	-3.9111	1.9603	2.1133	-0.04201	-0.33489	-0.38569	-0.38569
CN41-TAMREH_ax_lig_0	8.4493	1.0804	8.0115	0.0153	-4.0536	-3.9111	-3.2026	-3.1193	-0.04201	-0.33489	-0.31794	-0.24969
CN41-OLOSIU_eq_lig_0	8.4493	1.0804	3.8621	-0.7145	-4.0536	-3.9111	-2.5459	-2.5191	-0.04201	-0.33489	-0.33554	-0.34100
CN41-PEDDEK_eq_lig_2	8.4493	1.0804	9.3938	6.0215	-4.0536	-3.9111	-8.7739	-6.2596	-0.04201	-0.33489	-0.25141	-0.23747
CN41-SIWQOF_eq_lig_0	8.4493	1.0804	4.1925	-2.5715	-4.0536	-3.9111	-0.7220	-0.6569	-0.04201	-0.33489	-0.30577	-0.29633
CN41-VEFPII_eq_lig_0	8.4493	1.0804	4.9878	-2.3834	-4.0536	-3.9111	-0.3072	-0.1023	-0.04201	-0.33489	-0.34726	-0.29705
CN41-DONYEN_eq_lig_0	8.4493	1.0804	8.1497	1.7647	-4.0536	-3.9111	-4.7461	-4.1433	-0.04201	-0.33489	-0.27560	-0.27469
CN41-DACBIT_eq_lig_2	8.4493	1.0804	7.9712	2.0154	-4.0536	-3.9111	-4.6217	-4.4263	-0.04201	-0.33489	-0.31358	-0.28272
CN41-BAWSID_eq_lig_2	8.4493	1.0804	8.3157	0.3907	-4.0536	-3.9111	-3.3949	-3.2036	-0.04201	-0.33489	-0.31863	-0.26284
CN41-ZUNHAT_eq_lig_0	8.4493	1.0804	8.0418	0.5578	-4.0536	-3.9111	-3.9189	-3.9050	-0.04201	-0.33489	-0.28341	-0.28882
CN41-RASGAV_eq_lig_2	8.4493	1.0804	7.7920	0.9100	-4.0536	-3.9111	-4.1039	-3.9055	-0.04201	-0.33489	-0.30464	-0.30767
CN41-YUGBOU_eq_lig_0	8.4493	1.0804	8.1946	0.9469	-4.0536	-3.9111	-4.5608	-4.4033	-0.04201	-0.33489	-0.28477	-0.28529
CN41-RANGOE_eq_lig_0	8.4493	1.0804	(eV):**********	(eV):46483.1523	-4.0536	-3.9111	-15.1945	-15.0958	-0.04201	-0.33489	-1.10885	0.98159
CN41-WOBQOV_eq_lig_0	8.4493	1.0804	4.3133	-2.7750	-4.0536	-3.9111	-0.4206	-0.4001	-0.04201	-0.33489	-0.32293	-0.29446
CN41-ACAWEJ_ax_lig_1	8.4493	1.0804	4.3346	-3.1204	-4.0536	-3.9111	0.4767	0.9448	-0.04201	-0.33489	-0.37605	-0.38384
CN41-GEQFIU_eq_lig_2	8.4493	1.0804	8.1011	-0.0909	-4.0536	-3.9111	-2.7654	-2.6542	-0.04201	-0.33489	-0.31137	-0.31107
CN41-BOFSUM_ax_lig_1	8.4493	1.0804	9.4644	5.6278	-4.0536	-3.9111	-8.5601	-5.5881	-0.04201	-0.33489	-0.24524	-0.24754
CN41-MIMYAL_eq_lig_2	8.4493	1.0804	8.2104	1.3025	-4.0536	-3.9111	-4.3048	-4.0887	-0.04201	-0.33489	-0.28905	-0.30100
CN41-UKUGIS_eq_lig_2	8.4493	1.0804	8.5175	1.2864	-4.0536	-3.9111	-4.2682	-4.2253	-0.04201	-0.33489	-0.28906	-0.22186
CN41-TOTPEA_eq_lig_0	8.4493	1.0804	8.0875	0.7255	-4.0536	-3.9111	-3.7607	-3.3400	-0.04201	-0.33489	-0.30337	-0.31979
CN41-JOFVOS_eq_lig_2	8.4493	1.0804	7.4055	0.7320	-4.0536	-3.9111	-3.9905	-3.9743	-0.04201	-0.33489	-0.30058	-0.29551
CN41-JAWREH_eq_lig_2	8.4493	1.0804	3.8255	-2.3121	-4.0536	-3.9111	-1.1495	-1.0997	-0.04201	-0.33489	-0.30150	-0.33249
CN41-HISLOM_eq_lig_2	8.4493	1.0804	8.2220	0.5590	-4.0536	-3.9111	-3.8309	-3.8169	-0.04201	-0.33489	-0.29100	-0.29245
CN41-BIRKOE_eq_lig_0	8.4493	1.0804	8.6666	4.5939	-4.0536	-3.9111	-6.7672	-4.9865	-0.04201	-0.33489	-0.24472	-0.24925
CN41-ACILAC_eq_lig_1	8.4493	1.0804	7.1911	0.3334	-4.0536	-3.9111	-3.7332	-3.7107	-0.04201	-0.33489	-0.30547	-0.30140
CN41-MODHOF_eq_lig_2	8.4493	1.0804	3.9896	-2.7854	-4.0536	-3.9111	-0.0178	0.1033	-0.04201	-0.33489	-0.33797	-0.40636
CN41-XUCBED_eq_lig_2	8.4493	1.0804	8.4630	0.8860	-4.0536	-3.9111	-3.5434	-2.9221	-0.04201	-0.33489	-0.29219	-0.30427
CN41-PEDDIO_eq_lig_2	8.4493	1.0804	9.4918	1.9516	-4.0536	-3.9111	-5.1402	-5.0490	-0.04201	-0.33489	-0.29168	-0.27444
CN41-SUGXEY_eq_lig_0	8.4493	1.0804	8.2518	0.1763	-4.0536	-3.9111	-3.5148	-3.4872	-0.04201	-0.33489	-0.30174	-0.23853
CN41-MUTMUL_eq_lig_2	8.4493	1.0804	3.9581	0.8507	-4.0536	-3.9111	-4.3492	-4.2633	-0.04201	-0.33489	-0.29055	-0.29425
CN41-SIFSOQ_eq_lig_0	8.4493	1.0804	8.4431	4.2839	-4.0536	-3.9111	-6.8529	-4.1274	-0.04201	-0.33489	-0.28617	-0.25742
CN41-UTADAV_eq_lig_0	8.4493	1.0804	7.9992	0.0219	-4.0536	-3.9111	-3.1513	-3.0942	-0.04201	-0.33489	-0.30998	-0.26220
CN41-TOTPUQ_eq_lig_0	8.4493	1.0804	7.7251	1.9372	-4.0536	-3.9111	-5.1020	-4.4611	-0.04201	-0.33489	-0.27511	-0.27511
CN41-TUZHEE_eq_lig_2	8.4493	1.0804	8.0353	0.9834	-4.0536	-3.9111	-4.1570	-3.8742	-0.04201	-0.33489	-0.29843	-0.29505
CN41-GUVRAT_eq_lig_2	8.4493	1.0804	8.1140	0.4914	-4.0536	-3.9111	-3.4827	-3.4146	-0.04201	-0.33489	-0.30279	-0.30088
CN41-DACBEP_eq_lig_0	8.4493	1.0804	8.5450	1.1437	-4.0536	-3.9111	-3.9625	-3.8212	-0.04201	-0.33489	-0.32414	-0.29409
CN41-PUVZAI_eq_lig_2	8.4493	1.0804	6.1417	1.3292	-4.0536	-3.9111	-5.1486	-5.0974	-0.04201	-0.33489	-0.28691	-0.28924
CN41-IFORUT_eq_lig_0	8.4493	1.0804	7.7500	0.2968	-4.0536	-3.9111	-3.4624	-3.4068	-0.04201	-0.33489	-0.28096	-0.33273
CN41-BAWSOJ_eq_lig_2	8.4493	1.0804	8.5985	0.5966	-4.0536	-3.9111	-3.6927	-3.5901	-0.04201	-0.33489	-0.30383	-0.23986
CN41-ZUVNOV_eq_lig_2	8.4493	1.0804	5.0010	-2.5725	-4.0536	-3.9111	-0.4177	-0.3423	-0.04201	-0.33489	-0.31533	-0.29711
CN41-CUFLEX_eq_lig_0	8.4493	1.0804	8.0450	0.7963	-4.0536	-3.9111	-3.7822	-3.6536	-0.04201	-0.33489	-0.32613	-0.31119
CN41-DUYZAA_eq_lig_0	8.4493	1.0804	6.9511	0.5503	-4.0536	-3.9111	-4.0545	-4.0265	-0.04201	-0.33489	-0.29027	-0.29278
CN41-UCIDES_eq_lig_2	8.4493	1.0804	8.7082	1.3668	-4.0536	-3.9111	-4.4638	-4.3373	-0.04201	-0.33489	-0.30142	-0.30203
CN41-HIRMAY_ax_lig_1	8.4493	1.0804	4.0480	-2.5909	-4.0536	-3.9111	-0.5867	-0.5182	-0.04201	-0.33489	-0.31247	-0.29533
CN41-HOJNOM_eq_lig_2	8.4493	1.0804	8.0524	3.6646	-4.0536	-3.9111	-6.2347	-3.5822	-0.04201	-0.33489	-0.28202	-0.29229
CN41-TOSKIY_eq_lig_2	8.4493	1.0804	5.0147	-0.6681	-4.0536	-3.9111	-2.5677	-2.4673	-0.04201	-0.33489	-0.27321	-0.27564
CN41-ACAWIN_ax_lig_1	8.4493	1.0804	8.4957	1.3287	-4.0536	-3.9111	-4.6047	-4.5568	-0.04201	-0.33489	-0.29157	-0.28261
CN41-WEBVIL_ax_lig_0	8.4493	1.0804	1.4131	-9.2233	-4.0536	-3.9111	6.8228	6.8647	-0.04201	-0.33489	-0.35147	-0.35409
CN41-ECAGEW_eq_lig_1	8.4493	1.0804	8.2330	1.4071	-4.0536	-3.9111	-4.2831	-3.5841	-0.04201	-0.33489	-0.31741	-0.28086
CN41-AJIMOX_eq_lig_0	8.4493	1.0804	8.2647	0.9497	-4.0536	-3.9111	-3.8460	-3.8186	-0.04201	-0.33489	-0.28925	-0.29037
CN41-UKOSEU_eq_lig_2	8.4493	1.0804	7.5238	0.1429	-4.0536	-3.9111	-3.4480	-3.4337	-0.04201	-0.33489	-0.29487	-0.15804
CN41-GIQSEH_eq_lig_0	8.4493	1.0804	7.2258	1.0952	-4.0536	-3.9111	-4.5313	-4.4854	-0.04201	-0.33489	-0.22211	-0.27901
CN41-CIDDAX_eq_lig_0	8.4493	1.0804	8.0463	0.7636	-4.0536	-3.9111	-3.8844	-3.7534	-0.04201	-0.33489	-0.30738	-0.30108
CN41-LEZJAD_eq_lig_2	8.4493	1.0804	7.3202	1.7429	-4.0536	-3.9111	-4.8561	-4.3436	-0.04201	-0.33489	-0.29567	-0.29583
CN41-TOTPIE_eq_lig_0	8.4493	1.0804	8.1889	2.0049	-4.0536	-3.9111	-5.0270	-4.3781	-0.04201	-0.33489	-0.27332	-0.27402
CN41-MOBBEL_eq_lig_0	8.4493	1.0804	8.4111	0.4112	-4.0536	-3.9111	-3.5104	-3.4623	-0.04201	-0.33489	-0.30637	-0.30716
CN41-ESOCUK_eq_lig_0	8.4493	1.0804	8.3989	4.5950	-4.0536	-3.9111	-7.5251	-3.6221	-0.04201	-0.33489	-0.23677	-0.23638
CN41-SATRUC_eq_lig_2	8.4493	1.0804	3.8108	-2.4023	-4.0536	-3.9111	-0.5314	-0.0713	-0.04201	-0.33489	-0.37337	-0.37113
CN41-SEJSEI_eq_lig_2	8.4493	1.0804	7.8766	1.0502	-4.0536	-3.9111	-4.2154	-4.0977	-0.04201	-0.33489	-0.29507	-0.28548
CN41-TOMLUD_eq_lig_0	8.4493	1.0804	8.9965	0.1068	-4.0536	-3.9111	-2.9199	-2.8677	-0.04201	-0.33489	-0.31059	-0.23028
CN41-QOZXOU_eq_lig_2	8.4493	1.0804	8.2565	0.2984	-4.0536	-3.9111	-2.9552	-2.8491	-0.04201	-0.33489	-0.30376	-0.29709
CN41-JAWRAD_eq_lig_0	8.4493	1.0804	7.4563	0.4499	-4.0536	-3.9111	-3.7257	-3.6660	-0.04201	-0.33489	-0.29924	-0.29598
CN41-XUBZEA_eq_lig_2	8.4493	1.0804	7.1528	0.1666	-4.0536	-3.9111	-3.2434	-3.1857	-0.04201	-0.33489	-0.30457	-0.30824
CN41-MAXWIS_eq_lig_2	8.4493	1.0804	5.0873	-2.3394	-4.0536	-3.9111	-0.6726	-0.6182	-0.04201	-0.33489	-0.31734	-0.29560
CN41-FAVXOS_ax_lig_1	8.4493	1.0804	3.8071	-3.6022	-4.0536	-3.9111	0.8658	0.9178	-0.04201	-0.33489	-0.35460	-0.34801
CN41-EFUVOS_eq_lig_0	8.4493	1.0804	8.3259	1.0709	-4.0536	-3.9111	-4.0716	-4.0037	-0.04201	-0.33489	-0.29738	-0.29057
CN41-XATMUD_eq_lig_2	8.4493	1.0804	7.8885	0.7077	-4.0536	-3.9111	-4.0200	-3.9315	-0.04201	-0.33489	-0.30751	-0.28807
CN41-WOCTEP_eq_lig_2	8.4493	1.0804	4.0733	-0.8307	-4.0536	-3.9111	-2.4330	-2.0893	-0.04201	-0.33489	-0.33075	-0.32866
CN41-ENIDOX_eq_lig_1	8.4493	1.0804	7.9579	0.6565	-4.0536	-3.9111	-3.8781	-3.7961	-0.04201	-0.33489	-0.28722	-0.24386
CN41-XUKQEA_eq_lig_2	8.4493	1.0804	7.0367	1.5170	-4.0536	-3.9111	-5.1984	-5.0380	-0.04201	-0.33489	-0.27359	-0.27480
CN41-GILWOQ_ax_lig_1	8.4493	1.0804	3.9079	-3.4138	-4.0536	-3.9111	0.4172	0.4864	-0.04201	-0.33489	-0.31685	-0.32282
CN41-PUYFOG_eq_lig_0	8.4493	1.0804	7.8688	2.6074	-4.0536	-3.9111	-5.9403	-5.8499	-0.04201	-0.33489	-0.27754	-0.27708
CN41-TASPIP_eq_lig_1	8.4493	1.0804	8.2458	0.8208	-4.0536	-3.9111	-3.6434	-3.0133	-0.04201	-0.33489	-0.30989	-0.32140
CN41-EKABOJ_eq_lig_0	8.4493	1.0804	7.9986	-0.0072	-4.0536	-3.9111	-3.0759	-3.0526	-0.04201	-0.33489	-0.31660	-0.33721
CN41-PIZJAK_eq_lig_0	8.4493	1.0804	8.6315	4.6770	-4.0536	-3.9111	-6.9226	-5.1748	-0.04201	-0.33489	-0.24277	-0.25021
CN41-SIWRAS_eq_lig_0	8.4493	1.0804	4.5746	-2.7334	-4.0536	-3.9111	-0.4592	-0.4508	-0.04201	-0.33489	-0.32164	-0.29281
CN41-AREBOR_ax_lig_1	8.4493	1.0804	3.2261	-4.1232	-4.0536	-3.9111	1.3056	1.3328	-0.04201	-0.33489	-0.40813	-0.34967
CN41-PEDFEM_eq_lig_2	8.4493	1.0804	9.4778	1.8806	-4.0536	-3.9111	-5.0484	-4.9305	-0.04201	-0.33489	-0.28552	-0.30654
CN41-FAPLEP_eq_lig_2	8.4493	1.0804	7.6311	1.0816	-4.0536	-3.9111	-4.4465	-4.3197	-0.04201	-0.33489	-0.28531	-0.28262
CN41-REWDII_eq_lig_0	8.4493	1.0804	7.8663	0.5917	-4.0536	-3.9111	-3.8133	-3.7574	-0.04201	-0.33489	-0.30384	-0.29683
CN41-QIJDAQ_eq_lig_0	8.4493	1.0804	7.3670	0.7929	-4.0536	-3.9111	-4.3235	-4.3192	-0.04201	-0.33489	-0.29125	-0.22385
CN41-LIYNIS_eq_lig_0	8.4493	1.0804	8.8930	5.0741	-4.0536	-3.9111	-7.3093	-4.6811	-0.04201	-0.33489	-0.25503	-0.20385
CN41-CEQJIT_eq_lig_0	8.4493	1.0804	7.3987	1.2846	-4.0536	-3.9111	-4.8572	-4.8351	-0.04201	-0.33489	-0.28315	-0.27755
CN41-QIJCIX_ax_lig_1	8.4493	1.0804	8.2435	-0.2448	-4.0536	-3.9111	-2.7131	-2.6761	-0.04201	-0.33489	-0.31657	-0.24649
CN69-COFJOZ_eq_lig_2	8.3144	-0.4322	4.0866	-2.3011	-2.4996	-2.4359	-0.6950	-0.5912	-0.03797	-0.33010	-0.34549	-0.37177
CN69-CINQOH_eq_lig_2	8.3144	-0.4322	4.2745	-2.8710	-2.4996	-2.4359	-0.3022	-0.2718	-0.03797	-0.33010	-0.32122	-0.29723
CN69-JEHFAG_ax_lig_1	8.3144	-0.4322	9.0464	4.5314	-2.4996	-2.4359	-6.4605	-5.5564	-0.03797	-0.33010	-0.25085	-0.26839
CN69-VEDZIQ_eq_lig_2	8.3144	-0.4322	7.5834	-0.3157	-2.4996	-2.4359	-2.8673	-2.7959	-0.03797	-0.33010	-0.32679	-0.33223
CN69-AJOJUG_eq_lig_2	8.3144	-0.4322	7.8582	1.1283	-2.4996	-2.4359	-4.4117	-4.3042	-0.03797	-0.33010	-0.27795	-0.29099
CN69-HEBQUB_eq_lig_0	8.3144	-0.4322	4.5428	-3.0611	-2.4996	-2.4359	0.1390	0.1878	-0.03797	-0.33010	-0.32629	-0.31234
CN69-NIYRAQ_ax_lig_0	8.3144	-0.4322	4.2645	-3.5133	-2.4996	-2.4359	0.5617	0.5979	-0.03797	-0.33010	-0.32180	-0.31273
CN69-PUNYOO_eq_lig_2	8.3144	-0.4322	7.8067	1.7317	-2.4996	-2.4359	-5.1780	-4.6480	-0.03797	-0.33010	-0.28019	-0.27765
CN69-ZUFHIU_eq_lig_2	8.3144	-0.4322	8.1906	0.3382	-2.4996	-2.4359	-3.3467	-3.2974	-0.03797	-0.33010	-0.31577	-0.24054
CN69-LIRLAB_eq_lig_1	8.3144	-0.4322	8.1142	0.8383	-2.4996	-2.4359	-3.9930	-3.7556	-0.03797	-0.33010	-0.22980	-0.22915
CN69-SEFSEE_eq_lig_2	8.3144	-0.4322	7.2592	1.1178	-2.4996	-2.4359	-4.4688	-4.4307	-0.03797	-0.33010	-0.28808	-0.27424
CN69-WILZEZ_eq_lig_2	8.3144	-0.4322	7.1713	0.8018	-2.4996	-2.4359	-4.2171	-4.1405	-0.03797	-0.33010	-0.28337	-0.30805
CN69-TEGVEI_eq_lig_0	8.3144	-0.4322	7.9024	0.7267	-2.4996	-2.4359	-3.9810	-3.8904	-0.03797	-0.33010	-0.31164	-0.28535
CN69-HACFEZ_eq_lig_2	8.3144	-0.4322	7.8162	0.9222	-2.4996	-2.4359	-3.8753	-3.3592	-0.03797	-0.33010	-0.33300	-0.32243
CN69-GUXZIL_eq_lig_2	8.3144	-0.4322	8.5105	1.2690	-2.4996	-2.4359	-4.4278	-4.2949	-0.03797	-0.33010	-0.30161	-0.29646
CN69-DUGYUC_eq_lig_0	8.3144	-0.4322	5.3404	-2.5592	-2.4996	-2.4359	0.0183	0.0535	-0.03797	-0.33010	-0.31947	-0.29438
CN69-BOXZEW_ax_lig_1	8.3144	-0.4322	8.7913	0.4394	-2.4996	-2.4359	-2.8559	-2.0008	-0.03797	-0.33010	-0.34817	-0.35023
CN69-HORGIH_eq_lig_0	8.3144	-0.4322	8.2460	1.0534	-2.4996	-2.4359	-4.0966	-3.2342	-0.03797	-0.33010	-0.29133	-0.29966
CN69-ACUROI_eq_lig_0	8.3144	-0.4322	7.5866	-0.0950	-2.4996	-2.4359	-2.6869	-2.6012	-0.03797	-0.33010	-0.32089	-0.31852
CN69-ENEXEC_ax_lig_1	8.3144	-0.4322	8.2452	-0.2757	-2.4996	-2.4359	-2.2775	-2.0963	-0.03797	-0.33010	-0.36906	-0.23852
CN69-UYACON_eq_lig_0	8.3144	-0.4322	7.5439	3.1967	-2.4996	-2.4359	-5.8418	-2.9835	-0.03797	-0.33010	-0.30684	-0.30833
CN69-LEZJOR_eq_lig_2	8.3144	-0.4322	7.5328	1.6544	-2.4996	-2.4359	-4.6672	-3.2003	-0.03797	-0.33010	-0.31206	-0.31000
CN69-TUFLUD_eq_lig_2	8.3144	-0.4322	7.9472	0.4058	-2.4996	-2.4359	-4.1594	-4.1127	-0.03797	-0.33010	-0.27854	-0.22903
CN69-VOJJAH_eq_lig_0	8.3144	-0.4322	8.5186	1.5585	-2.4996	-2.4359	-4.3401	-3.8467	-0.03797	-0.33010	-0.28225	-0.27947
CN69-UKUHAL_eq_lig_2	8.3144	-0.4322	8.0420	0.0591	-2.4996	-2.4359	-3.2612	-3.2386	-0.03797	-0.33010	-0.30056	-0.17205
CN69-UKUGOY_eq_lig_2	8.3144	-0.4322	8.2152	0.0221	-2.4996	-2.4359	-3.2434	-3.2321	-0.03797	-0.33010	-0.30668	-0.24577
CN69-RUTPUU_eq_lig_0	8.3144	-0.4322	7.7092	1.3538	-2.4996	-2.4359	-4.4947	-4.1305	-0.03797	-0.33010	-0.27993	-0.28861
CN69-TOMLIR_ax_lig_0	8.3144	-0.4322	5.0655	-3.1868	-2.4996	-2.4359	1.0133	1.6953	-0.03797	-0.33010	-0.37935	-0.31264
CN69-VODMIL_ax_lig_1	8.3144	-0.4322	8.6665	0.4820	-2.4996	-2.4359	-3.0390	-2.8671	-0.03797	-0.33010	-0.31262	-0.30923
CN69-ROFZIX_eq_lig_0	8.3144	-0.4322	7.5982	0.0182	-2.4996	-2.4359	-3.2679	-3.2224	-0.03797	-0.33010	-0.28787	-0.29412
CN69-TITBIK_ax_lig_0	8.3144	-0.4322	8.1052	-0.4193	-2.4996	-2.4359	-2.3405	-2.3004	-0.03797	-0.33010	-0.33291	-0.32970
CN69-TOTPAW_eq_lig_0	8.3144	-0.4322	8.6559	0.4472	-2.4996	-2.4359	-3.1313	-2.4882	-0.03797	-0.33010	-0.32735	-0.32969
CN69-UXUYIW_eq_lig_0	8.3144	-0.4322	8.0435	0.5724	-2.4996	-2.4359	-3.5614	-3.4981	-0.03797	-0.33010	-0.29472	-0.30242
CN69-ILIHOD_eq_lig_0	8.3144	-0.4322	7.6446	0.5743	-2.4996	-2.4359	-3.5784	-3.2769	-0.03797	-0.33010	-0.33094	-0.31252
CN69-TEZYUU_ax_lig_1	8.3144	-0.4322	7.8793	0.4471	-2.4996	-2.4359	-3.5714	-3.5209	-0.03797	-0.33010	-0.30135	-0.33222
CN69-DUYZEE_eq_lig_0	8.3144	-0.4322	3.6616	-1.7512	-2.4996	-2.4359	-1.7446	-1.4707	-0.03797	-0.33010	-0.28771	-0.32268
CN69-MOWMIX_ax_lig_1	8.3144	-0.4322	-2.7268	-5.7084	-2.4996	-2.4359	2.3208	2.7542	-0.03797	-0.33010	-0.23522	-0.24445
CN69-XAHNED_eq_lig_0	8.3144	-0.4322	7.0531	0.3708	-2.4996	-2.4359	-3.7245	-3.6539	-0.03797	-0.33010	-0.29925	-0.30365
CN69-SEDKIY_eq_lig_0	8.3144	-0.4322	7.2448	0.6780	-2.4996	-2.4359	-4.0517	-3.9856	-0.03797	-0.33010	-0.29475	-0.30433
CN69-WEJQAG_eq_lig_0	8.3144	-0.4322	7.8126	0.2341	-2.4996	-2.4359	-3.2008	-3.1393	-0.03797	-0.33010	-0.28538	-0.33806
CN69-NORROE_ax_lig_0	8.3144	-0.4322	4.5790	-2.4165	-2.4996	-2.4359	-0.8516	-0.7754	-0.03797	-0.33010	-0.30759	-0.30368
CN69-DOKBUB_ax_lig_1	8.3144	-0.4322	9.6155	3.8869	-2.4996	-2.4359	-6.3091	-1.9637	-0.03797	-0.33010	-0.32248	-0.32271
CN69-SERDEA_eq_lig_0	8.3144	-0.4322	6.6314	1.7280	-2.4996	-2.4359	-5.4234	-5.2532	-0.03797	-0.33010	-0.26650	-0.26671
CN69-XUKVIL_ax_lig_0	8.3144	-0.4322	7.8881	1.7324	-2.4996	-2.4359	-4.7804	-4.6495	-0.03797	-0.33010	-0.25472	-0.29551
CN69-IMOMOP_eq_lig_2	8.3144	-0.4322	8.4939	4.6242	-2.4996	-2.4359	-7.5066	-3.8590	-0.03797	-0.33010	-0.23785	-0.23745
CN69-PEDDUA_eq_lig_1	8.3144	-0.4322	9.5252	1.9929	-2.4996	-2.4359	-5.1330	-5.0451	-0.03797	-0.33010	-0.28036	-0.30878
CN69-WEJPUZ_eq_lig_0	8.3144	-0.4322	7.8982	0.1001	-2.4996	-2.4359	-2.8920	-2.7219	-0.03797	-0.33010	-0.29292	-0.34591
CN69-HOGDAK_eq_lig_2	8.3144	-0.4322	7.4386	0.9890	-2.4996	-2.4359	-4.1106	-3.6183	-0.03797	-0.33010	-0.30503	-0.32130
CN69-SOHCAT_eq_lig_0	8.3144	-0.4322	8.9713	3.2758	-2.4996	-2.4359	-5.4485	-5.1959	-0.03797	-0.33010	-0.24064	-0.23215
CN69-CIKXOM_eq_lig_0	8.3144	-0.4322	7.9266	0.6534	-2.4996	-2.4359	-4.1072	-4.0876	-0.03797	-0.33010	-0.29110	-0.28565
CN69-CIDDEB_eq_lig_0	8.3144	-0.4322	8.1510	0.9292	-2.4996	-2.4359	-4.0318	-3.8512	-0.03797	-0.33010	-0.30746	-0.29464
CN69-YUZVUN_eq_lig_2	8.3144	-0.4322	4.0576	-2.6823	-2.4996	-2.4359	-0.5558	-0.3853	-0.03797	-0.33010	-0.29939	-0.30206
CN69-XERMEO_eq_lig_2	8.3144	-0.4322	7.6400	0.4758	-2.4996	-2.4359	-3.7897	-3.7696	-0.03797	-0.33010	-0.30015	-0.25572
CN69-OVALOO_eq_lig_2	8.3144	-0.4322	8.2849	0.5748	-2.4996	-2.4359	-3.7231	-3.6660	-0.03797	-0.33010	-0.29987	-0.29933
CN69-ICICOO_eq_lig_2	8.3144	-0.4322	4.3487	-2.5771	-2.4996	-2.4359	-0.8677	-0.7948	-0.03797	-0.33010	-0.30545	-0.25939
CN69-BIFBEA_eq_lig_2	8.3144	-0.4322	7.2397	1.5630	-2.4996	-2.4359	-3.5509	-3.3289	-0.03797	-0.33010	-0.35751	-0.27559
CN69-OVALEE_eq_lig_2	8.3144	-0.4322	8.6959	0.6479	-2.4996	-2.4359	-3.6293	-3.5259	-0.03797	-0.33010	-0.31188	-0.31308
CN69-MINVEM_eq_lig_2	8.3144	-0.4322	8.1083	1.2090	-2.4996	-2.4359	-4.1905	-3.3202	-0.03797	-0.33010	-0.29502	-0.29115
CN69-HAWQOM_eq_lig_0	8.3144	-0.4322	9.6094	4.9687	-2.4996	-2.4359	-7.3809	-3.8618	-0.03797	-0.33010	-0.26771	-0.26794
CN69-HIPFET_eq_lig_2	8.3144	-0.4322	4.2461	-2.8757	-2.4996	-2.4359	-0.3666	-0.3133	-0.03797	-0.33010	-0.31644	-0.29853
CN69-ZUVNIP_eq_lig_2	8.3144	-0.4322	4.9551	-2.6540	-2.4996	-2.4359	-0.3751	-0.3122	-0.03797	-0.33010	-0.31086	-0.29582
CN69-QOJZIB_eq_lig_2	8.3144	-0.4322	7.8554	0.7840	-2.4996	-2.4359	-3.9732	-3.8553	-0.03797	-0.33010	-0.30220	-0.28448
CN69-SIWREW_eq_lig_0	8.3144	-0.4322	4.3996	-2.8191	-2.4996	-2.4359	-0.3835	-0.3573	-0.03797	-0.33010	-0.32321	-0.29664
CN69-YUZZOJ_eq_lig_0	8.3144	-0.4322	8.1505	1.1635	-2.4996	-2.4359	-4.6248	-4.5788	-0.03797	-0.33010	-0.29040	-0.29450
CN69-RINLEH_eq_lig_0	8.3144	-0.4322	3.9677	-3.1877	-2.4996	-2.4359	0.1053	0.1167	-0.03797	-0.33010	-0.32712	-0.36755
CN69-VOCVIV_ax_lig_1	8.3144	-0.4322	3.3584	-3.2107	-2.4996	-2.4359	0.0877	0.1090	-0.03797	-0.33010	-0.38077	-0.33453
CN69-BADQOQ_eq_lig_1	8.3144	-0.4322	8.6271	1.4221	-2.4996	-2.4359	-4.1713	-3.8402	-0.03797	-0.33010	-0.28090	-0.28451
CN69-FUTMIT_eq_lig_0	8.3144	-0.4322	8.4898	1.1748	-2.4996	-2.4359	-4.3927	-4.2769	-0.03797	-0.33010	-0.28809	-0.24250
CN69-MURHOX_ax_lig_1	8.3144	-0.4322	8.8571	1.3227	-2.4996	-2.4359	-3.8394	-3.4276	-0.03797	-0.33010	-0.28650	-0.28551
CN69-YUZWIC_eq_lig_2	8.3144	-0.4322	8.1220	0.0787	-2.4996	-2.4359	-3.1962	-3.1378	-0.03797	-0.33010	-0.31986	-0.26942
CN69-FIGPOC_ax_lig_1	8.3144	-0.4322	4.3728	-2.4484	-2.4996	-2.4359	-0.5332	-0.4750	-0.03797	-0.33010	-0.32059	-0.30688
CN69-TENQOV_eq_lig_0	8.3144	-0.4322	7.9373	0.7467	-2.4996	-2.4359	-4.2198	-4.1302	-0.03797	-0.33010	-0.28498	-0.30376
CN69-MUTMOF_eq_lig_2	8.3144	-0.4322	7.5737	0.7377	-2.4996	-2.4359	-4.1771	-4.1640	-0.03797	-0.33010	-0.29399	-0.28965
CN69-YEVGOY_ax_lig_1	8.3144	-0.4322	7.8743	-0.5842	-2.4996	-2.4359	-2.1160	-2.0548	-0.03797	-0.33010	-0.32990	-0.33436
CN69-TUGKAJ_eq_lig_0	8.3144	-0.4322	4.5871	-2.3552	-2.4996	-2.4359	-0.7265	-0.7012	-0.03797	-0.33010	-0.32289	-0.28896
CN69-LIRLIJ_eq_lig_2	8.3144	-0.4322	8.8486	0.4320	-2.4996	-2.4359	-3.8306	-3.8167	-0.03797	-0.33010	-0.21853	-0.21962
CN69-CIMSOJ_eq_lig_2	8.3144	-0.4322	8.3001	0.5524	-2.4996	-2.4359	-3.8678	-3.8426	-0.03797	-0.33010	-0.30324	-0.30114
CN69-PEDFAI_eq_lig_2	8.3144	-0.4322	9.3611	1.9475	-2.4996	-2.4359	-5.1257	-4.9914	-0.03797	-0.33010	-0.28071	-0.30444
CN69-YUZWAU_ax_lig_1	8.3144	-0.4322	8.5228	-0.3781	-2.4996	-2.4359	-2.3392	-2.2881	-0.03797	-0.33010	-0.33620	-0.28009
CN69-YIVXUZ_ax_lig_1	8.3144	-0.4322	7.6552	0.3784	-2.4996	-2.4359	-3.4254	-3.3287	-0.03797	-0.33010	-0.34008	-0.34013
CN69-NOLXES_eq_lig_2	8.3144	-0.4322	7.8318	0.9727	-2.4996	-2.4359	-4.0660	-3.7327	-0.03797	-0.33010	-0.31837	-0.29325
CN69-YUWWOD_eq_lig_2	8.3144	-0.4322	8.0900	0.4487	-2.4996	-2.4359	-3.4160	-3.3066	-0.03797	-0.33010	-0.31156	-0.31324
CN69-RANGEU_eq_lig_0	8.3144	-0.4322	7.6349	0.5432	-2.4996	-2.4359	-3.9561	-3.9482	-0.03797	-0.33010	-0.29472	-0.22710
CN69-NINGOH_eq_lig_0	8.3144	-0.4322	8.0336	4.9877	-2.4996	-2.4359	-8.2253	-4.8024	-0.03797	-0.33010	-0.26032	-0.22365
CN69-TUGDOR_eq_lig_2	8.3144	-0.4322	8.4068	1.3864	-2.4996	-2.4359	-4.1700	-3.7873	-0.03797	-0.33010	-0.29618	-0.28643
CN69-MUBCAQ_eq_lig_0	8.3144	-0.4322	3.8179	-0.5377	-2.4996	-2.4359	-2.9250	-2.8693	-0.03797	-0.33010	-0.33797	-0.33842
CN69-AMASEN_eq_lig_2	8.3144	-0.4322	3.8852	-1.7625	-2.4996	-2.4359	-1.3258	-1.2244	-0.03797	-0.33010	-0.36184	-0.36505
CN69-COYMOT_eq_lig_2	8.3144	-0.4322	7.8219	0.5194	-2.4996	-2.4359	-3.7137	-3.6485	-0.03797	-0.33010	-0.29732	-0.29425
CN69-GIVBUK_eq_lig_0	8.3144	-0.4322	8.0703	1.1518	-2.4996	-2.4359	-4.2968	-3.9570	-0.03797	-0.33010	-0.31296	-0.28262
CN69-LISMIK_eq_lig_2	8.3144	-0.4322	7.6142	0.6857	-2.4996	-2.4359	-3.8609	-3.7696	-0.03797	-0.33010	-0.30301	-0.29444
CN69-GEMXAZ_eq_lig_2	8.3144	-0.4322	7.5922	0.7203	-2.4996	-2.4359	-3.9827	-3.9422	-0.03797	-0.33010	-0.29863	-0.29132
CN69-WOLZII_ax_lig_1	8.3144	-0.4322	3.6205	-2.8684	-2.4996	-2.4359	-0.4440	-0.3720	-0.03797	-0.33010	-0.31504	-0.30991
CN69-MIHKUM_eq_lig_1	8.3144	-0.4322	6.7989	1.1657	-2.4996	-2.4359	-4.2802	-4.0332	-0.03797	-0.33010	-0.33019	-0.28413
CN69-SOSCEK_eq_lig_0	8.3144	-0.4322	8.1559	1.5027	-2.4996	-2.4359	-4.5586	-4.1696	-0.03797	-0.33010	-0.28444	-0.28445
CN69-ELEDUX_ax_lig_1	8.3144	-0.4322	8.7032	-1.0309	-2.4996	-2.4359	-1.9265	-1.8904	-0.03797	-0.33010	-0.24684	-0.25065
CN69-ENIDIR_eq_lig_0	8.3144	-0.4322	8.0157	0.5994	-2.4996	-2.4359	-3.8475	-3.8022	-0.03797	-0.33010	-0.29326	-0.29460
CN69-WORFUH_eq_lig_2	8.3144	-0.4322	8.8729	1.0920	-2.4996	-2.4359	-3.9394	-3.6509	-0.03797	-0.33010	-0.28232	-0.28061
CN69-DUPYOD_eq_lig_2	8.3144	-0.4322	4.2747	-1.6888	-2.4996	-2.4359	-1.6496	-1.6151	-0.03797	-0.33010	-0.29606	-0.28495
CN69-KEHMIW_eq_lig_0	8.3144	-0.4322	7.6647	0.8747	-2.4996	-2.4359	-4.1384	-4.0897	-0.03797	-0.33010	-0.28666	-0.29569
CN69-ZUNVIP_eq_lig_0	8.3144	-0.4322	8.2807	0.6217	-2.4996	-2.4359	-3.6317	-3.5488	-0.03797	-0.33010	-0.30225	-0.30369
CN69-UBADEI_eq_lig_2	8.3144	-0.4322	8.3755	0.1757	-2.4996	-2.4359	-3.5251	-3.5131	-0.03797	-0.33010	-0.30674	-0.23607
CN69-IVEBES_eq_lig_2	8.3144	-0.4322	6.3794	1.7453	-2.4996	-2.4359	-5.3857	-5.0646	-0.03797	-0.33010	-0.26953	-0.27173
CN69-CIYKUS_eq_lig_1	8.3144	-0.4322	8.0492	0.3295	-2.4996	-2.4359	-3.1724	-3.0218	-0.03797	-0.33010	-0.32474	-0.34647
CN69-BAGQUZ_eq_lig_0	8.3144	-0.4322	7.7531	1.2252	-2.4996	-2.4359	-4.8878	-4.8823	-0.03797	-0.33010	-0.28313	-0.28433
CN69-XUPVUB_eq_lig_2	8.3144	-0.4322	8.2898	0.7770	-2.4996	-2.4359	-3.8326	-3.6966	-0.03797	-0.33010	-0.30308	-0.25313
CN69-LIYNOY_eq_lig_0	8.3144	-0.4322	9.5372	5.6725	-2.4996	-2.4359	-8.5318	-4.4943	-0.03797	-0.33010	-0.25919	-0.21583
CN69-QEQVOA_ax_lig_1	8.3144	-0.4322	8.4938	1.0005	-2.4996	-2.4359	-3.5851	-2.9855	-0.03797	-0.33010	-0.30744	-0.31069
CN69-RUWJAV_eq_lig_0	8.3144	-0.4322	3.6779	-2.5352	-2.4996	-2.4359	-0.5618	-0.4994	-0.03797	-0.33010	-0.36979	-0.37277
CN69-GITNAA_eq_lig_0	8.3144	-0.4322	4.5830	0.8933	-2.4996	-2.4359	-4.1798	-4.0723	-0.03797	-0.33010	-0.32223	-0.28446
CN69-FUTMEP_eq_lig_0	8.3144	-0.4322	8.0898	0.9427	-2.4996	-2.4359	-4.2160	-4.1486	-0.03797	-0.33010	-0.29074	-0.24741
CN69-RUSVUY_eq_lig_2	8.3144	-0.4322	7.2165	0.5092	-2.4996	-2.4359	-3.8730	-3.8382	-0.03797	-0.33010	-0.32681	-0.32599
CN69-FILLUK_eq_lig_2	8.3144	-0.4322	7.2305	1.3594	-2.4996	-2.4359	-4.6740	-4.2632	-0.03797	-0.33010	-0.30002	-0.28054
CN69-KOHRIJ_eq_lig_0	8.3144	-0.4322	4.7321	-2.8594	-2.4996	-2.4359	-0.2537	-0.2166	-0.03797	-0.33010	-0.32373	-0.29140
CN69-QAYFEE_ax_lig_1	8.3144	-0.4322	4.9689	-3.7091	-2.4996	-2.4359	1.1732	1.2093	-0.03797	-0.33010	-0.35648	-0.31501
CN69-ZUHBAH_eq_lig_1	8.3144	-0.4322	4.4225	-2.6885	-2.4996	-2.4359	-0.3645	-0.2969	-0.03797	-0.33010	-0.32393	-0.33995
CN69-HAWCEQ_eq_lig_2	8.3144	-0.4322	8.2147	0.7440	-2.4996	-2.4359	-3.6341	-3.5829	-0.03797	-0.33010	-0.30203	-0.29919
CN69-LOHZEP_eq_lig_0	8.3144	-0.4322	7.6601	0.5614	-2.4996	-2.4359	-3.7266	-3.6899	-0.03797	-0.33010	-0.29557	-0.29806
CN69-DUXPOC_eq_lig_0	8.3144	-0.4322	7.8051	0.5736	-2.4996	-2.4359	-3.8316	-3.7714	-0.03797	-0.33010	-0.29231	-0.23818
CN69-TERKAF_ax_lig_1	8.3144	-0.4322	5.4200	-2.6259	-2.4996	-2.4359	0.1316	0.6838	-0.03797	-0.33010	-0.32903	-0.31491
CN69-SIWQUL_eq_lig_0	8.3144	-0.4322	4.5090	-2.7977	-2.4996	-2.4359	-0.4306	-0.3472	-0.03797	-0.33010	-0.31042	-0.29743
CN69-PAXFIG_eq_lig_2	8.3144	-0.4322	8.1556	0.6042	-2.4996	-2.4359	-3.1842	-1.8294	-0.03797	-0.33010	-0.33058	-0.32768
CN69-MEWVUI_ax_lig_0	8.3144	-0.4322	7.7987	0.9446	-2.4996	-2.4359	-4.0549	-3.2157	-0.03797	-0.33010	-0.30431	-0.29684
CN69-TASPAH_eq_lig_0	8.3144	-0.4322	-2.4439	-5.8638	-2.4996	-2.4359	2.5640	3.0518	-0.03797	-0.33010	-0.37993	-0.37993
CN69-ICICUU_eq_lig_2	8.3144	-0.4322	4.3929	-2.3528	-2.4996	-2.4359	-0.8872	-0.8590	-0.03797	-0.33010	-0.29856	-0.27371
CN69-PUVMUR_eq_lig_2	8.3144	-0.4322	8.3385	1.6130	-2.4996	-2.4359	-4.7665	-4.6201	-0.03797	-0.33010	-0.27948	-0.22862
CN69-TEGVIM_eq_lig_0	8.3144	-0.4322	7.9303	0.8609	-2.4996	-2.4359	-4.0093	-3.7400	-0.03797	-0.33010	-0.31699	-0.28992
CN69-BIQXUW_eq_lig_2	8.3144	-0.4322	8.7844	4.7880	-2.4996	-2.4359	-7.0183	-5.0376	-0.03797	-0.33010	-0.25053	-0.24415
CN69-AHIXUM_eq_lig_0	8.3144	-0.4322	8.5895	4.5189	-2.4996	-2.4359	-7.1164	-4.2365	-0.03797	-0.33010	-0.31916	-0.27388
CN69-ZUFHEQ_eq_lig_0	8.3144	-0.4322	8.4004	0.1460	-2.4996	-2.4359	-3.2419	-3.2149	-0.03797	-0.33010	-0.30420	-0.24386
CN69-OZIYUT_eq_lig_0	8.3144	-0.4322	9.2655	1.4327	-2.4996	-2.4359	-4.2926	-3.9293	-0.03797	-0.33010	-0.30643	-0.31372
CN69-PIQGAA_ax_lig_1	8.3144	-0.4322	4.8576	-1.5086	-2.4996	-2.4359	-1.8561	-1.7647	-0.03797	-0.33010	-0.28178	-0.28217
CN69-QOJZEX_eq_lig_2	8.3144	-0.4322	8.0028	0.6855	-2.4996	-2.4359	-3.6937	-3.5598	-0.03797	-0.33010	-0.29791	-0.29819
CN69-SESKAF_ax_lig_1	8.3144	-0.4322	8.1189	-0.0414	-2.4996	-2.4359	-3.2390	-3.1993	-0.03797	-0.33010	-0.28037	-0.28315
CN69-FAWFAL_eq_lig_2	8.3144	-0.4322	7.6955	0.7892	-2.4996	-2.4359	-4.3557	-4.3428	-0.03797	-0.33010	-0.27526	-0.28356
CN69-AZEZOW_eq_lig_2	8.3144	-0.4322	7.5145	0.7734	-2.4996	-2.4359	-4.1275	-4.1029	-0.03797	-0.33010	-0.30942	-0.28469
CN69-KOHROP_eq_lig_0	8.3144	-0.4322	4.9150	-2.4879	-2.4996	-2.4359	-0.5619	-0.5219	-0.03797	-0.33010	-0.31756	-0.28847
CN69-ULOZAX_eq_lig_0	8.3144	-0.4322	7.7717	0.6094	-2.4996	-2.4359	-4.0783	-4.0706	-0.03797	-0.33010	-0.29737	-0.23262
CN69-JIYVOD_eq_lig_0	8.3144	-0.4322	8.6987	1.0028	-2.4996	-2.4359	-3.9427	-3.8473	-0.03797	-0.33010	-0.29756	-0.32477
CN69-KAFPEO_eq_lig_0	8.3144	-0.4322	8.3186	0.5385	-2.4996	-2.4359	-3.3163	-2.7754	-0.03797	-0.33010	-0.31029	-0.31479
CN69-VUTZAN_eq_lig_2	8.3144	-0.4322	9.2357	1.1838	-2.4996	-2.4359	-4.1542	-4.0797	-0.03797	-0.33010	-0.29979	-0.29598
CN69-GIVBOE_eq_lig_0	8.3144	-0.4322	7.4680	0.8327	-2.4996	-2.4359	-4.1588	-4.0391	-0.03797	-0.33010	-0.30695	-0.28457
CN69-WOBQUB_eq_lig_0	8.3144	-0.4322	7.4757	0.6362	-2.4996	-2.4359	-4.1907	-4.1622	-0.03797	-0.33010	-0.29049	-0.22066
CN69-VIDPIK_eq_lig_2	8.3144	-0.4322	3.9326	-2.8895	-2.4996	-2.4359	-0.3747	-0.3050	-0.03797	-0.33010	-0.31787	-0.30637
CN69-ERANUH_eq_lig_0	8.3144	-0.4322	8.3591	1.0649	-2.4996	-2.4359	-3.9227	-3.7450	-0.03797	-0.33010	-0.28935	-0.28692
CN69-BIKQET_eq_lig_2	8.3144	-0.4322	8.1807	0.1340	-2.4996	-2.4359	-3.2420	-3.2344	-0.03797	-0.33010	-0.30233	-0.24857
CN69-ZUNGUM_eq_lig_0	8.3144	-0.4322	7.5343	0.5295	-2.4996	-2.4359	-3.9287	-3.8511	-0.03797	-0.33010	-0.29371	-0.28624
CN69-ERIFES_eq_lig_0	8.3144	-0.4322	1.6393	-6.5550	-2.4996	-2.4359	3.8430	3.8655	-0.03797	-0.33010	-0.29760	-0.30030
CN69-GIVBIY_eq_lig_0	8.3144	-0.4322	7.6704	0.7846	-2.4996	-2.4359	-4.1138	-4.0319	-0.03797	-0.33010	-0.30501	-0.28961
CN69-FEQSEB_eq_lig_2	8.3144	-0.4322	7.8970	0.8482	-2.4996	-2.4359	-4.1382	-3.9624	-0.03797	-0.33010	-0.29967	-0.30564
CN69-UDETII_eq_lig_1	8.3144	-0.4322	8.0122	0.0016	-2.4996	-2.4359	-3.4788	-3.4716	-0.03797	-0.33010	-0.23187	-0.23187
CN69-TEXSAT_eq_lig_2	8.3144	-0.4322	7.3316	0.9860	-2.4996	-2.4359	-4.1082	-3.7940	-0.03797	-0.33010	-0.31854	-0.30784
CN69-KAQJUJ_eq_lig_1	8.3144	-0.4322	8.4406	0.2785	-2.4996	-2.4359	-3.4459	-3.4206	-0.03797	-0.33010	-0.30813	-0.28822
CN69-MIMYEO_eq_lig_0	8.3144	-0.4322	7.7568	0.5381	-2.4996	-2.4359	-3.7035	-3.6424	-0.03797	-0.33010	-0.30934	-0.31242
CN69-GITZUG_eq_lig_0	8.3144	-0.4322	8.1552	0.4288	-2.4996	-2.4359	-3.4513	-3.3815	-0.03797	-0.33010	-0.29773	-0.30623
CN69-VUVCOH_ax_lig_0	8.3144	-0.4322	4.0143	-2.3681	-2.4996	-2.4359	-0.6726	-0.5765	-0.03797	-0.33010	-0.33379	-0.37614
CN69-TUKBEI_ax_lig_0	8.3144	-0.4322	8.2824	-0.0724	-2.4996	-2.4359	-2.9850	-2.9669	-0.03797	-0.33010	-0.30526	-0.24790
CN69-GEMXED_eq_lig_0	8.3144	-0.4322	7.5119	0.8099	-2.4996	-2.4359	-4.1487	-4.1065	-0.03797	-0.33010	-0.29148	-0.29129
CN69-EJOLAR_eq_lig_2	8.3144	-0.4322	8.1681	2.2428	-2.4996	-2.4359	-5.3144	-4.5697	-0.03797	-0.33010	-0.26839	-0.30246
CN69-HUDYOW_eq_lig_2	8.3144	-0.4322	4.4162	1.7817	-2.4996	-2.4359	-5.3741	-5.2462	-0.03797	-0.33010	-0.30084	-0.28840
CN69-QAPGAS_eq_lig_2	8.3144	-0.4322	3.9078	-2.7801	-2.4996	-2.4359	-0.3254	-0.2967	-0.03797	-0.33010	-0.32480	-0.36954
CN69-ZUNGOG_eq_lig_0	8.3144	-0.4322	7.7865	0.6439	-2.4996	-2.4359	-3.9421	-3.8812	-0.03797	-0.33010	-0.29878	-0.29515
CN69-EKABUP_ax_lig_1	8.3144	-0.4322	8.4198	0.0756	-2.4996	-2.4359	-3.1280	-3.0962	-0.03797	-0.33010	-0.31678	-0.23732
CN69-GIVBEU_eq_lig_0	8.3144	-0.4322	7.3106	0.6860	-2.4996	-2.4359	-4.0296	-3.9630	-0.03797	-0.33010	-0.30313	-0.28680
CN69-ULOZEB_eq_lig_2	8.3144	-0.4322	7.3278	0.6398	-2.4996	-2.4359	-4.2133	-4.2088	-0.03797	-0.33010	-0.29694	-0.23295
CN69-QUCWIX_ax_lig_0	8.3144	-0.4322	9.2234	0.3806	-2.4996	-2.4359	-3.1405	-3.0672	-0.03797	-0.33010	-0.31491	-0.25051
CN69-TEGVOS_eq_lig_2	8.3144	-0.4322	7.8964	0.8946	-2.4996	-2.4359	-4.0266	-3.7989	-0.03797	-0.33010	-0.31434	-0.29451
CN69-XOWJIF_eq_lig_0	8.3144	-0.4322	8.5119	1.2919	-2.4996	-2.4359	-4.0505	-3.8945	-0.03797	-0.33010	-0.31705	-0.28318
CN69-JORGAB_eq_lig_2	8.3144	-0.4322	7.7494	0.0140	-2.4996	-2.4359	-3.1051	-3.0535	-0.03797	-0.33010	-0.31366	-0.24582
CN69-RANFUJ_eq_lig_0	8.3144	-0.4322	7.5276	0.5184	-2.4996	-2.4359	-3.9466	-3.9408	-0.03797	-0.33010	-0.30439	-0.23591
CN69-JUPTEV_eq_lig_2	8.3144	-0.4322	7.9056	1.0864	-2.4996	-2.4359	-4.2855	-4.1278	-0.03797	-0.33010	-0.29316	-0.27631
CN69-EKABID_eq_lig_2	8.3144	-0.4322	7.5201	-0.0576	-2.4996	-2.4359	-3.1764	-3.1401	-0.03797	-0.33010	-0.33140	-0.33388
CN69-DAGNOR_ax_lig_1	8.3144	-0.4322	4.8578	-2.4705	-2.4996	-2.4359	-0.6975	-0.6878	-0.03797	-0.33010	-0.31195	-0.29345
CN69-QUBZUK_eq_lig_0	8.3144	-0.4322	9.3808	2.9059	-2.4996	-2.4359	-6.3637	-6.1395	-0.03797	-0.33010	-0.29683	-0.29337
CN69-OLOSUG_eq_lig_0	8.3144	-0.4322	3.7798	-1.6635	-2.4996	-2.4359	-1.7385	-1.7230	-0.03797	-0.33010	-0.35752	-0.35062
CN69-SUHLOZ_eq_lig_0	8.3144	-0.4322	6.8784	0.8943	-2.4996	-2.4359	-4.6514	-4.5789	-0.03797	-0.33010	-0.27864	-0.29110
CN69-SATSAJ_eq_lig_2	8.3144	-0.4322	3.8704	-2.3787	-2.4996	-2.4359	-0.7726	-0.7014	-0.03797	-0.33010	-0.36154	-0.36530
CN69-BUQVER_eq_lig_0	8.3144	-0.4322	8.1915	1.5042	-2.4996	-2.4359	-4.7584	-4.5327	-0.03797	-0.33010	-0.30172	-0.30151
CN69-UVUJOL_eq_lig_2	8.3144	-0.4322	8.1296	0.2934	-2.4996	-2.4359	-3.3186	-3.2744	-0.03797	-0.33010	-0.30396	-0.30381
CN69-TASPEL_eq_lig_2	8.3144	-0.4322	8.4148	0.6287	-2.4996	-2.4359	-3.4075	-2.9907	-0.03797	-0.33010	-0.33758	-0.31874
CN69-CEQJOZ_eq_lig_0	8.3144	-0.4322	7.4752	0.4044	-2.4996	-2.4359	-3.5484	-3.4907	-0.03797	-0.33010	-0.29509	-0.30235
CN69-QOJZOH_eq_lig_2	8.3144	-0.4322	8.2513	1.0763	-2.4996	-2.4359	-4.2534	-4.1437	-0.03797	-0.33010	-0.28468	-0.29046
CN69-WOBRAI_eq_lig_0	8.3144	-0.4322	7.5857	0.5225	-2.4996	-2.4359	-3.9413	-3.9213	-0.03797	-0.33010	-0.30255	-0.24028
CN69-LEZHOP_eq_lig_2	8.3144	-0.4322	7.3158	1.6482	-2.4996	-2.4359	-4.7223	-3.9099	-0.03797	-0.33010	-0.30125	-0.30391
CN69-VOYQEH_eq_lig_2	8.3144	-0.4322	7.1337	1.3744	-2.4996	-2.4359	-4.9421	-4.8886	-0.03797	-0.33010	-0.29263	-0.27202
CN69-SEJXEN_eq_lig_0	8.3144	-0.4322	-3.1457	-5.6178	-2.4996	-2.4359	1.9603	2.1133	-0.03797	-0.33010	-0.38569	-0.38569
CN69-TAMREH_ax_lig_0	8.3144	-0.4322	8.0115	0.0153	-2.4996	-2.4359	-3.2026	-3.1193	-0.03797	-0.33010	-0.31794	-0.24969
CN69-OLOSIU_eq_lig_0	8.3144	-0.4322	3.8621	-0.7145	-2.4996	-2.4359	-2.5459	-2.5191	-0.03797	-0.33010	-0.33554	-0.34100
CN69-PEDDEK_eq_lig_2	8.3144	-0.4322	9.3938	6.0215	-2.4996	-2.4359	-8.7739	-6.2596	-0.03797	-0.33010	-0.25141	-0.23747
CN69-SIWQOF_eq_lig_0	8.3144	-0.4322	4.1925	-2.5715	-2.4996	-2.4359	-0.7220	-0.6569	-0.03797	-0.33010	-0.30577	-0.29633
CN69-VEFPII_eq_lig_0	8.3144	-0.4322	4.9878	-2.3834	-2.4996	-2.4359	-0.3072	-0.1023	-0.03797	-0.33010	-0.34726	-0.29705
CN69-DONYEN_eq_lig_0	8.3144	-0.4322	8.1497	1.7647	-2.4996	-2.4359	-4.7461	-4.1433	-0.03797	-0.33010	-0.27560	-0.27469
CN69-DACBIT_eq_lig_2	8.3144	-0.4322	7.9712	2.0154	-2.4996	-2.4359	-4.6217	-4.4263	-0.03797	-0.33010	-0.31358	-0.28272
CN69-BAWSID_eq_lig_2	8.3144	-0.4322	8.3157	0.3907	-2.4996	-2.4359	-3.3949	-3.2036	-0.03797	-0.33010	-0.31863	-0.26284
CN69-ZUNHAT_eq_lig_0	8.3144	-0.4322	8.0418	0.5578	-2.4996	-2.4359	-3.9189	-3.9050	-0.03797	-0.33010	-0.28341	-0.28882
CN69-RASGAV_eq_lig_2	8.3144	-0.4322	7.7920	0.9100	-2.4996	-2.4359	-4.1039	-3.9055	-0.03797	-0.33010	-0.30464	-0.30767
CN69-YUGBOU_eq_lig_0	8.3144	-0.4322	8.1946	0.9469	-2.4996	-2.4359	-4.5608	-4.4033	-0.03797	-0.33010	-0.28477	-0.28529
CN69-RANGOE_eq_lig_0	8.3144	-0.4322	(eV):**********	(eV):46483.1523	-2.4996	-2.4359	-15.1945	-15.0958	-0.03797	-0.33010	-1.10885	0.98159
CN69-WOBQOV_eq_lig_0	8.3144	-0.4322	4.3133	-2.7750	-2.4996	-2.4359	-0.4206	-0.4001	-0.03797	-0.33010	-0.32293	-0.29446
CN69-ACAWEJ_ax_lig_1	8.3144	-0.4322	4.3346	-3.1204	-2.4996	-2.4359	0.4767	0.9448	-0.03797	-0.33010	-0.37605	-0.38384
CN69-GEQFIU_eq_lig_2	8.3144	-0.4322	8.1011	-0.0909	-2.4996	-2.4359	-2.7654	-2.6542	-0.03797	-0.33010	-0.31137	-0.31107
CN69-BOFSUM_ax_lig_1	8.3144	-0.4322	9.4644	5.6278	-2.4996	-2.4359	-8.5601	-5.5881	-0.03797	-0.33010	-0.24524	-0.24754
CN69-MIMYAL_eq_lig_2	8.3144	-0.4322	8.2104	1.3025	-2.4996	-2.4359	-4.3048	-4.0887	-0.03797	-0.33010	-0.28905	-0.30100
CN69-UKUGIS_eq_lig_2	8.3144	-0.4322	8.5175	1.2864	-2.4996	-2.4359	-4.2682	-4.2253	-0.03797	-0.33010	-0.28906	-0.22186
CN69-TOTPEA_eq_lig_0	8.3144	-0.4322	8.0875	0.7255	-2.4996	-2.4359	-3.7607	-3.3400	-0.03797	-0.33010	-0.30337	-0.31979
CN69-JOFVOS_eq_lig_2	8.3144	-0.4322	7.4055	0.7320	-2.4996	-2.4359	-3.9905	-3.9743	-0.03797	-0.33010	-0.30058	-0.29551
CN69-JAWREH_eq_lig_2	8.3144	-0.4322	3.8255	-2.3121	-2.4996	-2.4359	-1.1495	-1.0997	-0.03797	-0.33010	-0.30150	-0.33249
CN69-HISLOM_eq_lig_2	8.3144	-0.4322	8.2220	0.5590	-2.4996	-2.4359	-3.8309	-3.8169	-0.03797	-0.33010	-0.29100	-0.29245
CN69-BIRKOE_eq_lig_0	8.3144	-0.4322	8.6666	4.5939	-2.4996	-2.4359	-6.7672	-4.9865	-0.03797	-0.33010	-0.24472	-0.24925
CN69-ACILAC_eq_lig_1	8.3144	-0.4322	7.1911	0.3334	-2.4996	-2.4359	-3.7332	-3.7107	-0.03797	-0.33010	-0.30547	-0.30140
CN69-MODHOF_eq_lig_2	8.3144	-0.4322	3.9896	-2.7854	-2.4996	-2.4359	-0.0178	0.1033	-0.03797	-0.33010	-0.33797	-0.40636
CN69-XUCBED_eq_lig_2	8.3144	-0.4322	8.4630	0.8860	-2.4996	-2.4359	-3.5434	-2.9221	-0.03797	-0.33010	-0.29219	-0.30427
CN69-PEDDIO_eq_lig_2	8.3144	-0.4322	9.4918	1.9516	-2.4996	-2.4359	-5.1402	-5.0490	-0.03797	-0.33010	-0.29168	-0.27444
CN69-SUGXEY_eq_lig_0	8.3144	-0.4322	8.2518	0.1763	-2.4996	-2.4359	-3.5148	-3.4872	-0.03797	-0.33010	-0.30174	-0.23853
CN69-MUTMUL_eq_lig_2	8.3144	-0.4322	3.9581	0.8507	-2.4996	-2.4359	-4.3492	-4.2633	-0.03797	-0.33010	-0.29055	-0.29425
CN69-SIFSOQ_eq_lig_0	8.3144	-0.4322	8.4431	4.2839	-2.4996	-2.4359	-6.8529	-4.1274	-0.03797	-0.33010	-0.28617	-0.25742
CN69-UTADAV_eq_lig_0	8.3144	-0.4322	7.9992	0.0219	-2.4996	-2.4359	-3.1513	-3.0942	-0.03797	-0.33010	-0.30998	-0.26220
CN69-TOTPUQ_eq_lig_0	8.3144	-0.4322	7.7251	1.9372	-2.4996	-2.4359	-5.1020	-4.4611	-0.03797	-0.33010	-0.27511	-0.27511
CN69-TUZHEE_eq_lig_2	8.3144	-0.4322	8.0353	0.9834	-2.4996	-2.4359	-4.1570	-3.8742	-0.03797	-0.33010	-0.29843	-0.29505
CN69-GUVRAT_eq_lig_2	8.3144	-0.4322	8.1140	0.4914	-2.4996	-2.4359	-3.4827	-3.4146	-0.03797	-0.33010	-0.30279	-0.30088
CN69-DACBEP_eq_lig_0	8.3144	-0.4322	8.5450	1.1437	-2.4996	-2.4359	-3.9625	-3.8212	-0.03797	-0.33010	-0.32414	-0.29409
CN69-PUVZAI_eq_lig_2	8.3144	-0.4322	6.1417	1.3292	-2.4996	-2.4359	-5.1486	-5.0974	-0.03797	-0.33010	-0.28691	-0.28924
CN69-IFORUT_eq_lig_0	8.3144	-0.4322	7.7500	0.2968	-2.4996	-2.4359	-3.4624	-3.4068	-0.03797	-0.33010	-0.28096	-0.33273
CN69-BAWSOJ_eq_lig_2	8.3144	-0.4322	8.5985	0.5966	-2.4996	-2.4359	-3.6927	-3.5901	-0.03797	-0.33010	-0.30383	-0.23986
CN69-ZUVNOV_eq_lig_2	8.3144	-0.4322	5.0010	-2.5725	-2.4996	-2.4359	-0.4177	-0.3423	-0.03797	-0.33010	-0.31533	-0.29711
CN69-CUFLEX_eq_lig_0	8.3144	-0.4322	8.0450	0.7963	-2.4996	-2.4359	-3.7822	-3.6536	-0.03797	-0.33010	-0.32613	-0.31119
CN69-DUYZAA_eq_lig_0	8.3144	-0.4322	6.9511	0.5503	-2.4996	-2.4359	-4.0545	-4.0265	-0.03797	-0.33010	-0.29027	-0.29278
CN69-UCIDES_eq_lig_2	8.3144	-0.4322	8.7082	1.3668	-2.4996	-2.4359	-4.4638	-4.3373	-0.03797	-0.33010	-0.30142	-0.30203
CN69-HIRMAY_ax_lig_1	8.3144	-0.4322	4.0480	-2.5909	-2.4996	-2.4359	-0.5867	-0.5182	-0.03797	-0.33010	-0.31247	-0.29533
CN69-HOJNOM_eq_lig_2	8.3144	-0.4322	8.0524	3.6646	-2.4996	-2.4359	-6.2347	-3.5822	-0.03797	-0.33010	-0.28202	-0.29229
CN69-TOSKIY_eq_lig_2	8.3144	-0.4322	5.0147	-0.6681	-2.4996	-2.4359	-2.5677	-2.4673	-0.03797	-0.33010	-0.27321	-0.27564
CN69-ACAWIN_ax_lig_1	8.3144	-0.4322	8.4957	1.3287	-2.4996	-2.4359	-4.6047	-4.5568	-0.03797	-0.33010	-0.29157	-0.28261
CN69-WEBVIL_ax_lig_0	8.3144	-0.4322	1.4131	-9.2233	-2.4996	-2.4359	6.8228	6.8647	-0.03797	-0.33010	-0.35147	-0.35409
CN69-ECAGEW_eq_lig_1	8.3144	-0.4322	8.2330	1.4071	-2.4996	-2.4359	-4.2831	-3.5841	-0.03797	-0.33010	-0.31741	-0.28086
CN69-AJIMOX_eq_lig_0	8.3144	-0.4322	8.2647	0.9497	-2.4996	-2.4359	-3.8460	-3.8186	-0.03797	-0.33010	-0.28925	-0.29037
CN69-UKOSEU_eq_lig_2	8.3144	-0.4322	7.5238	0.1429	-2.4996	-2.4359	-3.4480	-3.4337	-0.03797	-0.33010	-0.29487	-0.15804
CN69-GIQSEH_eq_lig_0	8.3144	-0.4322	7.2258	1.0952	-2.4996	-2.4359	-4.5313	-4.4854	-0.03797	-0.33010	-0.22211	-0.27901
CN69-CIDDAX_eq_lig_0	8.3144	-0.4322	8.0463	0.7636	-2.4996	-2.4359	-3.8844	-3.7534	-0.03797	-0.33010	-0.30738	-0.30108
CN69-LEZJAD_eq_lig_2	8.3144	-0.4322	7.3202	1.7429	-2.4996	-2.4359	-4.8561	-4.3436	-0.03797	-0.33010	-0.29567	-0.29583
CN69-TOTPIE_eq_lig_0	8.3144	-0.4322	8.1889	2.0049	-2.4996	-2.4359	-5.0270	-4.3781	-0.03797	-0.33010	-0.27332	-0.27402
CN69-MOBBEL_eq_lig_0	8.3144	-0.4322	8.4111	0.4112	-2.4996	-2.4359	-3.5104	-3.4623	-0.03797	-0.33010	-0.30637	-0.30716
CN69-ESOCUK_eq_lig_0	8.3144	-0.4322	8.3989	4.5950	-2.4996	-2.4359	-7.5251	-3.6221	-0.03797	-0.33010	-0.23677	-0.23638
CN69-SATRUC_eq_lig_2	8.3144	-0.4322	3.8108	-2.4023	-2.4996	-2.4359	-0.5314	-0.0713	-0.03797	-0.33010	-0.37337	-0.37113
CN69-SEJSEI_eq_lig_2	8.3144	-0.4322	7.8766	1.0502	-2.4996	-2.4359	-4.2154	-4.0977	-0.03797	-0.33010	-0.29507	-0.28548
CN69-TOMLUD_eq_lig_0	8.3144	-0.4322	8.9965	0.1068	-2.4996	-2.4359	-2.9199	-2.8677	-0.03797	-0.33010	-0.31059	-0.23028
CN69-QOZXOU_eq_lig_2	8.3144	-0.4322	8.2565	0.2984	-2.4996	-2.4359	-2.9552	-2.8491	-0.03797	-0.33010	-0.30376	-0.29709
CN69-JAWRAD_eq_lig_0	8.3144	-0.4322	7.4563	0.4499	-2.4996	-2.4359	-3.7257	-3.6660	-0.03797	-0.33010	-0.29924	-0.29598
CN69-XUBZEA_eq_lig_2	8.3144	-0.4322	7.1528	0.1666	-2.4996	-2.4359	-3.2434	-3.1857	-0.03797	-0.33010	-0.30457	-0.30824
CN69-MAXWIS_eq_lig_2	8.3144	-0.4322	5.0873	-2.3394	-2.4996	-2.4359	-0.6726	-0.6182	-0.03797	-0.33010	-0.31734	-0.29560
CN69-FAVXOS_ax_lig_1	8.3144	-0.4322	3.8071	-3.6022	-2.4996	-2.4359	0.8658	0.9178	-0.03797	-0.33010	-0.35460	-0.34801
CN69-EFUVOS_eq_lig_0	8.3144	-0.4322	8.3259	1.0709	-2.4996	-2.4359	-4.0716	-4.0037	-0.03797	-0.33010	-0.29738	-0.29057
CN69-XATMUD_eq_lig_2	8.3144	-0.4322	7.8885	0.7077	-2.4996	-2.4359	-4.0200	-3.9315	-0.03797	-0.33010	-0.30751	-0.28807
CN69-WOCTEP_eq_lig_2	8.3144	-0.4322	4.0733	-0.8307	-2.4996	-2.4359	-2.4330	-2.0893	-0.03797	-0.33010	-0.33075	-0.32866
CN69-ENIDOX_eq_lig_1	8.3144	-0.4322	7.9579	0.6565	-2.4996	-2.4359	-3.8781	-3.7961	-0.03797	-0.33010	-0.28722	-0.24386
CN69-XUKQEA_eq_lig_2	8.3144	-0.4322	7.0367	1.5170	-2.4996	-2.4359	-5.1984	-5.0380	-0.03797	-0.33010	-0.27359	-0.27480
CN69-GILWOQ_ax_lig_1	8.3144	-0.4322	3.9079	-3.4138	-2.4996	-2.4359	0.4172	0.4864	-0.03797	-0.33010	-0.31685	-0.32282
CN69-PUYFOG_eq_lig_0	8.3144	-0.4322	7.8688	2.6074	-2.4996	-2.4359	-5.9403	-5.8499	-0.03797	-0.33010	-0.27754	-0.27708
CN69-TASPIP_eq_lig_1	8.3144	-0.4322	8.2458	0.8208	-2.4996	-2.4359	-3.6434	-3.0133	-0.03797	-0.33010	-0.30989	-0.32140
CN69-EKABOJ_eq_lig_0	8.3144	-0.4322	7.9986	-0.0072	-2.4996	-2.4359	-3.0759	-3.0526	-0.03797	-0.33010	-0.31660	-0.33721
CN69-PIZJAK_eq_lig_0	8.3144	-0.4322	8.6315	4.6770	-2.4996	-2.4359	-6.9226	-5.1748	-0.03797	-0.33010	-0.24277	-0.25021
CN69-SIWRAS_eq_lig_0	8.3144	-0.4322	4.5746	-2.7334	-2.4996	-2.4359	-0.4592	-0.4508	-0.03797	-0.33010	-0.32164	-0.29281
CN69-AREBOR_ax_lig_1	8.3144	-0.4322	3.2261	-4.1232	-2.4996	-2.4359	1.3056	1.3328	-0.03797	-0.33010	-0.40813	-0.34967
CN69-PEDFEM_eq_lig_2	8.3144	-0.4322	9.4778	1.8806	-2.4996	-2.4359	-5.0484	-4.9305	-0.03797	-0.33010	-0.28552	-0.30654
CN69-FAPLEP_eq_lig_2	8.3144	-0.4322	7.6311	1.0816	-2.4996	-2.4359	-4.4465	-4.3197	-0.03797	-0.33010	-0.28531	-0.28262
CN69-REWDII_eq_lig_0	8.3144	-0.4322	7.8663	0.5917	-2.4996	-2.4359	-3.8133	-3.7574	-0.03797	-0.33010	-0.30384	-0.29683
CN69-QIJDAQ_eq_lig_0	8.3144	-0.4322	7.3670	0.7929	-2.4996	-2.4359	-4.3235	-4.3192	-0.03797	-0.33010	-0.29125	-0.22385
CN69-LIYNIS_eq_lig_0	8.3144	-0.4322	8.8930	5.0741	-2.4996	-2.4359	-7.3093	-4.6811	-0.03797	-0.33010	-0.25503	-0.20385
CN69-CEQJIT_eq_lig_0	8.3144	-0.4322	7.3987	1.2846	-2.4996	-2.4359	-4.8572	-4.8351	-0.03797	-0.33010	-0.28315	-0.27755
CN69-QIJCIX_ax_lig_1	8.3144	-0.4322	8.2435	-0.2448	-2.4996	-2.4359	-2.7131	-2.6761	-0.03797	-0.33010	-0.31657	-0.24649
CINQOH_ax_lig_0-NN8	8.2264	1.3527	8.2890	0.5705	-4.2030	-3.2602	-3.7510	-3.7174	-0.04336	-0.32871	-0.30854	-0.30850
JEHFAG_ax_lig_0-NN8	7.7271	0.2667	8.2890	0.5705	-3.5713	-3.5154	-3.7510	-3.7174	-0.05115	-0.32926	-0.30854	-0.30850
VEDZIQ_ax_lig_0-NN8	4.0509	0.2519	8.2890	0.5705	-3.5215	-3.4959	-3.7510	-3.7174	-0.03744	-0.30562	-0.30854	-0.30850
VEDZIQ_ax_lig_1-NN8	8.1981	0.4861	8.2890	0.5705	-3.6935	-3.6567	-3.7510	-3.7174	0.02624	-0.30278	-0.30854	-0.30850
ANULAZ_ax_lig_0-NN8	8.1094	0.1084	8.2890	0.5705	-3.0464	-2.9428	-3.7510	-3.7174	-0.05794	-0.32565	-0.30854	-0.30850
EKEWAV_ax_lig_0-NN8	7.6127	1.4814	8.2890	0.5705	-4.6186	-4.2640	-3.7510	-3.7174	-0.05133	-0.31796	-0.30854	-0.30850
HEBQUB_ax_lig_0-NN8	8.2897	1.1798	8.2890	0.5705	-3.9915	-3.0974	-3.7510	-3.7174	-0.05170	-0.31944	-0.30854	-0.30850
NIYRAQ_ax_lig_1-NN8	7.6783	0.3919	8.2890	0.5705	-3.6077	-3.5482	-3.7510	-3.7174	-0.05527	-0.33780	-0.30854	-0.30850
VEKJUT_ax_lig_0-NN8	7.7006	0.5594	8.2890	0.5705	-3.4315	-2.8482	-3.7510	-3.7174	-0.08856	-0.32057	-0.30854	-0.30850
ZUFHIU_ax_lig_0-NN8	8.6543	0.3776	8.2890	0.5705	-3.0525	-2.3091	-3.7510	-3.7174	-0.06081	-0.32856	-0.30854	-0.30850
HALLEO_ax_lig_0-NN8	8.6694	0.6637	8.2890	0.5705	-3.6118	-3.4232	-3.7510	-3.7174	-0.04951	-0.31071	-0.30854	-0.30850
GUXZIL_ax_lig_0-NN8	8.0344	0.7168	8.2890	0.5705	-3.5764	-3.0444	-3.7510	-3.7174	-0.05471	-0.34203	-0.30854	-0.30850
DUGYUC_ax_lig_0-NN8	9.0192	0.8742	8.2890	0.5705	-3.5243	-2.8120	-3.7510	-3.7174	-0.05243	-0.32478	-0.30854	-0.30850
UXUPUZ_ax_lig_1-NN8	8.2829	0.0376	8.2890	0.5705	-3.2121	-3.1963	-3.7510	-3.7174	-0.04758	-0.26291	-0.30854	-0.30850
HORGIH_ax_lig_0-NN8	7.8214	0.7851	8.2890	0.5705	-3.6627	-2.9661	-3.7510	-3.7174	-0.05624	-0.32619	-0.30854	-0.30850
ACUROI_ax_lig_0-NN8	8.0315	0.1494	8.2890	0.5705	-2.7925	-2.2031	-3.7510	-3.7174	-0.09182	-0.33315	-0.30854	-0.30850
WUFQEW_ax_lig_0-NN8	7.1149	0.3762	8.2890	0.5705	-3.8117	-3.7767	-3.7510	-3.7174	-0.05599	-0.30825	-0.30854	-0.30850
KATPON_ax_lig_0-NN8	8.0810	0.1916	8.2890	0.5705	-2.9005	-2.3500	-3.7510	-3.7174	-0.06733	-0.33329	-0.30854	-0.30850
ILIHOD_ax_lig_0-NN8	8.3613	1.0815	8.2890	0.5705	-4.0137	-3.8881	-3.7510	-3.7174	-0.05716	-0.30917	-0.30854	-0.30850
TEZYUU_ax_lig_0-NN8	8.2017	1.2461	8.2890	0.5705	-4.2170	-4.0339	-3.7510	-3.7174	-0.04549	-0.33187	-0.30854	-0.30850
MOWMIX_ax_lig_0-NN8	8.5257	0.9492	8.2890	0.5705	-3.9570	-3.8586	-3.7510	-3.7174	-0.05829	-0.30459	-0.30854	-0.30850
XAHNED_ax_lig_0-NN8	8.8819	0.3099	8.2890	0.5705	-3.0711	-2.9651	-3.7510	-3.7174	-0.05449	-0.23433	-0.30854	-0.30850
NORROE_ax_lig_1-NN8	7.4788	0.6758	8.2890	0.5705	-4.1253	-4.0861	-3.7510	-3.7174	-0.04929	-0.31915	-0.30854	-0.30850
WUFQIA_ax_lig_1-NN8	7.3078	0.7324	8.2890	0.5705	-4.0273	-3.9907	-3.7510	-3.7174	-0.05087	-0.30590	-0.30854	-0.30850
JUPWIC_ax_lig_0-NN8	8.2756	0.5123	8.2890	0.5705	-3.4798	-3.2381	-3.7510	-3.7174	-0.05428	-0.26387	-0.30854	-0.30850
XUKVIL_ax_lig_1-NN8	9.0917	0.9906	8.2890	0.5705	-4.0125	-3.9842	-3.7510	-3.7174	-0.02953	-0.29547	-0.30854	-0.30850
TORNAR_ax_lig_0-NN8	7.9222	0.4058	8.2890	0.5705	-3.6713	-3.6241	-3.7510	-3.7174	-0.05224	-0.31666	-0.30854	-0.30850
BOYPAI_ax_lig_1-NN8	7.7858	0.4627	8.2890	0.5705	-3.6881	-3.6045	-3.7510	-3.7174	-0.05204	-0.30958	-0.30854	-0.30850
FIKVIH_ax_lig_0-NN8	7.8755	1.1567	8.2890	0.5705	-4.1089	-3.9099	-3.7510	-3.7174	-0.04648	-0.32734	-0.30854	-0.30850
SOHCAT_ax_lig_0-NN8	8.4905	2.3581	8.2890	0.5705	-4.7167	-4.5526	-3.7510	-3.7174	-0.03910	-0.26723	-0.30854	-0.30850
OLOTOA_ax_lig_0-NN8	8.3596	0.4587	8.2890	0.5705	-3.3783	-3.2057	-3.7510	-3.7174	-0.04813	-0.31734	-0.30854	-0.30850
CIKXOM_ax_lig_0-NN8	8.5267	0.7126	8.2890	0.5705	-3.6574	-3.1755	-3.7510	-3.7174	-0.05424	-0.31721	-0.30854	-0.30850
CIDDEB_ax_lig_0-NN8	8.6423	-0.2101	8.2890	0.5705	-2.4042	-2.2265	-3.7510	-3.7174	-0.06558	-0.29191	-0.30854	-0.30850
YUGPUN_ax_lig_0-NN8	8.7742	0.6178	8.2890	0.5705	-3.4222	-3.1544	-3.7510	-3.7174	-0.05160	-0.32830	-0.30854	-0.30850
HIPFET_ax_lig_0-NN8	8.0616	1.1633	8.2890	0.5705	-4.0082	-3.3196	-3.7510	-3.7174	-0.04774	-0.33194	-0.30854	-0.30850
ZUVNIP_ax_lig_0-NN8	8.5950	0.3701	8.2890	0.5705	-3.2178	-3.0982	-3.7510	-3.7174	-0.05883	-0.32872	-0.30854	-0.30850
TUFDEG_ax_lig_0-NN8	7.9791	0.9333	8.2890	0.5705	-3.8099	-2.9495	-3.7510	-3.7174	-0.05255	-0.32460	-0.30854	-0.30850
RASBOF_ax_lig_1-NN8	8.1697	0.1693	8.2890	0.5705	-3.1746	-2.9953	-3.7510	-3.7174	-0.05292	-0.31826	-0.30854	-0.30850
JORDOM_ax_lig_0-NN8	8.4431	-0.0575	8.2890	0.5705	-2.8686	-2.8060	-3.7510	-3.7174	-0.06254	-0.32338	-0.30854	-0.30850
CUKZEQ_ax_lig_0-NN8	7.5106	1.6726	8.2890	0.5705	-4.8326	-4.4251	-3.7510	-3.7174	-0.04329	-0.30295	-0.30854	-0.30850
LUCKUR_ax_lig_0-NN8	7.9955	0.6370	8.2890	0.5705	-3.5194	-3.2626	-3.7510	-3.7174	-0.05741	-0.25163	-0.30854	-0.30850
HUPTET_ax_lig_0-NN8	9.0166	0.6205	8.2890	0.5705	-3.2601	-2.7385	-3.7510	-3.7174	-0.06017	-0.32471	-0.30854	-0.30850
OXOKOD_ax_lig_0-NN8	8.8407	0.6060	8.2890	0.5705	-3.3939	-3.2578	-3.7510	-3.7174	-0.05215	-0.32588	-0.30854	-0.30850
HEKCEI_ax_lig_0-NN8	8.8492	0.6546	8.2890	0.5705	-3.2849	-2.9477	-3.7510	-3.7174	-0.06431	-0.31322	-0.30854	-0.30850
SASROV_ax_lig_0-NN8	7.9641	0.2560	8.2890	0.5705	-3.0222	-2.8906	-3.7510	-3.7174	-0.06115	-0.33179	-0.30854	-0.30850
MURHOX_ax_lig_0-NN8	7.9135	1.0528	8.2890	0.5705	-3.9045	-3.7337	-3.7510	-3.7174	-0.03674	-0.24813	-0.30854	-0.30850
YIVYIO_ax_lig_0-NN8	7.4897	0.7621	8.2890	0.5705	-4.0236	-3.9340	-3.7510	-3.7174	-0.06312	-0.30011	-0.30854	-0.30850
FIGPOC_ax_lig_0-NN8	7.7734	0.7567	8.2890	0.5705	-3.9654	-3.8772	-3.7510	-3.7174	-0.04740	-0.32316	-0.30854	-0.30850
GASFAI_ax_lig_1-NN8	8.0410	0.6557	8.2890	0.5705	-3.9947	-3.9755	-3.7510	-3.7174	-0.04977	-0.30627	-0.30854	-0.30850
YUGQAU_ax_lig_0-NN8	8.6824	0.1007	8.2890	0.5705	-2.9031	-2.7738	-3.7510	-3.7174	-0.05499	-0.27447	-0.30854	-0.30850
XETTIB_ax_lig_0-NN8	8.7727	0.6427	8.2890	0.5705	-3.5101	-3.4198	-3.7510	-3.7174	-0.04922	-0.33235	-0.30854	-0.30850
YUWWOD_ax_lig_0-NN8	8.0597	-0.2884	8.2890	0.5705	-2.8234	-2.8089	-3.7510	-3.7174	-0.05092	-0.25696	-0.30854	-0.30850
EFEVUH_ax_lig_0-NN8	9.0397	0.1443	8.2890	0.5705	-3.0061	-2.8863	-3.7510	-3.7174	-0.03187	-0.23138	-0.30854	-0.30850
VUTYIU_ax_lig_0-NN8	4.5789	0.3121	8.2890	0.5705	-3.1640	-3.0339	-3.7510	-3.7174	-0.04404	-0.33922	-0.30854	-0.30850
QOMFOP_ax_lig_0-NN8	8.7628	-0.1936	8.2890	0.5705	-2.6606	-2.6131	-3.7510	-3.7174	-0.04880	-0.23370	-0.30854	-0.30850
WOLZII_ax_lig_0-NN8	7.7335	0.7683	8.2890	0.5705	-4.1228	-4.0795	-3.7510	-3.7174	-0.04770	-0.31963	-0.30854	-0.30850
ULAMEB_ax_lig_1-NN8	6.9913	0.6207	8.2890	0.5705	-4.1668	-4.1439	-3.7510	-3.7174	-0.04481	-0.31938	-0.30854	-0.30850
DIDJIK_ax_lig_1-NN8	6.7624	0.9035	8.2890	0.5705	-4.4175	-4.3571	-3.7510	-3.7174	-0.04801	-0.30447	-0.30854	-0.30850
WIPXIF_ax_lig_1-NN8	7.6194	0.4664	8.2890	0.5705	-4.0166	-4.0144	-3.7510	-3.7174	-0.04729	-0.31992	-0.30854	-0.30850
KEHMIW_ax_lig_0-NN8	7.4088	1.8855	8.2890	0.5705	-3.9826	-3.7620	-3.7510	-3.7174	-0.07654	-0.27433	-0.30854	-0.30850
YOZLEH_ax_lig_0-NN8	9.0079	0.7783	8.2890	0.5705	-3.4629	-2.9412	-3.7510	-3.7174	-0.05214	-0.32551	-0.30854	-0.30850
NOTNER_ax_lig_0-NN8	8.0030	0.3813	8.2890	0.5705	-3.6637	-3.6191	-3.7510	-3.7174	-0.04987	-0.31721	-0.30854	-0.30850
KASVEH_ax_lig_0-NN8	8.5569	0.9176	8.2890	0.5705	-3.7296	-3.0408	-3.7510	-3.7174	-0.05464	-0.31291	-0.30854	-0.30850
MOSXAV_ax_lig_1-NN8	8.6324	0.9543	8.2890	0.5705	-4.0040	-3.8883	-3.7510	-3.7174	-0.05206	-0.30491	-0.30854	-0.30850
CIGKIP_ax_lig_1-NN8	8.5709	0.7101	8.2890	0.5705	-3.7388	-3.5894	-3.7510	-3.7174	-0.04375	-0.25739	-0.30854	-0.30850
DOGJIT_ax_lig_0-NN8	8.5773	0.4239	8.2890	0.5705	-3.4185	-3.3544	-3.7510	-3.7174	-0.05509	-0.31846	-0.30854	-0.30850
QAYFEE_ax_lig_0-NN8	8.8294	0.7142	8.2890	0.5705	-3.5644	-3.4693	-3.7510	-3.7174	-0.05523	-0.31835	-0.30854	-0.30850
HATNAU_ax_lig_0-NN8	8.0395	0.7597	8.2890	0.5705	-4.2809	-4.2686	-3.7510	-3.7174	-0.03949	-0.23927	-0.30854	-0.30850
MAFRIX_ax_lig_0-NN8	8.2032	0.2484	8.2890	0.5705	-3.4928	-3.4582	-3.7510	-3.7174	-0.05578	-0.32162	-0.30854	-0.30850
BEYLIC_ax_lig_0-NN8	8.7956	0.5438	8.2890	0.5705	-3.4199	-3.3375	-3.7510	-3.7174	-0.05546	-0.32076	-0.30854	-0.30850
COWRIS_ax_lig_1-NN8	8.0182	0.6482	8.2890	0.5705	-3.6594	-3.1624	-3.7510	-3.7174	-0.04481	-0.33224	-0.30854	-0.30850
WIPXUR_ax_lig_1-NN8	7.7574	0.3490	8.2890	0.5705	-3.7038	-3.6986	-3.7510	-3.7174	-0.04835	-0.32535	-0.30854	-0.30850
KUWYIN_ax_lig_0-NN8	8.1220	0.4693	8.2890	0.5705	-3.7675	-3.7199	-3.7510	-3.7174	-0.04100	-0.25187	-0.30854	-0.30850
YUGQEY_ax_lig_0-NN8	8.6823	0.0870	8.2890	0.5705	-2.9898	-2.9568	-3.7510	-3.7174	-0.06211	-0.26410	-0.30854	-0.30850
AHIXUM_ax_lig_0-NN8	8.1261	0.6165	8.2890	0.5705	-3.8660	-3.8264	-3.7510	-3.7174	0.02924	-0.31212	-0.30854	-0.30850
PIQGAA_ax_lig_0-NN8	7.2530	0.9915	8.2890	0.5705	-4.5188	-4.4739	-3.7510	-3.7174	-0.04903	-0.28552	-0.30854	-0.30850
BAVZOP_ax_lig_0-NN8	8.2297	1.2006	8.2890	0.5705	-4.1854	-4.0760	-3.7510	-3.7174	-0.05232	-0.32509	-0.30854	-0.30850
YIBGUM_ax_lig_1-NN8	8.6350	0.4351	8.2890	0.5705	-3.4238	-3.3496	-3.7510	-3.7174	-0.05120	-0.31724	-0.30854	-0.30850
SESKAF_ax_lig_0-NN8	8.1202	0.6338	8.2890	0.5705	-3.8044	-3.7254	-3.7510	-3.7174	-0.04989	-0.31874	-0.30854	-0.30850
YOXGOK_ax_lig_1-NN8	8.1722	1.3771	8.2890	0.5705	-4.5951	-4.4991	-3.7510	-3.7174	-0.04592	-0.32067	-0.30854	-0.30850
MARPIF_ax_lig_1-NN8	7.8259	1.3180	8.2890	0.5705	-4.2408	-3.7523	-3.7510	-3.7174	-0.04487	-0.32234	-0.30854	-0.30850
VUTYUG_ax_lig_0-NN8	4.5587	0.3925	8.2890	0.5705	-3.3356	-3.2309	-3.7510	-3.7174	-0.05611	-0.33296	-0.30854	-0.30850
WUCYAX_ax_lig_0-NN8	8.0942	-0.2386	8.2890	0.5705	-2.9481	-2.8965	-3.7510	-3.7174	-0.04927	-0.26800	-0.30854	-0.30850
VUVCOH_ax_lig_1-NN8	7.5941	0.3704	8.2890	0.5705	-3.7321	-3.7050	-3.7510	-3.7174	-0.04772	-0.32663	-0.30854	-0.30850
TUKBEI_ax_lig_1-NN8	8.2007	2.5459	8.2890	0.5705	-4.5220	-4.3018	-3.7510	-3.7174	-0.05411	-0.27507	-0.30854	-0.30850
GINKIA_ax_lig_0-NN8	8.6310	1.4674	8.2890	0.5705	-4.4135	-4.2215	-3.7510	-3.7174	-0.04382	-0.31493	-0.30854	-0.30850
XADDEO_ax_lig_0-NN8	7.7965	0.0870	8.2890	0.5705	-2.9913	-2.8525	-3.7510	-3.7174	-0.06297	-0.35389	-0.30854	-0.30850
ZEBDAN_ax_lig_0-NN8	8.1673	1.1527	8.2890	0.5705	-3.9327	-3.1221	-3.7510	-3.7174	-0.04874	-0.33343	-0.30854	-0.30850
CIKXIG_ax_lig_0-NN8	8.5215	0.5072	8.2890	0.5705	-3.4547	-3.2361	-3.7510	-3.7174	-0.06854	-0.32078	-0.30854	-0.30850
QUCWIX_ax_lig_1-NN8	8.2390	0.3171	8.2890	0.5705	-3.5795	-3.5675	-3.7510	-3.7174	-0.05167	-0.31330	-0.30854	-0.30850
QIZCIO_ax_lig_0-NN8	7.6437	0.1031	8.2890	0.5705	-3.2818	-3.2371	-3.7510	-3.7174	-0.05298	-0.32173	-0.30854	-0.30850
AMILIS_ax_lig_0-NN8	8.2132	1.4730	8.2890	0.5705	-4.4911	-3.6891	-3.7510	-3.7174	-0.04912	-0.32110	-0.30854	-0.30850
POJQAH_ax_lig_0-NN8	7.6775	0.0688	8.2890	0.5705	-3.3157	-3.2871	-3.7510	-3.7174	-0.05327	-0.28359	-0.30854	-0.30850
LUCKOL_ax_lig_0-NN8	8.1458	0.7306	8.2890	0.5705	-3.6165	-3.2940	-3.7510	-3.7174	-0.05269	-0.24781	-0.30854	-0.30850
YIBGOG_ax_lig_0-NN8	8.6472	0.3616	8.2890	0.5705	-3.3599	-3.3043	-3.7510	-3.7174	-0.05744	-0.30998	-0.30854	-0.30850
RANFUJ_ax_lig_0-NN8	8.7763	0.5698	8.2890	0.5705	-3.2407	-2.4647	-3.7510	-3.7174	-0.05313	-0.32244	-0.30854	-0.30850
OJUSET_ax_lig_0-NN8	8.3579	1.2233	8.2890	0.5705	-4.1466	-3.6536	-3.7510	-3.7174	-0.04007	-0.33406	-0.30854	-0.30850
ELAYIC_ax_lig_1-NN8	8.9182	2.0424	8.2890	0.5705	-5.2427	-4.9509	-3.7510	-3.7174	-0.04591	-0.29669	-0.30854	-0.30850
DAGNOR_ax_lig_0-NN8	7.1242	2.1678	8.2890	0.5705	-4.5647	-4.1958	-3.7510	-3.7174	-0.06025	-0.29904	-0.30854	-0.30850
DAGNOR_eq_lig_0-NN8	7.5890	0.4388	8.2890	0.5705	-3.8456	-3.8077	-3.7510	-3.7174	-0.04569	-0.32772	-0.30854	-0.30850
SEYVEZ_ax_lig_0-NN8	9.3539	1.8788	8.2890	0.5705	-5.0487	-4.8311	-3.7510	-3.7174	-0.04248	-0.31480	-0.30854	-0.30850
RUWJID_ax_lig_0-NN8	7.8045	-0.2904	8.2890	0.5705	-2.6043	-2.5616	-3.7510	-3.7174	-0.07457	-0.28126	-0.30854	-0.30850
SUHLOZ_ax_lig_0-NN8	8.5175	0.9306	8.2890	0.5705	-3.8879	-3.7638	-3.7510	-3.7174	-0.04759	-0.33616	-0.30854	-0.30850
YUXRER_ax_lig_0-NN8	7.8312	1.6935	8.2890	0.5705	-4.6447	-3.3196	-3.7510	-3.7174	-0.05873	-0.32782	-0.30854	-0.30850
VEHCAN_ax_lig_1-NN8	7.4772	1.7400	8.2890	0.5705	-4.8293	-3.8538	-3.7510	-3.7174	-0.04033	-0.30955	-0.30854	-0.30850
MEWTIU_ax_lig_0-NN8	9.5416	1.4163	8.2890	0.5705	-4.2582	-4.1457	-3.7510	-3.7174	-0.03117	-0.30905	-0.30854	-0.30850
TAMREH_ax_lig_1-NN8	7.2178	1.0070	8.2890	0.5705	-4.1254	-3.6444	-3.7510	-3.7174	-0.06368	-0.31533	-0.30854	-0.30850
ACURAU_ax_lig_0-NN8	8.0810	0.9889	8.2890	0.5705	-3.8646	-2.9265	-3.7510	-3.7174	-0.04819	-0.32678	-0.30854	-0.30850
DONYEN_ax_lig_0-NN8	7.4940	0.5762	8.2890	0.5705	-3.7181	-3.6051	-3.7510	-3.7174	-0.04389	-0.33329	-0.30854	-0.30850
DACBIT_ax_lig_0-NN8	8.1072	-0.5187	8.2890	0.5705	-2.4621	-2.4180	-3.7510	-3.7174	-0.05229	-0.26429	-0.30854	-0.30850
OMOMAG_ax_lig_0-NN8	8.6207	0.5843	8.2890	0.5705	-3.5143	-3.4269	-3.7510	-3.7174	-0.05404	-0.30480	-0.30854	-0.30850
BOYPEM_ax_lig_0-NN8	7.9008	0.3807	8.2890	0.5705	-3.3910	-3.1644	-3.7510	-3.7174	-0.07643	-0.31687	-0.30854	-0.30850
CIGKOV_ax_lig_0-NN8	8.5122	0.2982	8.2890	0.5705	-3.2466	-2.7951	-3.7510	-3.7174	-0.05276	-0.26744	-0.30854	-0.30850
XUMFUJ_ax_lig_1-NN8	8.3518	1.3151	8.2890	0.5705	-4.2493	-4.0735	-3.7510	-3.7174	-0.03717	-0.31503	-0.30854	-0.30850
CUFMAT_ax_lig_1-NN8	7.7740	0.3100	8.2890	0.5705	-3.5426	-3.4928	-3.7510	-3.7174	-0.05218	-0.31984	-0.30854	-0.30850
GENZOQ_ax_lig_0-NN8	7.9920	-0.1620	8.2890	0.5705	-3.1500	-3.0760	-3.7510	-3.7174	-0.04152	-0.25468	-0.30854	-0.30850
ARUFEZ_ax_lig_0-NN8	8.4011	1.2584	8.2890	0.5705	-4.0354	-3.0335	-3.7510	-3.7174	-0.06834	-0.30642	-0.30854	-0.30850
RANGOE_ax_lig_0-NN8	8.7916	0.6531	8.2890	0.5705	-3.3331	-2.6649	-3.7510	-3.7174	-0.05551	-0.32667	-0.30854	-0.30850
NIWBED_ax_lig_0-NN8	6.4980	0.6327	8.2890	0.5705	-3.8341	-3.7209	-3.7510	-3.7174	-0.05750	-0.31472	-0.30854	-0.30850
ACAWEJ_ax_lig_0-NN8	7.5859	0.9879	8.2890	0.5705	-4.5824	-4.5663	-3.7510	-3.7174	-0.04156	-0.30598	-0.30854	-0.30850
PEBXEB_ax_lig_0-NN8	8.5960	-0.0301	8.2890	0.5705	-2.4935	-2.2466	-3.7510	-3.7174	-0.06460	-0.28616	-0.30854	-0.30850
NEPJOJ_ax_lig_0-NN8	7.0301	1.0946	8.2890	0.5705	-4.3694	-3.7001	-3.7510	-3.7174	-0.04833	-0.29496	-0.30854	-0.30850
BOFSUM_ax_lig_0-NN8	7.1588	0.4938	8.2890	0.5705	-3.9198	-3.9118	-3.7510	-3.7174	-0.05006	-0.32307	-0.30854	-0.30850
YIBHAT_ax_lig_0-NN8	8.1007	2.4641	8.2890	0.5705	-4.5816	-4.2518	-3.7510	-3.7174	-0.07059	-0.28062	-0.30854	-0.30850
EFEVOB_ax_lig_0-NN8	8.8619	-0.5947	8.2890	0.5705	-2.3778	-2.3240	-3.7510	-3.7174	-0.05603	-0.24145	-0.30854	-0.30850
GENTEZ_ax_lig_0-NN8	8.2424	1.4273	8.2890	0.5705	-4.2633	-3.3486	-3.7510	-3.7174	-0.04614	-0.32831	-0.30854	-0.30850
SASRIP_ax_lig_0-NN8	8.5284	-0.1121	8.2890	0.5705	-2.5855	-2.4880	-3.7510	-3.7174	-0.06876	-0.37324	-0.30854	-0.30850
TESKUA_ax_lig_1-NN8	8.2238	1.0733	8.2890	0.5705	-4.0736	-3.9406	-3.7510	-3.7174	-0.05151	-0.30759	-0.30854	-0.30850
GILWIK_ax_lig_0-NN8	8.1767	1.0898	8.2890	0.5705	-4.0919	-3.9497	-3.7510	-3.7174	-0.04923	-0.31410	-0.30854	-0.30850
ZOVJEB_ax_lig_0-NN8	8.2711	0.2680	8.2890	0.5705	-3.3833	-3.3320	-3.7510	-3.7174	-0.05674	-0.32144	-0.30854	-0.30850
PUVZAI_ax_lig_0-NN8	8.3084	0.1054	8.2890	0.5705	-3.0604	-2.9956	-3.7510	-3.7174	-0.05795	-0.32646	-0.30854	-0.30850
FOKJUM_ax_lig_0-NN8	8.2090	1.3104	8.2890	0.5705	-4.2816	-3.1999	-3.7510	-3.7174	-0.05213	-0.31912	-0.30854	-0.30850
ZOPRII_ax_lig_0-NN8	8.7293	0.5586	8.2890	0.5705	-3.4334	-3.3497	-3.7510	-3.7174	-0.06281	-0.31431	-0.30854	-0.30850
NIYTAT_ax_lig_0-NN8	7.4351	0.6839	8.2890	0.5705	-3.8309	-3.6891	-3.7510	-3.7174	-0.04922	-0.32550	-0.30854	-0.30850
NIWCUU_ax_lig_0-NN8	7.6278	0.5563	8.2890	0.5705	-3.7981	-3.7361	-3.7510	-3.7174	-0.05277	-0.31060	-0.30854	-0.30850
MEDHUB_ax_lig_0-NN8	8.4277	0.2113	8.2890	0.5705	-3.3310	-3.2946	-3.7510	-3.7174	-0.04531	-0.25447	-0.30854	-0.30850
RADTEZ_ax_lig_0-NN8	9.2437	1.0340	8.2890	0.5705	-3.8725	-3.7734	-3.7510	-3.7174	-0.04653	-0.30961	-0.30854	-0.30850
JORFUU_ax_lig_0-NN8	8.1891	0.3152	8.2890	0.5705	-3.6524	-3.6287	-3.7510	-3.7174	-0.04715	-0.29396	-0.30854	-0.30850
MAMXAC_ax_lig_0-NN8	8.9135	0.7110	8.2890	0.5705	-3.6287	-3.5083	-3.7510	-3.7174	-0.04719	-0.32815	-0.30854	-0.30850
ZECREG_ax_lig_0-NN8	7.5112	1.1267	8.2890	0.5705	-4.1434	-3.1854	-3.7510	-3.7174	-0.06272	-0.32281	-0.30854	-0.30850
POXRUS_ax_lig_1-NN8	7.0882	0.5274	8.2890	0.5705	-3.7658	-3.6849	-3.7510	-3.7174	-0.05583	-0.30623	-0.30854	-0.30850
BOWDEZ_ax_lig_0-NN8	7.6274	0.6189	8.2890	0.5705	-3.7205	-3.5995	-3.7510	-3.7174	-0.08164	-0.31216	-0.30854	-0.30850
GASDOU_ax_lig_0-NN8	8.3695	0.2012	8.2890	0.5705	-2.8926	-2.3090	-3.7510	-3.7174	-0.06679	-0.34048	-0.30854	-0.30850
MAXWIS_ax_lig_0-NN8	8.2065	-0.2283	8.2890	0.5705	-2.8290	-2.7985	-3.7510	-3.7174	-0.05009	-0.26035	-0.30854	-0.30850
ROMHIN_ax_lig_0-NN8	8.0549	0.2736	8.2890	0.5705	-3.3468	-3.2745	-3.7510	-3.7174	-0.05743	-0.32116	-0.30854	-0.30850
QIGZIS_ax_lig_1-NN8	7.8748	0.6907	8.2890	0.5705	-3.9877	-3.9463	-3.7510	-3.7174	-0.04879	-0.32447	-0.30854	-0.30850
COWROY_ax_lig_0-NN8	7.7374	0.8216	8.2890	0.5705	-4.0325	-3.5507	-3.7510	-3.7174	-0.04722	-0.32439	-0.30854	-0.30850
EKEVUO_ax_lig_0-NN8	7.8557	1.6853	8.2890	0.5705	-4.7899	-4.2643	-3.7510	-3.7174	-0.03577	-0.32246	-0.30854	-0.30850
FAPLEP_ax_lig_0-NN8	8.2512	-0.3779	8.2890	0.5705	-2.5647	-2.5322	-3.7510	-3.7174	-0.05752	-0.28463	-0.30854	-0.30850
AMILEO_ax_lig_0-NN8	7.0258	1.7801	8.2890	0.5705	-4.6496	-4.4652	-3.7510	-3.7174	-0.04586	-0.30950	-0.30854	-0.30850
VANNIJ_ax_lig_0-NN8	7.7526	0.1985	8.2890	0.5705	-3.2692	-3.2057	-3.7510	-3.7174	-0.05564	-0.34251	-0.30854	-0.30850
VEDZOW_ax_lig_0-NN8	8.4776	0.8678	8.2890	0.5705	-3.9433	-3.8866	-3.7510	-3.7174	0.02953	-0.29737	-0.30854	-0.30850
VEDZOW_eq_lig_1-NN8	4.3981	0.5886	8.2890	0.5705	-3.8178	-3.7673	-3.7510	-3.7174	-0.02394	-0.30723	-0.30854	-0.30850
CN80-COFJOZ_eq_lig_2	8.0101	0.8851	4.0866	-2.3011	-3.9649	-3.5384	-0.6950	-0.5912	-0.03975	-0.33045	-0.34549	-0.37177
CN80-CINQOH_eq_lig_2	8.0101	0.8851	4.2745	-2.8710	-3.9649	-3.5384	-0.3022	-0.2718	-0.03975	-0.33045	-0.32122	-0.29723
CN80-JEHFAG_ax_lig_1	8.0101	0.8851	9.0464	4.5314	-3.9649	-3.5384	-6.4605	-5.5564	-0.03975	-0.33045	-0.25085	-0.26839
CN80-VEDZIQ_eq_lig_2	8.0101	0.8851	7.5834	-0.3157	-3.9649	-3.5384	-2.8673	-2.7959	-0.03975	-0.33045	-0.32679	-0.33223
CN80-AJOJUG_eq_lig_2	8.0101	0.8851	7.8582	1.1283	-3.9649	-3.5384	-4.4117	-4.3042	-0.03975	-0.33045	-0.27795	-0.29099
CN80-HEBQUB_eq_lig_0	8.0101	0.8851	4.5428	-3.0611	-3.9649	-3.5384	0.1390	0.1878	-0.03975	-0.33045	-0.32629	-0.31234
CN80-NIYRAQ_ax_lig_0	8.0101	0.8851	4.2645	-3.5133	-3.9649	-3.5384	0.5617	0.5979	-0.03975	-0.33045	-0.32180	-0.31273
CN80-PUNYOO_eq_lig_2	8.0101	0.8851	7.8067	1.7317	-3.9649	-3.5384	-5.1780	-4.6480	-0.03975	-0.33045	-0.28019	-0.27765
CN80-ZUFHIU_eq_lig_2	8.0101	0.8851	8.1906	0.3382	-3.9649	-3.5384	-3.3467	-3.2974	-0.03975	-0.33045	-0.31577	-0.24054
CN80-LIRLAB_eq_lig_1	8.0101	0.8851	8.1142	0.8383	-3.9649	-3.5384	-3.9930	-3.7556	-0.03975	-0.33045	-0.22980	-0.22915
CN80-SEFSEE_eq_lig_2	8.0101	0.8851	7.2592	1.1178	-3.9649	-3.5384	-4.4688	-4.4307	-0.03975	-0.33045	-0.28808	-0.27424
CN80-WILZEZ_eq_lig_2	8.0101	0.8851	7.1713	0.8018	-3.9649	-3.5384	-4.2171	-4.1405	-0.03975	-0.33045	-0.28337	-0.30805
CN80-TEGVEI_eq_lig_0	8.0101	0.8851	7.9024	0.7267	-3.9649	-3.5384	-3.9810	-3.8904	-0.03975	-0.33045	-0.31164	-0.28535
CN80-HACFEZ_eq_lig_2	8.0101	0.8851	7.8162	0.9222	-3.9649	-3.5384	-3.8753	-3.3592	-0.03975	-0.33045	-0.33300	-0.32243
CN80-GUXZIL_eq_lig_2	8.0101	0.8851	8.5105	1.2690	-3.9649	-3.5384	-4.4278	-4.2949	-0.03975	-0.33045	-0.30161	-0.29646
CN80-DUGYUC_eq_lig_0	8.0101	0.8851	5.3404	-2.5592	-3.9649	-3.5384	0.0183	0.0535	-0.03975	-0.33045	-0.31947	-0.29438
CN80-BOXZEW_ax_lig_1	8.0101	0.8851	8.7913	0.4394	-3.9649	-3.5384	-2.8559	-2.0008	-0.03975	-0.33045	-0.34817	-0.35023
CN80-HORGIH_eq_lig_0	8.0101	0.8851	8.2460	1.0534	-3.9649	-3.5384	-4.0966	-3.2342	-0.03975	-0.33045	-0.29133	-0.29966
CN80-ACUROI_eq_lig_0	8.0101	0.8851	7.5866	-0.0950	-3.9649	-3.5384	-2.6869	-2.6012	-0.03975	-0.33045	-0.32089	-0.31852
CN80-ENEXEC_ax_lig_1	8.0101	0.8851	8.2452	-0.2757	-3.9649	-3.5384	-2.2775	-2.0963	-0.03975	-0.33045	-0.36906	-0.23852
CN80-UYACON_eq_lig_0	8.0101	0.8851	7.5439	3.1967	-3.9649	-3.5384	-5.8418	-2.9835	-0.03975	-0.33045	-0.30684	-0.30833
CN80-LEZJOR_eq_lig_2	8.0101	0.8851	7.5328	1.6544	-3.9649	-3.5384	-4.6672	-3.2003	-0.03975	-0.33045	-0.31206	-0.31000
CN80-TUFLUD_eq_lig_2	8.0101	0.8851	7.9472	0.4058	-3.9649	-3.5384	-4.1594	-4.1127	-0.03975	-0.33045	-0.27854	-0.22903
CN80-VOJJAH_eq_lig_0	8.0101	0.8851	8.5186	1.5585	-3.9649	-3.5384	-4.3401	-3.8467	-0.03975	-0.33045	-0.28225	-0.27947
CN80-UKUHAL_eq_lig_2	8.0101	0.8851	8.0420	0.0591	-3.9649	-3.5384	-3.2612	-3.2386	-0.03975	-0.33045	-0.30056	-0.17205
CN80-UKUGOY_eq_lig_2	8.0101	0.8851	8.2152	0.0221	-3.9649	-3.5384	-3.2434	-3.2321	-0.03975	-0.33045	-0.30668	-0.24577
CN80-RUTPUU_eq_lig_0	8.0101	0.8851	7.7092	1.3538	-3.9649	-3.5384	-4.4947	-4.1305	-0.03975	-0.33045	-0.27993	-0.28861
CN80-TOMLIR_ax_lig_0	8.0101	0.8851	5.0655	-3.1868	-3.9649	-3.5384	1.0133	1.6953	-0.03975	-0.33045	-0.37935	-0.31264
CN80-VODMIL_ax_lig_1	8.0101	0.8851	8.6665	0.4820	-3.9649	-3.5384	-3.0390	-2.8671	-0.03975	-0.33045	-0.31262	-0.30923
CN80-ROFZIX_eq_lig_0	8.0101	0.8851	7.5982	0.0182	-3.9649	-3.5384	-3.2679	-3.2224	-0.03975	-0.33045	-0.28787	-0.29412
CN80-TITBIK_ax_lig_0	8.0101	0.8851	8.1052	-0.4193	-3.9649	-3.5384	-2.3405	-2.3004	-0.03975	-0.33045	-0.33291	-0.32970
CN80-TOTPAW_eq_lig_0	8.0101	0.8851	8.6559	0.4472	-3.9649	-3.5384	-3.1313	-2.4882	-0.03975	-0.33045	-0.32735	-0.32969
CN80-UXUYIW_eq_lig_0	8.0101	0.8851	8.0435	0.5724	-3.9649	-3.5384	-3.5614	-3.4981	-0.03975	-0.33045	-0.29472	-0.30242
CN80-ILIHOD_eq_lig_0	8.0101	0.8851	7.6446	0.5743	-3.9649	-3.5384	-3.5784	-3.2769	-0.03975	-0.33045	-0.33094	-0.31252
CN80-TEZYUU_ax_lig_1	8.0101	0.8851	7.8793	0.4471	-3.9649	-3.5384	-3.5714	-3.5209	-0.03975	-0.33045	-0.30135	-0.33222
CN80-DUYZEE_eq_lig_0	8.0101	0.8851	3.6616	-1.7512	-3.9649	-3.5384	-1.7446	-1.4707	-0.03975	-0.33045	-0.28771	-0.32268
CN80-MOWMIX_ax_lig_1	8.0101	0.8851	-2.7268	-5.7084	-3.9649	-3.5384	2.3208	2.7542	-0.03975	-0.33045	-0.23522	-0.24445
CN80-XAHNED_eq_lig_0	8.0101	0.8851	7.0531	0.3708	-3.9649	-3.5384	-3.7245	-3.6539	-0.03975	-0.33045	-0.29925	-0.30365
CN80-SEDKIY_eq_lig_0	8.0101	0.8851	7.2448	0.6780	-3.9649	-3.5384	-4.0517	-3.9856	-0.03975	-0.33045	-0.29475	-0.30433
CN80-WEJQAG_eq_lig_0	8.0101	0.8851	7.8126	0.2341	-3.9649	-3.5384	-3.2008	-3.1393	-0.03975	-0.33045	-0.28538	-0.33806
CN80-NORROE_ax_lig_0	8.0101	0.8851	4.5790	-2.4165	-3.9649	-3.5384	-0.8516	-0.7754	-0.03975	-0.33045	-0.30759	-0.30368
CN80-DOKBUB_ax_lig_1	8.0101	0.8851	9.6155	3.8869	-3.9649	-3.5384	-6.3091	-1.9637	-0.03975	-0.33045	-0.32248	-0.32271
CN80-SERDEA_eq_lig_0	8.0101	0.8851	6.6314	1.7280	-3.9649	-3.5384	-5.4234	-5.2532	-0.03975	-0.33045	-0.26650	-0.26671
CN80-XUKVIL_ax_lig_0	8.0101	0.8851	7.8881	1.7324	-3.9649	-3.5384	-4.7804	-4.6495	-0.03975	-0.33045	-0.25472	-0.29551
CN80-IMOMOP_eq_lig_2	8.0101	0.8851	8.4939	4.6242	-3.9649	-3.5384	-7.5066	-3.8590	-0.03975	-0.33045	-0.23785	-0.23745
CN80-PEDDUA_eq_lig_1	8.0101	0.8851	9.5252	1.9929	-3.9649	-3.5384	-5.1330	-5.0451	-0.03975	-0.33045	-0.28036	-0.30878
CN80-WEJPUZ_eq_lig_0	8.0101	0.8851	7.8982	0.1001	-3.9649	-3.5384	-2.8920	-2.7219	-0.03975	-0.33045	-0.29292	-0.34591
CN80-HOGDAK_eq_lig_2	8.0101	0.8851	7.4386	0.9890	-3.9649	-3.5384	-4.1106	-3.6183	-0.03975	-0.33045	-0.30503	-0.32130
CN80-SOHCAT_eq_lig_0	8.0101	0.8851	8.9713	3.2758	-3.9649	-3.5384	-5.4485	-5.1959	-0.03975	-0.33045	-0.24064	-0.23215
CN80-CIKXOM_eq_lig_0	8.0101	0.8851	7.9266	0.6534	-3.9649	-3.5384	-4.1072	-4.0876	-0.03975	-0.33045	-0.29110	-0.28565
CN80-CIDDEB_eq_lig_0	8.0101	0.8851	8.1510	0.9292	-3.9649	-3.5384	-4.0318	-3.8512	-0.03975	-0.33045	-0.30746	-0.29464
CN80-YUZVUN_eq_lig_2	8.0101	0.8851	4.0576	-2.6823	-3.9649	-3.5384	-0.5558	-0.3853	-0.03975	-0.33045	-0.29939	-0.30206
CN80-XERMEO_eq_lig_2	8.0101	0.8851	7.6400	0.4758	-3.9649	-3.5384	-3.7897	-3.7696	-0.03975	-0.33045	-0.30015	-0.25572
CN80-OVALOO_eq_lig_2	8.0101	0.8851	8.2849	0.5748	-3.9649	-3.5384	-3.7231	-3.6660	-0.03975	-0.33045	-0.29987	-0.29933
CN80-ICICOO_eq_lig_2	8.0101	0.8851	4.3487	-2.5771	-3.9649	-3.5384	-0.8677	-0.7948	-0.03975	-0.33045	-0.30545	-0.25939
CN80-BIFBEA_eq_lig_2	8.0101	0.8851	7.2397	1.5630	-3.9649	-3.5384	-3.5509	-3.3289	-0.03975	-0.33045	-0.35751	-0.27559
CN80-OVALEE_eq_lig_2	8.0101	0.8851	8.6959	0.6479	-3.9649	-3.5384	-3.6293	-3.5259	-0.03975	-0.33045	-0.31188	-0.31308
CN80-MINVEM_eq_lig_2	8.0101	0.8851	8.1083	1.2090	-3.9649	-3.5384	-4.1905	-3.3202	-0.03975	-0.33045	-0.29502	-0.29115
CN80-HAWQOM_eq_lig_0	8.0101	0.8851	9.6094	4.9687	-3.9649	-3.5384	-7.3809	-3.8618	-0.03975	-0.33045	-0.26771	-0.26794
CN80-HIPFET_eq_lig_2	8.0101	0.8851	4.2461	-2.8757	-3.9649	-3.5384	-0.3666	-0.3133	-0.03975	-0.33045	-0.31644	-0.29853
CN80-ZUVNIP_eq_lig_2	8.0101	0.8851	4.9551	-2.6540	-3.9649	-3.5384	-0.3751	-0.3122	-0.03975	-0.33045	-0.31086	-0.29582
CN80-QOJZIB_eq_lig_2	8.0101	0.8851	7.8554	0.7840	-3.9649	-3.5384	-3.9732	-3.8553	-0.03975	-0.33045	-0.30220	-0.28448
CN80-SIWREW_eq_lig_0	8.0101	0.8851	4.3996	-2.8191	-3.9649	-3.5384	-0.3835	-0.3573	-0.03975	-0.33045	-0.32321	-0.29664
CN80-YUZZOJ_eq_lig_0	8.0101	0.8851	8.1505	1.1635	-3.9649	-3.5384	-4.6248	-4.5788	-0.03975	-0.33045	-0.29040	-0.29450
CN80-RINLEH_eq_lig_0	8.0101	0.8851	3.9677	-3.1877	-3.9649	-3.5384	0.1053	0.1167	-0.03975	-0.33045	-0.32712	-0.36755
CN80-VOCVIV_ax_lig_1	8.0101	0.8851	3.3584	-3.2107	-3.9649	-3.5384	0.0877	0.1090	-0.03975	-0.33045	-0.38077	-0.33453
CN80-BADQOQ_eq_lig_1	8.0101	0.8851	8.6271	1.4221	-3.9649	-3.5384	-4.1713	-3.8402	-0.03975	-0.33045	-0.28090	-0.28451
CN80-FUTMIT_eq_lig_0	8.0101	0.8851	8.4898	1.1748	-3.9649	-3.5384	-4.3927	-4.2769	-0.03975	-0.33045	-0.28809	-0.24250
CN80-MURHOX_ax_lig_1	8.0101	0.8851	8.8571	1.3227	-3.9649	-3.5384	-3.8394	-3.4276	-0.03975	-0.33045	-0.28650	-0.28551
CN80-YUZWIC_eq_lig_2	8.0101	0.8851	8.1220	0.0787	-3.9649	-3.5384	-3.1962	-3.1378	-0.03975	-0.33045	-0.31986	-0.26942
CN80-FIGPOC_ax_lig_1	8.0101	0.8851	4.3728	-2.4484	-3.9649	-3.5384	-0.5332	-0.4750	-0.03975	-0.33045	-0.32059	-0.30688
CN80-TENQOV_eq_lig_0	8.0101	0.8851	7.9373	0.7467	-3.9649	-3.5384	-4.2198	-4.1302	-0.03975	-0.33045	-0.28498	-0.30376
CN80-MUTMOF_eq_lig_2	8.0101	0.8851	7.5737	0.7377	-3.9649	-3.5384	-4.1771	-4.1640	-0.03975	-0.33045	-0.29399	-0.28965
CN80-YEVGOY_ax_lig_1	8.0101	0.8851	7.8743	-0.5842	-3.9649	-3.5384	-2.1160	-2.0548	-0.03975	-0.33045	-0.32990	-0.33436
CN80-TUGKAJ_eq_lig_0	8.0101	0.8851	4.5871	-2.3552	-3.9649	-3.5384	-0.7265	-0.7012	-0.03975	-0.33045	-0.32289	-0.28896
CN80-LIRLIJ_eq_lig_2	8.0101	0.8851	8.8486	0.4320	-3.9649	-3.5384	-3.8306	-3.8167	-0.03975	-0.33045	-0.21853	-0.21962
CN80-CIMSOJ_eq_lig_2	8.0101	0.8851	8.3001	0.5524	-3.9649	-3.5384	-3.8678	-3.8426	-0.03975	-0.33045	-0.30324	-0.30114
CN80-PEDFAI_eq_lig_2	8.0101	0.8851	9.3611	1.9475	-3.9649	-3.5384	-5.1257	-4.9914	-0.03975	-0.33045	-0.28071	-0.30444
CN80-YUZWAU_ax_lig_1	8.0101	0.8851	8.5228	-0.3781	-3.9649	-3.5384	-2.3392	-2.2881	-0.03975	-0.33045	-0.33620	-0.28009
CN80-YIVXUZ_ax_lig_1	8.0101	0.8851	7.6552	0.3784	-3.9649	-3.5384	-3.4254	-3.3287	-0.03975	-0.33045	-0.34008	-0.34013
CN80-NOLXES_eq_lig_2	8.0101	0.8851	7.8318	0.9727	-3.9649	-3.5384	-4.0660	-3.7327	-0.03975	-0.33045	-0.31837	-0.29325
CN80-YUWWOD_eq_lig_2	8.0101	0.8851	8.0900	0.4487	-3.9649	-3.5384	-3.4160	-3.3066	-0.03975	-0.33045	-0.31156	-0.31324
CN80-RANGEU_eq_lig_0	8.0101	0.8851	7.6349	0.5432	-3.9649	-3.5384	-3.9561	-3.9482	-0.03975	-0.33045	-0.29472	-0.22710
CN80-NINGOH_eq_lig_0	8.0101	0.8851	8.0336	4.9877	-3.9649	-3.5384	-8.2253	-4.8024	-0.03975	-0.33045	-0.26032	-0.22365
CN80-TUGDOR_eq_lig_2	8.0101	0.8851	8.4068	1.3864	-3.9649	-3.5384	-4.1700	-3.7873	-0.03975	-0.33045	-0.29618	-0.28643
CN80-MUBCAQ_eq_lig_0	8.0101	0.8851	3.8179	-0.5377	-3.9649	-3.5384	-2.9250	-2.8693	-0.03975	-0.33045	-0.33797	-0.33842
CN80-AMASEN_eq_lig_2	8.0101	0.8851	3.8852	-1.7625	-3.9649	-3.5384	-1.3258	-1.2244	-0.03975	-0.33045	-0.36184	-0.36505
CN80-COYMOT_eq_lig_2	8.0101	0.8851	7.8219	0.5194	-3.9649	-3.5384	-3.7137	-3.6485	-0.03975	-0.33045	-0.29732	-0.29425
CN80-GIVBUK_eq_lig_0	8.0101	0.8851	8.0703	1.1518	-3.9649	-3.5384	-4.2968	-3.9570	-0.03975	-0.33045	-0.31296	-0.28262
CN80-LISMIK_eq_lig_2	8.0101	0.8851	7.6142	0.6857	-3.9649	-3.5384	-3.8609	-3.7696	-0.03975	-0.33045	-0.30301	-0.29444
CN80-GEMXAZ_eq_lig_2	8.0101	0.8851	7.5922	0.7203	-3.9649	-3.5384	-3.9827	-3.9422	-0.03975	-0.33045	-0.29863	-0.29132
CN80-WOLZII_ax_lig_1	8.0101	0.8851	3.6205	-2.8684	-3.9649	-3.5384	-0.4440	-0.3720	-0.03975	-0.33045	-0.31504	-0.30991
CN80-MIHKUM_eq_lig_1	8.0101	0.8851	6.7989	1.1657	-3.9649	-3.5384	-4.2802	-4.0332	-0.03975	-0.33045	-0.33019	-0.28413
CN80-SOSCEK_eq_lig_0	8.0101	0.8851	8.1559	1.5027	-3.9649	-3.5384	-4.5586	-4.1696	-0.03975	-0.33045	-0.28444	-0.28445
CN80-ELEDUX_ax_lig_1	8.0101	0.8851	8.7032	-1.0309	-3.9649	-3.5384	-1.9265	-1.8904	-0.03975	-0.33045	-0.24684	-0.25065
CN80-ENIDIR_eq_lig_0	8.0101	0.8851	8.0157	0.5994	-3.9649	-3.5384	-3.8475	-3.8022	-0.03975	-0.33045	-0.29326	-0.29460
CN80-WORFUH_eq_lig_2	8.0101	0.8851	8.8729	1.0920	-3.9649	-3.5384	-3.9394	-3.6509	-0.03975	-0.33045	-0.28232	-0.28061
CN80-DUPYOD_eq_lig_2	8.0101	0.8851	4.2747	-1.6888	-3.9649	-3.5384	-1.6496	-1.6151	-0.03975	-0.33045	-0.29606	-0.28495
CN80-KEHMIW_eq_lig_0	8.0101	0.8851	7.6647	0.8747	-3.9649	-3.5384	-4.1384	-4.0897	-0.03975	-0.33045	-0.28666	-0.29569
CN80-ZUNVIP_eq_lig_0	8.0101	0.8851	8.2807	0.6217	-3.9649	-3.5384	-3.6317	-3.5488	-0.03975	-0.33045	-0.30225	-0.30369
CN80-UBADEI_eq_lig_2	8.0101	0.8851	8.3755	0.1757	-3.9649	-3.5384	-3.5251	-3.5131	-0.03975	-0.33045	-0.30674	-0.23607
CN80-IVEBES_eq_lig_2	8.0101	0.8851	6.3794	1.7453	-3.9649	-3.5384	-5.3857	-5.0646	-0.03975	-0.33045	-0.26953	-0.27173
CN80-CIYKUS_eq_lig_1	8.0101	0.8851	8.0492	0.3295	-3.9649	-3.5384	-3.1724	-3.0218	-0.03975	-0.33045	-0.32474	-0.34647
CN80-BAGQUZ_eq_lig_0	8.0101	0.8851	7.7531	1.2252	-3.9649	-3.5384	-4.8878	-4.8823	-0.03975	-0.33045	-0.28313	-0.28433
CN80-XUPVUB_eq_lig_2	8.0101	0.8851	8.2898	0.7770	-3.9649	-3.5384	-3.8326	-3.6966	-0.03975	-0.33045	-0.30308	-0.25313
CN80-LIYNOY_eq_lig_0	8.0101	0.8851	9.5372	5.6725	-3.9649	-3.5384	-8.5318	-4.4943	-0.03975	-0.33045	-0.25919	-0.21583
CN80-QEQVOA_ax_lig_1	8.0101	0.8851	8.4938	1.0005	-3.9649	-3.5384	-3.5851	-2.9855	-0.03975	-0.33045	-0.30744	-0.31069
CN80-RUWJAV_eq_lig_0	8.0101	0.8851	3.6779	-2.5352	-3.9649	-3.5384	-0.5618	-0.4994	-0.03975	-0.33045	-0.36979	-0.37277
CN80-GITNAA_eq_lig_0	8.0101	0.8851	4.5830	0.8933	-3.9649	-3.5384	-4.1798	-4.0723	-0.03975	-0.33045	-0.32223	-0.28446
CN80-FUTMEP_eq_lig_0	8.0101	0.8851	8.0898	0.9427	-3.9649	-3.5384	-4.2160	-4.1486	-0.03975	-0.33045	-0.29074	-0.24741
CN80-RUSVUY_eq_lig_2	8.0101	0.8851	7.2165	0.5092	-3.9649	-3.5384	-3.8730	-3.8382	-0.03975	-0.33045	-0.32681	-0.32599
CN80-FILLUK_eq_lig_2	8.0101	0.8851	7.2305	1.3594	-3.9649	-3.5384	-4.6740	-4.2632	-0.03975	-0.33045	-0.30002	-0.28054
CN80-KOHRIJ_eq_lig_0	8.0101	0.8851	4.7321	-2.8594	-3.9649	-3.5384	-0.2537	-0.2166	-0.03975	-0.33045	-0.32373	-0.29140
CN80-QAYFEE_ax_lig_1	8.0101	0.8851	4.9689	-3.7091	-3.9649	-3.5384	1.1732	1.2093	-0.03975	-0.33045	-0.35648	-0.31501
CN80-ZUHBAH_eq_lig_1	8.0101	0.8851	4.4225	-2.6885	-3.9649	-3.5384	-0.3645	-0.2969	-0.03975	-0.33045	-0.32393	-0.33995
CN80-HAWCEQ_eq_lig_2	8.0101	0.8851	8.2147	0.7440	-3.9649	-3.5384	-3.6341	-3.5829	-0.03975	-0.33045	-0.30203	-0.29919
CN80-LOHZEP_eq_lig_0	8.0101	0.8851	7.6601	0.5614	-3.9649	-3.5384	-3.7266	-3.6899	-0.03975	-0.33045	-0.29557	-0.29806
CN80-DUXPOC_eq_lig_0	8.0101	0.8851	7.8051	0.5736	-3.9649	-3.5384	-3.8316	-3.7714	-0.03975	-0.33045	-0.29231	-0.23818
CN80-TERKAF_ax_lig_1	8.0101	0.8851	5.4200	-2.6259	-3.9649	-3.5384	0.1316	0.6838	-0.03975	-0.33045	-0.32903	-0.31491
CN80-SIWQUL_eq_lig_0	8.0101	0.8851	4.5090	-2.7977	-3.9649	-3.5384	-0.4306	-0.3472	-0.03975	-0.33045	-0.31042	-0.29743
CN80-PAXFIG_eq_lig_2	8.0101	0.8851	8.1556	0.6042	-3.9649	-3.5384	-3.1842	-1.8294	-0.03975	-0.33045	-0.33058	-0.32768
CN80-MEWVUI_ax_lig_0	8.0101	0.8851	7.7987	0.9446	-3.9649	-3.5384	-4.0549	-3.2157	-0.03975	-0.33045	-0.30431	-0.29684
CN80-TASPAH_eq_lig_0	8.0101	0.8851	-2.4439	-5.8638	-3.9649	-3.5384	2.5640	3.0518	-0.03975	-0.33045	-0.37993	-0.37993
CN80-ICICUU_eq_lig_2	8.0101	0.8851	4.3929	-2.3528	-3.9649	-3.5384	-0.8872	-0.8590	-0.03975	-0.33045	-0.29856	-0.27371
CN80-PUVMUR_eq_lig_2	8.0101	0.8851	8.3385	1.6130	-3.9649	-3.5384	-4.7665	-4.6201	-0.03975	-0.33045	-0.27948	-0.22862
CN80-TEGVIM_eq_lig_0	8.0101	0.8851	7.9303	0.8609	-3.9649	-3.5384	-4.0093	-3.7400	-0.03975	-0.33045	-0.31699	-0.28992
CN80-BIQXUW_eq_lig_2	8.0101	0.8851	8.7844	4.7880	-3.9649	-3.5384	-7.0183	-5.0376	-0.03975	-0.33045	-0.25053	-0.24415
CN80-AHIXUM_eq_lig_0	8.0101	0.8851	8.5895	4.5189	-3.9649	-3.5384	-7.1164	-4.2365	-0.03975	-0.33045	-0.31916	-0.27388
CN80-ZUFHEQ_eq_lig_0	8.0101	0.8851	8.4004	0.1460	-3.9649	-3.5384	-3.2419	-3.2149	-0.03975	-0.33045	-0.30420	-0.24386
CN80-OZIYUT_eq_lig_0	8.0101	0.8851	9.2655	1.4327	-3.9649	-3.5384	-4.2926	-3.9293	-0.03975	-0.33045	-0.30643	-0.31372
CN80-PIQGAA_ax_lig_1	8.0101	0.8851	4.8576	-1.5086	-3.9649	-3.5384	-1.8561	-1.7647	-0.03975	-0.33045	-0.28178	-0.28217
CN80-QOJZEX_eq_lig_2	8.0101	0.8851	8.0028	0.6855	-3.9649	-3.5384	-3.6937	-3.5598	-0.03975	-0.33045	-0.29791	-0.29819
CN80-SESKAF_ax_lig_1	8.0101	0.8851	8.1189	-0.0414	-3.9649	-3.5384	-3.2390	-3.1993	-0.03975	-0.33045	-0.28037	-0.28315
CN80-FAWFAL_eq_lig_2	8.0101	0.8851	7.6955	0.7892	-3.9649	-3.5384	-4.3557	-4.3428	-0.03975	-0.33045	-0.27526	-0.28356
CN80-AZEZOW_eq_lig_2	8.0101	0.8851	7.5145	0.7734	-3.9649	-3.5384	-4.1275	-4.1029	-0.03975	-0.33045	-0.30942	-0.28469
CN80-KOHROP_eq_lig_0	8.0101	0.8851	4.9150	-2.4879	-3.9649	-3.5384	-0.5619	-0.5219	-0.03975	-0.33045	-0.31756	-0.28847
CN80-ULOZAX_eq_lig_0	8.0101	0.8851	7.7717	0.6094	-3.9649	-3.5384	-4.0783	-4.0706	-0.03975	-0.33045	-0.29737	-0.23262
CN80-JIYVOD_eq_lig_0	8.0101	0.8851	8.6987	1.0028	-3.9649	-3.5384	-3.9427	-3.8473	-0.03975	-0.33045	-0.29756	-0.32477
CN80-KAFPEO_eq_lig_0	8.0101	0.8851	8.3186	0.5385	-3.9649	-3.5384	-3.3163	-2.7754	-0.03975	-0.33045	-0.31029	-0.31479
CN80-VUTZAN_eq_lig_2	8.0101	0.8851	9.2357	1.1838	-3.9649	-3.5384	-4.1542	-4.0797	-0.03975	-0.33045	-0.29979	-0.29598
CN80-GIVBOE_eq_lig_0	8.0101	0.8851	7.4680	0.8327	-3.9649	-3.5384	-4.1588	-4.0391	-0.03975	-0.33045	-0.30695	-0.28457
CN80-WOBQUB_eq_lig_0	8.0101	0.8851	7.4757	0.6362	-3.9649	-3.5384	-4.1907	-4.1622	-0.03975	-0.33045	-0.29049	-0.22066
CN80-VIDPIK_eq_lig_2	8.0101	0.8851	3.9326	-2.8895	-3.9649	-3.5384	-0.3747	-0.3050	-0.03975	-0.33045	-0.31787	-0.30637
CN80-ERANUH_eq_lig_0	8.0101	0.8851	8.3591	1.0649	-3.9649	-3.5384	-3.9227	-3.7450	-0.03975	-0.33045	-0.28935	-0.28692
CN80-BIKQET_eq_lig_2	8.0101	0.8851	8.1807	0.1340	-3.9649	-3.5384	-3.2420	-3.2344	-0.03975	-0.33045	-0.30233	-0.24857
CN80-ZUNGUM_eq_lig_0	8.0101	0.8851	7.5343	0.5295	-3.9649	-3.5384	-3.9287	-3.8511	-0.03975	-0.33045	-0.29371	-0.28624
CN80-ERIFES_eq_lig_0	8.0101	0.8851	1.6393	-6.5550	-3.9649	-3.5384	3.8430	3.8655	-0.03975	-0.33045	-0.29760	-0.30030
CN80-GIVBIY_eq_lig_0	8.0101	0.8851	7.6704	0.7846	-3.9649	-3.5384	-4.1138	-4.0319	-0.03975	-0.33045	-0.30501	-0.28961
CN80-FEQSEB_eq_lig_2	8.0101	0.8851	7.8970	0.8482	-3.9649	-3.5384	-4.1382	-3.9624	-0.03975	-0.33045	-0.29967	-0.30564
CN80-UDETII_eq_lig_1	8.0101	0.8851	8.0122	0.0016	-3.9649	-3.5384	-3.4788	-3.4716	-0.03975	-0.33045	-0.23187	-0.23187
CN80-TEXSAT_eq_lig_2	8.0101	0.8851	7.3316	0.9860	-3.9649	-3.5384	-4.1082	-3.7940	-0.03975	-0.33045	-0.31854	-0.30784
CN80-KAQJUJ_eq_lig_1	8.0101	0.8851	8.4406	0.2785	-3.9649	-3.5384	-3.4459	-3.4206	-0.03975	-0.33045	-0.30813	-0.28822
CN80-MIMYEO_eq_lig_0	8.0101	0.8851	7.7568	0.5381	-3.9649	-3.5384	-3.7035	-3.6424	-0.03975	-0.33045	-0.30934	-0.31242
CN80-GITZUG_eq_lig_0	8.0101	0.8851	8.1552	0.4288	-3.9649	-3.5384	-3.4513	-3.3815	-0.03975	-0.33045	-0.29773	-0.30623
CN80-VUVCOH_ax_lig_0	8.0101	0.8851	4.0143	-2.3681	-3.9649	-3.5384	-0.6726	-0.5765	-0.03975	-0.33045	-0.33379	-0.37614
CN80-TUKBEI_ax_lig_0	8.0101	0.8851	8.2824	-0.0724	-3.9649	-3.5384	-2.9850	-2.9669	-0.03975	-0.33045	-0.30526	-0.24790
CN80-GEMXED_eq_lig_0	8.0101	0.8851	7.5119	0.8099	-3.9649	-3.5384	-4.1487	-4.1065	-0.03975	-0.33045	-0.29148	-0.29129
CN80-EJOLAR_eq_lig_2	8.0101	0.8851	8.1681	2.2428	-3.9649	-3.5384	-5.3144	-4.5697	-0.03975	-0.33045	-0.26839	-0.30246
CN80-HUDYOW_eq_lig_2	8.0101	0.8851	4.4162	1.7817	-3.9649	-3.5384	-5.3741	-5.2462	-0.03975	-0.33045	-0.30084	-0.28840
CN80-QAPGAS_eq_lig_2	8.0101	0.8851	3.9078	-2.7801	-3.9649	-3.5384	-0.3254	-0.2967	-0.03975	-0.33045	-0.32480	-0.36954
CN80-ZUNGOG_eq_lig_0	8.0101	0.8851	7.7865	0.6439	-3.9649	-3.5384	-3.9421	-3.8812	-0.03975	-0.33045	-0.29878	-0.29515
CN80-EKABUP_ax_lig_1	8.0101	0.8851	8.4198	0.0756	-3.9649	-3.5384	-3.1280	-3.0962	-0.03975	-0.33045	-0.31678	-0.23732
CN80-GIVBEU_eq_lig_0	8.0101	0.8851	7.3106	0.6860	-3.9649	-3.5384	-4.0296	-3.9630	-0.03975	-0.33045	-0.30313	-0.28680
CN80-ULOZEB_eq_lig_2	8.0101	0.8851	7.3278	0.6398	-3.9649	-3.5384	-4.2133	-4.2088	-0.03975	-0.33045	-0.29694	-0.23295
CN80-QUCWIX_ax_lig_0	8.0101	0.8851	9.2234	0.3806	-3.9649	-3.5384	-3.1405	-3.0672	-0.03975	-0.33045	-0.31491	-0.25051
CN80-TEGVOS_eq_lig_2	8.0101	0.8851	7.8964	0.8946	-3.9649	-3.5384	-4.0266	-3.7989	-0.03975	-0.33045	-0.31434	-0.29451
CN80-XOWJIF_eq_lig_0	8.0101	0.8851	8.5119	1.2919	-3.9649	-3.5384	-4.0505	-3.8945	-0.03975	-0.33045	-0.31705	-0.28318
CN80-JORGAB_eq_lig_2	8.0101	0.8851	7.7494	0.0140	-3.9649	-3.5384	-3.1051	-3.0535	-0.03975	-0.33045	-0.31366	-0.24582
CN80-RANFUJ_eq_lig_0	8.0101	0.8851	7.5276	0.5184	-3.9649	-3.5384	-3.9466	-3.9408	-0.03975	-0.33045	-0.30439	-0.23591
CN80-JUPTEV_eq_lig_2	8.0101	0.8851	7.9056	1.0864	-3.9649	-3.5384	-4.2855	-4.1278	-0.03975	-0.33045	-0.29316	-0.27631
CN80-EKABID_eq_lig_2	8.0101	0.8851	7.5201	-0.0576	-3.9649	-3.5384	-3.1764	-3.1401	-0.03975	-0.33045	-0.33140	-0.33388
CN80-DAGNOR_ax_lig_1	8.0101	0.8851	4.8578	-2.4705	-3.9649	-3.5384	-0.6975	-0.6878	-0.03975	-0.33045	-0.31195	-0.29345
CN80-QUBZUK_eq_lig_0	8.0101	0.8851	9.3808	2.9059	-3.9649	-3.5384	-6.3637	-6.1395	-0.03975	-0.33045	-0.29683	-0.29337
CN80-OLOSUG_eq_lig_0	8.0101	0.8851	3.7798	-1.6635	-3.9649	-3.5384	-1.7385	-1.7230	-0.03975	-0.33045	-0.35752	-0.35062
CN80-SUHLOZ_eq_lig_0	8.0101	0.8851	6.8784	0.8943	-3.9649	-3.5384	-4.6514	-4.5789	-0.03975	-0.33045	-0.27864	-0.29110
CN80-SATSAJ_eq_lig_2	8.0101	0.8851	3.8704	-2.3787	-3.9649	-3.5384	-0.7726	-0.7014	-0.03975	-0.33045	-0.36154	-0.36530
CN80-BUQVER_eq_lig_0	8.0101	0.8851	8.1915	1.5042	-3.9649	-3.5384	-4.7584	-4.5327	-0.03975	-0.33045	-0.30172	-0.30151
CN80-UVUJOL_eq_lig_2	8.0101	0.8851	8.1296	0.2934	-3.9649	-3.5384	-3.3186	-3.2744	-0.03975	-0.33045	-0.30396	-0.30381
CN80-TASPEL_eq_lig_2	8.0101	0.8851	8.4148	0.6287	-3.9649	-3.5384	-3.4075	-2.9907	-0.03975	-0.33045	-0.33758	-0.31874
CN80-CEQJOZ_eq_lig_0	8.0101	0.8851	7.4752	0.4044	-3.9649	-3.5384	-3.5484	-3.4907	-0.03975	-0.33045	-0.29509	-0.30235
CN80-QOJZOH_eq_lig_2	8.0101	0.8851	8.2513	1.0763	-3.9649	-3.5384	-4.2534	-4.1437	-0.03975	-0.33045	-0.28468	-0.29046
CN80-WOBRAI_eq_lig_0	8.0101	0.8851	7.5857	0.5225	-3.9649	-3.5384	-3.9413	-3.9213	-0.03975	-0.33045	-0.30255	-0.24028
CN80-LEZHOP_eq_lig_2	8.0101	0.8851	7.3158	1.6482	-3.9649	-3.5384	-4.7223	-3.9099	-0.03975	-0.33045	-0.30125	-0.30391
CN80-VOYQEH_eq_lig_2	8.0101	0.8851	7.1337	1.3744	-3.9649	-3.5384	-4.9421	-4.8886	-0.03975	-0.33045	-0.29263	-0.27202
CN80-SEJXEN_eq_lig_0	8.0101	0.8851	-3.1457	-5.6178	-3.9649	-3.5384	1.9603	2.1133	-0.03975	-0.33045	-0.38569	-0.38569
CN80-TAMREH_ax_lig_0	8.0101	0.8851	8.0115	0.0153	-3.9649	-3.5384	-3.2026	-3.1193	-0.03975	-0.33045	-0.31794	-0.24969
CN80-OLOSIU_eq_lig_0	8.0101	0.8851	3.8621	-0.7145	-3.9649	-3.5384	-2.5459	-2.5191	-0.03975	-0.33045	-0.33554	-0.34100
CN80-PEDDEK_eq_lig_2	8.0101	0.8851	9.3938	6.0215	-3.9649	-3.5384	-8.7739	-6.2596	-0.03975	-0.33045	-0.25141	-0.23747
CN80-SIWQOF_eq_lig_0	8.0101	0.8851	4.1925	-2.5715	-3.9649	-3.5384	-0.7220	-0.6569	-0.03975	-0.33045	-0.30577	-0.29633
CN80-VEFPII_eq_lig_0	8.0101	0.8851	4.9878	-2.3834	-3.9649	-3.5384	-0.3072	-0.1023	-0.03975	-0.33045	-0.34726	-0.29705
CN80-DONYEN_eq_lig_0	8.0101	0.8851	8.1497	1.7647	-3.9649	-3.5384	-4.7461	-4.1433	-0.03975	-0.33045	-0.27560	-0.27469
CN80-DACBIT_eq_lig_2	8.0101	0.8851	7.9712	2.0154	-3.9649	-3.5384	-4.6217	-4.4263	-0.03975	-0.33045	-0.31358	-0.28272
CN80-BAWSID_eq_lig_2	8.0101	0.8851	8.3157	0.3907	-3.9649	-3.5384	-3.3949	-3.2036	-0.03975	-0.33045	-0.31863	-0.26284
CN80-ZUNHAT_eq_lig_0	8.0101	0.8851	8.0418	0.5578	-3.9649	-3.5384	-3.9189	-3.9050	-0.03975	-0.33045	-0.28341	-0.28882
CN80-RASGAV_eq_lig_2	8.0101	0.8851	7.7920	0.9100	-3.9649	-3.5384	-4.1039	-3.9055	-0.03975	-0.33045	-0.30464	-0.30767
CN80-YUGBOU_eq_lig_0	8.0101	0.8851	8.1946	0.9469	-3.9649	-3.5384	-4.5608	-4.4033	-0.03975	-0.33045	-0.28477	-0.28529
CN80-RANGOE_eq_lig_0	8.0101	0.8851	(eV):**********	(eV):46483.1523	-3.9649	-3.5384	-15.1945	-15.0958	-0.03975	-0.33045	-1.10885	0.98159
CN80-WOBQOV_eq_lig_0	8.0101	0.8851	4.3133	-2.7750	-3.9649	-3.5384	-0.4206	-0.4001	-0.03975	-0.33045	-0.32293	-0.29446
CN80-ACAWEJ_ax_lig_1	8.0101	0.8851	4.3346	-3.1204	-3.9649	-3.5384	0.4767	0.9448	-0.03975	-0.33045	-0.37605	-0.38384
CN80-GEQFIU_eq_lig_2	8.0101	0.8851	8.1011	-0.0909	-3.9649	-3.5384	-2.7654	-2.6542	-0.03975	-0.33045	-0.31137	-0.31107
CN80-BOFSUM_ax_lig_1	8.0101	0.8851	9.4644	5.6278	-3.9649	-3.5384	-8.5601	-5.5881	-0.03975	-0.33045	-0.24524	-0.24754
CN80-MIMYAL_eq_lig_2	8.0101	0.8851	8.2104	1.3025	-3.9649	-3.5384	-4.3048	-4.0887	-0.03975	-0.33045	-0.28905	-0.30100
CN80-UKUGIS_eq_lig_2	8.0101	0.8851	8.5175	1.2864	-3.9649	-3.5384	-4.2682	-4.2253	-0.03975	-0.33045	-0.28906	-0.22186
CN80-TOTPEA_eq_lig_0	8.0101	0.8851	8.0875	0.7255	-3.9649	-3.5384	-3.7607	-3.3400	-0.03975	-0.33045	-0.30337	-0.31979
CN80-JOFVOS_eq_lig_2	8.0101	0.8851	7.4055	0.7320	-3.9649	-3.5384	-3.9905	-3.9743	-0.03975	-0.33045	-0.30058	-0.29551
CN80-JAWREH_eq_lig_2	8.0101	0.8851	3.8255	-2.3121	-3.9649	-3.5384	-1.1495	-1.0997	-0.03975	-0.33045	-0.30150	-0.33249
CN80-HISLOM_eq_lig_2	8.0101	0.8851	8.2220	0.5590	-3.9649	-3.5384	-3.8309	-3.8169	-0.03975	-0.33045	-0.29100	-0.29245
CN80-BIRKOE_eq_lig_0	8.0101	0.8851	8.6666	4.5939	-3.9649	-3.5384	-6.7672	-4.9865	-0.03975	-0.33045	-0.24472	-0.24925
CN80-ACILAC_eq_lig_1	8.0101	0.8851	7.1911	0.3334	-3.9649	-3.5384	-3.7332	-3.7107	-0.03975	-0.33045	-0.30547	-0.30140
CN80-MODHOF_eq_lig_2	8.0101	0.8851	3.9896	-2.7854	-3.9649	-3.5384	-0.0178	0.1033	-0.03975	-0.33045	-0.33797	-0.40636
CN80-XUCBED_eq_lig_2	8.0101	0.8851	8.4630	0.8860	-3.9649	-3.5384	-3.5434	-2.9221	-0.03975	-0.33045	-0.29219	-0.30427
CN80-PEDDIO_eq_lig_2	8.0101	0.8851	9.4918	1.9516	-3.9649	-3.5384	-5.1402	-5.0490	-0.03975	-0.33045	-0.29168	-0.27444
CN80-SUGXEY_eq_lig_0	8.0101	0.8851	8.2518	0.1763	-3.9649	-3.5384	-3.5148	-3.4872	-0.03975	-0.33045	-0.30174	-0.23853
CN80-MUTMUL_eq_lig_2	8.0101	0.8851	3.9581	0.8507	-3.9649	-3.5384	-4.3492	-4.2633	-0.03975	-0.33045	-0.29055	-0.29425
CN80-SIFSOQ_eq_lig_0	8.0101	0.8851	8.4431	4.2839	-3.9649	-3.5384	-6.8529	-4.1274	-0.03975	-0.33045	-0.28617	-0.25742
CN80-UTADAV_eq_lig_0	8.0101	0.8851	7.9992	0.0219	-3.9649	-3.5384	-3.1513	-3.0942	-0.03975	-0.33045	-0.30998	-0.26220
CN80-TOTPUQ_eq_lig_0	8.0101	0.8851	7.7251	1.9372	-3.9649	-3.5384	-5.1020	-4.4611	-0.03975	-0.33045	-0.27511	-0.27511
CN80-TUZHEE_eq_lig_2	8.0101	0.8851	8.0353	0.9834	-3.9649	-3.5384	-4.1570	-3.8742	-0.03975	-0.33045	-0.29843	-0.29505
CN80-GUVRAT_eq_lig_2	8.0101	0.8851	8.1140	0.4914	-3.9649	-3.5384	-3.4827	-3.4146	-0.03975	-0.33045	-0.30279	-0.30088
CN80-DACBEP_eq_lig_0	8.0101	0.8851	8.5450	1.1437	-3.9649	-3.5384	-3.9625	-3.8212	-0.03975	-0.33045	-0.32414	-0.29409
CN80-PUVZAI_eq_lig_2	8.0101	0.8851	6.1417	1.3292	-3.9649	-3.5384	-5.1486	-5.0974	-0.03975	-0.33045	-0.28691	-0.28924
CN80-IFORUT_eq_lig_0	8.0101	0.8851	7.7500	0.2968	-3.9649	-3.5384	-3.4624	-3.4068	-0.03975	-0.33045	-0.28096	-0.33273
CN80-BAWSOJ_eq_lig_2	8.0101	0.8851	8.5985	0.5966	-3.9649	-3.5384	-3.6927	-3.5901	-0.03975	-0.33045	-0.30383	-0.23986
CN80-ZUVNOV_eq_lig_2	8.0101	0.8851	5.0010	-2.5725	-3.9649	-3.5384	-0.4177	-0.3423	-0.03975	-0.33045	-0.31533	-0.29711
CN80-CUFLEX_eq_lig_0	8.0101	0.8851	8.0450	0.7963	-3.9649	-3.5384	-3.7822	-3.6536	-0.03975	-0.33045	-0.32613	-0.31119
CN80-DUYZAA_eq_lig_0	8.0101	0.8851	6.9511	0.5503	-3.9649	-3.5384	-4.0545	-4.0265	-0.03975	-0.33045	-0.29027	-0.29278
CN80-UCIDES_eq_lig_2	8.0101	0.8851	8.7082	1.3668	-3.9649	-3.5384	-4.4638	-4.3373	-0.03975	-0.33045	-0.30142	-0.30203
CN80-HIRMAY_ax_lig_1	8.0101	0.8851	4.0480	-2.5909	-3.9649	-3.5384	-0.5867	-0.5182	-0.03975	-0.33045	-0.31247	-0.29533
CN80-HOJNOM_eq_lig_2	8.0101	0.8851	8.0524	3.6646	-3.9649	-3.5384	-6.2347	-3.5822	-0.03975	-0.33045	-0.28202	-0.29229
CN80-TOSKIY_eq_lig_2	8.0101	0.8851	5.0147	-0.6681	-3.9649	-3.5384	-2.5677	-2.4673	-0.03975	-0.33045	-0.27321	-0.27564
CN80-ACAWIN_ax_lig_1	8.0101	0.8851	8.4957	1.3287	-3.9649	-3.5384	-4.6047	-4.5568	-0.03975	-0.33045	-0.29157	-0.28261
CN80-WEBVIL_ax_lig_0	8.0101	0.8851	1.4131	-9.2233	-3.9649	-3.5384	6.8228	6.8647	-0.03975	-0.33045	-0.35147	-0.35409
CN80-ECAGEW_eq_lig_1	8.0101	0.8851	8.2330	1.4071	-3.9649	-3.5384	-4.2831	-3.5841	-0.03975	-0.33045	-0.31741	-0.28086
CN80-AJIMOX_eq_lig_0	8.0101	0.8851	8.2647	0.9497	-3.9649	-3.5384	-3.8460	-3.8186	-0.03975	-0.33045	-0.28925	-0.29037
CN80-UKOSEU_eq_lig_2	8.0101	0.8851	7.5238	0.1429	-3.9649	-3.5384	-3.4480	-3.4337	-0.03975	-0.33045	-0.29487	-0.15804
CN80-GIQSEH_eq_lig_0	8.0101	0.8851	7.2258	1.0952	-3.9649	-3.5384	-4.5313	-4.4854	-0.03975	-0.33045	-0.22211	-0.27901
CN80-CIDDAX_eq_lig_0	8.0101	0.8851	8.0463	0.7636	-3.9649	-3.5384	-3.8844	-3.7534	-0.03975	-0.33045	-0.30738	-0.30108
CN80-LEZJAD_eq_lig_2	8.0101	0.8851	7.3202	1.7429	-3.9649	-3.5384	-4.8561	-4.3436	-0.03975	-0.33045	-0.29567	-0.29583
CN80-TOTPIE_eq_lig_0	8.0101	0.8851	8.1889	2.0049	-3.9649	-3.5384	-5.0270	-4.3781	-0.03975	-0.33045	-0.27332	-0.27402
CN80-MOBBEL_eq_lig_0	8.0101	0.8851	8.4111	0.4112	-3.9649	-3.5384	-3.5104	-3.4623	-0.03975	-0.33045	-0.30637	-0.30716
CN80-ESOCUK_eq_lig_0	8.0101	0.8851	8.3989	4.5950	-3.9649	-3.5384	-7.5251	-3.6221	-0.03975	-0.33045	-0.23677	-0.23638
CN80-SATRUC_eq_lig_2	8.0101	0.8851	3.8108	-2.4023	-3.9649	-3.5384	-0.5314	-0.0713	-0.03975	-0.33045	-0.37337	-0.37113
CN80-SEJSEI_eq_lig_2	8.0101	0.8851	7.8766	1.0502	-3.9649	-3.5384	-4.2154	-4.0977	-0.03975	-0.33045	-0.29507	-0.28548
CN80-TOMLUD_eq_lig_0	8.0101	0.8851	8.9965	0.1068	-3.9649	-3.5384	-2.9199	-2.8677	-0.03975	-0.33045	-0.31059	-0.23028
CN80-QOZXOU_eq_lig_2	8.0101	0.8851	8.2565	0.2984	-3.9649	-3.5384	-2.9552	-2.8491	-0.03975	-0.33045	-0.30376	-0.29709
CN80-JAWRAD_eq_lig_0	8.0101	0.8851	7.4563	0.4499	-3.9649	-3.5384	-3.7257	-3.6660	-0.03975	-0.33045	-0.29924	-0.29598
CN80-XUBZEA_eq_lig_2	8.0101	0.8851	7.1528	0.1666	-3.9649	-3.5384	-3.2434	-3.1857	-0.03975	-0.33045	-0.30457	-0.30824
CN80-MAXWIS_eq_lig_2	8.0101	0.8851	5.0873	-2.3394	-3.9649	-3.5384	-0.6726	-0.6182	-0.03975	-0.33045	-0.31734	-0.29560
CN80-FAVXOS_ax_lig_1	8.0101	0.8851	3.8071	-3.6022	-3.9649	-3.5384	0.8658	0.9178	-0.03975	-0.33045	-0.35460	-0.34801
CN80-EFUVOS_eq_lig_0	8.0101	0.8851	8.3259	1.0709	-3.9649	-3.5384	-4.0716	-4.0037	-0.03975	-0.33045	-0.29738	-0.29057
CN80-XATMUD_eq_lig_2	8.0101	0.8851	7.8885	0.7077	-3.9649	-3.5384	-4.0200	-3.9315	-0.03975	-0.33045	-0.30751	-0.28807
CN80-WOCTEP_eq_lig_2	8.0101	0.8851	4.0733	-0.8307	-3.9649	-3.5384	-2.4330	-2.0893	-0.03975	-0.33045	-0.33075	-0.32866
CN80-ENIDOX_eq_lig_1	8.0101	0.8851	7.9579	0.6565	-3.9649	-3.5384	-3.8781	-3.7961	-0.03975	-0.33045	-0.28722	-0.24386
CN80-XUKQEA_eq_lig_2	8.0101	0.8851	7.0367	1.5170	-3.9649	-3.5384	-5.1984	-5.0380	-0.03975	-0.33045	-0.27359	-0.27480
CN80-GILWOQ_ax_lig_1	8.0101	0.8851	3.9079	-3.4138	-3.9649	-3.5384	0.4172	0.4864	-0.03975	-0.33045	-0.31685	-0.32282
CN80-PUYFOG_eq_lig_0	8.0101	0.8851	7.8688	2.6074	-3.9649	-3.5384	-5.9403	-5.8499	-0.03975	-0.33045	-0.27754	-0.27708
CN80-TASPIP_eq_lig_1	8.0101	0.8851	8.2458	0.8208	-3.9649	-3.5384	-3.6434	-3.0133	-0.03975	-0.33045	-0.30989	-0.32140
CN80-EKABOJ_eq_lig_0	8.0101	0.8851	7.9986	-0.0072	-3.9649	-3.5384	-3.0759	-3.0526	-0.03975	-0.33045	-0.31660	-0.33721
CN80-PIZJAK_eq_lig_0	8.0101	0.8851	8.6315	4.6770	-3.9649	-3.5384	-6.9226	-5.1748	-0.03975	-0.33045	-0.24277	-0.25021
CN80-SIWRAS_eq_lig_0	8.0101	0.8851	4.5746	-2.7334	-3.9649	-3.5384	-0.4592	-0.4508	-0.03975	-0.33045	-0.32164	-0.29281
CN80-AREBOR_ax_lig_1	8.0101	0.8851	3.2261	-4.1232	-3.9649	-3.5384	1.3056	1.3328	-0.03975	-0.33045	-0.40813	-0.34967
CN80-PEDFEM_eq_lig_2	8.0101	0.8851	9.4778	1.8806	-3.9649	-3.5384	-5.0484	-4.9305	-0.03975	-0.33045	-0.28552	-0.30654
CN80-FAPLEP_eq_lig_2	8.0101	0.8851	7.6311	1.0816	-3.9649	-3.5384	-4.4465	-4.3197	-0.03975	-0.33045	-0.28531	-0.28262
CN80-REWDII_eq_lig_0	8.0101	0.8851	7.8663	0.5917	-3.9649	-3.5384	-3.8133	-3.7574	-0.03975	-0.33045	-0.30384	-0.29683
CN80-QIJDAQ_eq_lig_0	8.0101	0.8851	7.3670	0.7929	-3.9649	-3.5384	-4.3235	-4.3192	-0.03975	-0.33045	-0.29125	-0.22385
CN80-LIYNIS_eq_lig_0	8.0101	0.8851	8.8930	5.0741	-3.9649	-3.5384	-7.3093	-4.6811	-0.03975	-0.33045	-0.25503	-0.20385
CN80-CEQJIT_eq_lig_0	8.0101	0.8851	7.3987	1.2846	-3.9649	-3.5384	-4.8572	-4.8351	-0.03975	-0.33045	-0.28315	-0.27755
CN80-QIJCIX_ax_lig_1	8.0101	0.8851	8.2435	-0.2448	-3.9649	-3.5384	-2.7131	-2.6761	-0.03975	-0.33045	-0.31657	-0.24649
CN94-COFJOZ_eq_lig_2	8.0365	1.2038	4.0866	-2.3011	-4.3130	-4.2487	-0.6950	-0.5912	-0.03727	-0.31724	-0.34549	-0.37177
CN94-CINQOH_eq_lig_2	8.0365	1.2038	4.2745	-2.8710	-4.3130	-4.2487	-0.3022	-0.2718	-0.03727	-0.31724	-0.32122	-0.29723
CN94-JEHFAG_ax_lig_1	8.0365	1.2038	9.0464	4.5314	-4.3130	-4.2487	-6.4605	-5.5564	-0.03727	-0.31724	-0.25085	-0.26839
CN94-VEDZIQ_eq_lig_2	8.0365	1.2038	7.5834	-0.3157	-4.3130	-4.2487	-2.8673	-2.7959	-0.03727	-0.31724	-0.32679	-0.33223
CN94-AJOJUG_eq_lig_2	8.0365	1.2038	7.8582	1.1283	-4.3130	-4.2487	-4.4117	-4.3042	-0.03727	-0.31724	-0.27795	-0.29099
CN94-HEBQUB_eq_lig_0	8.0365	1.2038	4.5428	-3.0611	-4.3130	-4.2487	0.1390	0.1878	-0.03727	-0.31724	-0.32629	-0.31234
CN94-NIYRAQ_ax_lig_0	8.0365	1.2038	4.2645	-3.5133	-4.3130	-4.2487	0.5617	0.5979	-0.03727	-0.31724	-0.32180	-0.31273
CN94-PUNYOO_eq_lig_2	8.0365	1.2038	7.8067	1.7317	-4.3130	-4.2487	-5.1780	-4.6480	-0.03727	-0.31724	-0.28019	-0.27765
CN94-ZUFHIU_eq_lig_2	8.0365	1.2038	8.1906	0.3382	-4.3130	-4.2487	-3.3467	-3.2974	-0.03727	-0.31724	-0.31577	-0.24054
CN94-LIRLAB_eq_lig_1	8.0365	1.2038	8.1142	0.8383	-4.3130	-4.2487	-3.9930	-3.7556	-0.03727	-0.31724	-0.22980	-0.22915
CN94-SEFSEE_eq_lig_2	8.0365	1.2038	7.2592	1.1178	-4.3130	-4.2487	-4.4688	-4.4307	-0.03727	-0.31724	-0.28808	-0.27424
CN94-WILZEZ_eq_lig_2	8.0365	1.2038	7.1713	0.8018	-4.3130	-4.2487	-4.2171	-4.1405	-0.03727	-0.31724	-0.28337	-0.30805
CN94-TEGVEI_eq_lig_0	8.0365	1.2038	7.9024	0.7267	-4.3130	-4.2487	-3.9810	-3.8904	-0.03727	-0.31724	-0.31164	-0.28535
CN94-HACFEZ_eq_lig_2	8.0365	1.2038	7.8162	0.9222	-4.3130	-4.2487	-3.8753	-3.3592	-0.03727	-0.31724	-0.33300	-0.32243
CN94-GUXZIL_eq_lig_2	8.0365	1.2038	8.5105	1.2690	-4.3130	-4.2487	-4.4278	-4.2949	-0.03727	-0.31724	-0.30161	-0.29646
CN94-DUGYUC_eq_lig_0	8.0365	1.2038	5.3404	-2.5592	-4.3130	-4.2487	0.0183	0.0535	-0.03727	-0.31724	-0.31947	-0.29438
CN94-BOXZEW_ax_lig_1	8.0365	1.2038	8.7913	0.4394	-4.3130	-4.2487	-2.8559	-2.0008	-0.03727	-0.31724	-0.34817	-0.35023
CN94-HORGIH_eq_lig_0	8.0365	1.2038	8.2460	1.0534	-4.3130	-4.2487	-4.0966	-3.2342	-0.03727	-0.31724	-0.29133	-0.29966
CN94-ACUROI_eq_lig_0	8.0365	1.2038	7.5866	-0.0950	-4.3130	-4.2487	-2.6869	-2.6012	-0.03727	-0.31724	-0.32089	-0.31852
CN94-ENEXEC_ax_lig_1	8.0365	1.2038	8.2452	-0.2757	-4.3130	-4.2487	-2.2775	-2.0963	-0.03727	-0.31724	-0.36906	-0.23852
CN94-UYACON_eq_lig_0	8.0365	1.2038	7.5439	3.1967	-4.3130	-4.2487	-5.8418	-2.9835	-0.03727	-0.31724	-0.30684	-0.30833
CN94-LEZJOR_eq_lig_2	8.0365	1.2038	7.5328	1.6544	-4.3130	-4.2487	-4.6672	-3.2003	-0.03727	-0.31724	-0.31206	-0.31000
CN94-TUFLUD_eq_lig_2	8.0365	1.2038	7.9472	0.4058	-4.3130	-4.2487	-4.1594	-4.1127	-0.03727	-0.31724	-0.27854	-0.22903
CN94-VOJJAH_eq_lig_0	8.0365	1.2038	8.5186	1.5585	-4.3130	-4.2487	-4.3401	-3.8467	-0.03727	-0.31724	-0.28225	-0.27947
CN94-UKUHAL_eq_lig_2	8.0365	1.2038	8.0420	0.0591	-4.3130	-4.2487	-3.2612	-3.2386	-0.03727	-0.31724	-0.30056	-0.17205
CN94-UKUGOY_eq_lig_2	8.0365	1.2038	8.2152	0.0221	-4.3130	-4.2487	-3.2434	-3.2321	-0.03727	-0.31724	-0.30668	-0.24577
CN94-RUTPUU_eq_lig_0	8.0365	1.2038	7.7092	1.3538	-4.3130	-4.2487	-4.4947	-4.1305	-0.03727	-0.31724	-0.27993	-0.28861
CN94-TOMLIR_ax_lig_0	8.0365	1.2038	5.0655	-3.1868	-4.3130	-4.2487	1.0133	1.6953	-0.03727	-0.31724	-0.37935	-0.31264
CN94-VODMIL_ax_lig_1	8.0365	1.2038	8.6665	0.4820	-4.3130	-4.2487	-3.0390	-2.8671	-0.03727	-0.31724	-0.31262	-0.30923
CN94-ROFZIX_eq_lig_0	8.0365	1.2038	7.5982	0.0182	-4.3130	-4.2487	-3.2679	-3.2224	-0.03727	-0.31724	-0.28787	-0.29412
CN94-TITBIK_ax_lig_0	8.0365	1.2038	8.1052	-0.4193	-4.3130	-4.2487	-2.3405	-2.3004	-0.03727	-0.31724	-0.33291	-0.32970
CN94-TOTPAW_eq_lig_0	8.0365	1.2038	8.6559	0.4472	-4.3130	-4.2487	-3.1313	-2.4882	-0.03727	-0.31724	-0.32735	-0.32969
CN94-UXUYIW_eq_lig_0	8.0365	1.2038	8.0435	0.5724	-4.3130	-4.2487	-3.5614	-3.4981	-0.03727	-0.31724	-0.29472	-0.30242
CN94-ILIHOD_eq_lig_0	8.0365	1.2038	7.6446	0.5743	-4.3130	-4.2487	-3.5784	-3.2769	-0.03727	-0.31724	-0.33094	-0.31252
CN94-TEZYUU_ax_lig_1	8.0365	1.2038	7.8793	0.4471	-4.3130	-4.2487	-3.5714	-3.5209	-0.03727	-0.31724	-0.30135	-0.33222
CN94-DUYZEE_eq_lig_0	8.0365	1.2038	3.6616	-1.7512	-4.3130	-4.2487	-1.7446	-1.4707	-0.03727	-0.31724	-0.28771	-0.32268
CN94-MOWMIX_ax_lig_1	8.0365	1.2038	-2.7268	-5.7084	-4.3130	-4.2487	2.3208	2.7542	-0.03727	-0.31724	-0.23522	-0.24445
CN94-XAHNED_eq_lig_0	8.0365	1.2038	7.0531	0.3708	-4.3130	-4.2487	-3.7245	-3.6539	-0.03727	-0.31724	-0.29925	-0.30365
CN94-SEDKIY_eq_lig_0	8.0365	1.2038	7.2448	0.6780	-4.3130	-4.2487	-4.0517	-3.9856	-0.03727	-0.31724	-0.29475	-0.30433
CN94-WEJQAG_eq_lig_0	8.0365	1.2038	7.8126	0.2341	-4.3130	-4.2487	-3.2008	-3.1393	-0.03727	-0.31724	-0.28538	-0.33806
CN94-NORROE_ax_lig_0	8.0365	1.2038	4.5790	-2.4165	-4.3130	-4.2487	-0.8516	-0.7754	-0.03727	-0.31724	-0.30759	-0.30368
CN94-DOKBUB_ax_lig_1	8.0365	1.2038	9.6155	3.8869	-4.3130	-4.2487	-6.3091	-1.9637	-0.03727	-0.31724	-0.32248	-0.32271
CN94-SERDEA_eq_lig_0	8.0365	1.2038	6.6314	1.7280	-4.3130	-4.2487	-5.4234	-5.2532	-0.03727	-0.31724	-0.26650	-0.26671
CN94-XUKVIL_ax_lig_0	8.0365	1.2038	7.8881	1.7324	-4.3130	-4.2487	-4.7804	-4.6495	-0.03727	-0.31724	-0.25472	-0.29551
CN94-IMOMOP_eq_lig_2	8.0365	1.2038	8.4939	4.6242	-4.3130	-4.2487	-7.5066	-3.8590	-0.03727	-0.31724	-0.23785	-0.23745
CN94-PEDDUA_eq_lig_1	8.0365	1.2038	9.5252	1.9929	-4.3130	-4.2487	-5.1330	-5.0451	-0.03727	-0.31724	-0.28036	-0.30878
CN94-WEJPUZ_eq_lig_0	8.0365	1.2038	7.8982	0.1001	-4.3130	-4.2487	-2.8920	-2.7219	-0.03727	-0.31724	-0.29292	-0.34591
CN94-HOGDAK_eq_lig_2	8.0365	1.2038	7.4386	0.9890	-4.3130	-4.2487	-4.1106	-3.6183	-0.03727	-0.31724	-0.30503	-0.32130
CN94-SOHCAT_eq_lig_0	8.0365	1.2038	8.9713	3.2758	-4.3130	-4.2487	-5.4485	-5.1959	-0.03727	-0.31724	-0.24064	-0.23215
CN94-CIKXOM_eq_lig_0	8.0365	1.2038	7.9266	0.6534	-4.3130	-4.2487	-4.1072	-4.0876	-0.03727	-0.31724	-0.29110	-0.28565
CN94-CIDDEB_eq_lig_0	8.0365	1.2038	8.1510	0.9292	-4.3130	-4.2487	-4.0318	-3.8512	-0.03727	-0.31724	-0.30746	-0.29464
CN94-YUZVUN_eq_lig_2	8.0365	1.2038	4.0576	-2.6823	-4.3130	-4.2487	-0.5558	-0.3853	-0.03727	-0.31724	-0.29939	-0.30206
CN94-XERMEO_eq_lig_2	8.0365	1.2038	7.6400	0.4758	-4.3130	-4.2487	-3.7897	-3.7696	-0.03727	-0.31724	-0.30015	-0.25572
CN94-OVALOO_eq_lig_2	8.0365	1.2038	8.2849	0.5748	-4.3130	-4.2487	-3.7231	-3.6660	-0.03727	-0.31724	-0.29987	-0.29933
CN94-ICICOO_eq_lig_2	8.0365	1.2038	4.3487	-2.5771	-4.3130	-4.2487	-0.8677	-0.7948	-0.03727	-0.31724	-0.30545	-0.25939
CN94-BIFBEA_eq_lig_2	8.0365	1.2038	7.2397	1.5630	-4.3130	-4.2487	-3.5509	-3.3289	-0.03727	-0.31724	-0.35751	-0.27559
CN94-OVALEE_eq_lig_2	8.0365	1.2038	8.6959	0.6479	-4.3130	-4.2487	-3.6293	-3.5259	-0.03727	-0.31724	-0.31188	-0.31308
CN94-MINVEM_eq_lig_2	8.0365	1.2038	8.1083	1.2090	-4.3130	-4.2487	-4.1905	-3.3202	-0.03727	-0.31724	-0.29502	-0.29115
CN94-HAWQOM_eq_lig_0	8.0365	1.2038	9.6094	4.9687	-4.3130	-4.2487	-7.3809	-3.8618	-0.03727	-0.31724	-0.26771	-0.26794
CN94-HIPFET_eq_lig_2	8.0365	1.2038	4.2461	-2.8757	-4.3130	-4.2487	-0.3666	-0.3133	-0.03727	-0.31724	-0.31644	-0.29853
CN94-ZUVNIP_eq_lig_2	8.0365	1.2038	4.9551	-2.6540	-4.3130	-4.2487	-0.3751	-0.3122	-0.03727	-0.31724	-0.31086	-0.29582
CN94-QOJZIB_eq_lig_2	8.0365	1.2038	7.8554	0.7840	-4.3130	-4.2487	-3.9732	-3.8553	-0.03727	-0.31724	-0.30220	-0.28448
CN94-SIWREW_eq_lig_0	8.0365	1.2038	4.3996	-2.8191	-4.3130	-4.2487	-0.3835	-0.3573	-0.03727	-0.31724	-0.32321	-0.29664
CN94-YUZZOJ_eq_lig_0	8.0365	1.2038	8.1505	1.1635	-4.3130	-4.2487	-4.6248	-4.5788	-0.03727	-0.31724	-0.29040	-0.29450
CN94-RINLEH_eq_lig_0	8.0365	1.2038	3.9677	-3.1877	-4.3130	-4.2487	0.1053	0.1167	-0.03727	-0.31724	-0.32712	-0.36755
CN94-VOCVIV_ax_lig_1	8.0365	1.2038	3.3584	-3.2107	-4.3130	-4.2487	0.0877	0.1090	-0.03727	-0.31724	-0.38077	-0.33453
CN94-BADQOQ_eq_lig_1	8.0365	1.2038	8.6271	1.4221	-4.3130	-4.2487	-4.1713	-3.8402	-0.03727	-0.31724	-0.28090	-0.28451
CN94-FUTMIT_eq_lig_0	8.0365	1.2038	8.4898	1.1748	-4.3130	-4.2487	-4.3927	-4.2769	-0.03727	-0.31724	-0.28809	-0.24250
CN94-MURHOX_ax_lig_1	8.0365	1.2038	8.8571	1.3227	-4.3130	-4.2487	-3.8394	-3.4276	-0.03727	-0.31724	-0.28650	-0.28551
CN94-YUZWIC_eq_lig_2	8.0365	1.2038	8.1220	0.0787	-4.3130	-4.2487	-3.1962	-3.1378	-0.03727	-0.31724	-0.31986	-0.26942
CN94-FIGPOC_ax_lig_1	8.0365	1.2038	4.3728	-2.4484	-4.3130	-4.2487	-0.5332	-0.4750	-0.03727	-0.31724	-0.32059	-0.30688
CN94-TENQOV_eq_lig_0	8.0365	1.2038	7.9373	0.7467	-4.3130	-4.2487	-4.2198	-4.1302	-0.03727	-0.31724	-0.28498	-0.30376
CN94-MUTMOF_eq_lig_2	8.0365	1.2038	7.5737	0.7377	-4.3130	-4.2487	-4.1771	-4.1640	-0.03727	-0.31724	-0.29399	-0.28965
CN94-YEVGOY_ax_lig_1	8.0365	1.2038	7.8743	-0.5842	-4.3130	-4.2487	-2.1160	-2.0548	-0.03727	-0.31724	-0.32990	-0.33436
CN94-TUGKAJ_eq_lig_0	8.0365	1.2038	4.5871	-2.3552	-4.3130	-4.2487	-0.7265	-0.7012	-0.03727	-0.31724	-0.32289	-0.28896
CN94-LIRLIJ_eq_lig_2	8.0365	1.2038	8.8486	0.4320	-4.3130	-4.2487	-3.8306	-3.8167	-0.03727	-0.31724	-0.21853	-0.21962
CN94-CIMSOJ_eq_lig_2	8.0365	1.2038	8.3001	0.5524	-4.3130	-4.2487	-3.8678	-3.8426	-0.03727	-0.31724	-0.30324	-0.30114
CN94-PEDFAI_eq_lig_2	8.0365	1.2038	9.3611	1.9475	-4.3130	-4.2487	-5.1257	-4.9914	-0.03727	-0.31724	-0.28071	-0.30444
CN94-YUZWAU_ax_lig_1	8.0365	1.2038	8.5228	-0.3781	-4.3130	-4.2487	-2.3392	-2.2881	-0.03727	-0.31724	-0.33620	-0.28009
CN94-YIVXUZ_ax_lig_1	8.0365	1.2038	7.6552	0.3784	-4.3130	-4.2487	-3.4254	-3.3287	-0.03727	-0.31724	-0.34008	-0.34013
CN94-NOLXES_eq_lig_2	8.0365	1.2038	7.8318	0.9727	-4.3130	-4.2487	-4.0660	-3.7327	-0.03727	-0.31724	-0.31837	-0.29325
CN94-YUWWOD_eq_lig_2	8.0365	1.2038	8.0900	0.4487	-4.3130	-4.2487	-3.4160	-3.3066	-0.03727	-0.31724	-0.31156	-0.31324
CN94-RANGEU_eq_lig_0	8.0365	1.2038	7.6349	0.5432	-4.3130	-4.2487	-3.9561	-3.9482	-0.03727	-0.31724	-0.29472	-0.22710
CN94-NINGOH_eq_lig_0	8.0365	1.2038	8.0336	4.9877	-4.3130	-4.2487	-8.2253	-4.8024	-0.03727	-0.31724	-0.26032	-0.22365
CN94-TUGDOR_eq_lig_2	8.0365	1.2038	8.4068	1.3864	-4.3130	-4.2487	-4.1700	-3.7873	-0.03727	-0.31724	-0.29618	-0.28643
[truncated: 58,604 more rows]
