# Supplementary material for: Low-cost machine learning prediction of excited state properties of iridium-centered phosphors
Source: Chem Sci. 2023 Jan 5;14(6):1419–33. doi: 10.1039/d2sc06150c (PMC9906783; doi:10.1039/d2sc06150c)
Supplement: SC-014-D2SC06150C-s001 [file SC-014-D2SC06150C-s001.zip › ZIP contents/Data partitions/README]

Splits are different for spectral integral data than they are for Em50/50 and lifetime data. This is because we excluded 356 complexes with low luminescent intensity (i.e. spectral integral less than 1×10^5 counts) from ANN training and evaluation in the case of Em50/50 and lifetime due to the greater noise in Em50/50 and lifetime measurements for dim Ir phosphors.
