# Supplementary material for: Low-cost machine learning prediction of excited state properties of iridium-centered phosphors
Source: Chem Sci. 2023 Jan 5;14(6):1419–33. doi: 10.1039/d2sc06150c (PMC9906783; doi:10.1039/d2sc06150c)
Supplement: SC-014-D2SC06150C-s001 [file SC-014-D2SC06150C-s001.zip › ZIP contents/Data partitions/randomsplit_Em5050_lifetime.csv]

ID	type
CN1_NN47	test
CN101_NN3	test
CN101_NN33	test
CN101_NN40	test
CN101_NN41	test
CN102_NN1	test
CN102_NN26	test
CN103_NN1	test
CN103_NN26	test
CN104_NN8	test
CN105_NN2	test
CN105_NN5	test
CN106_NN41	test
CN106_NN6	test
CN107_NN3	test
CN107_NN41	test
CN107_NN8	test
CN109_NN20	test
CN109_NN40	test
CN109_NN47	test
CN11_NN20	test
CN11_NN43	test
CN11_NN5	test
CN12_NN16	test
CN12_NN2	test
CN12_NN3	test
CN12_NN8	test
CN13_NN24	test
CN14_NN20	test
CN14_NN42	test
CN2_NN20	test
CN2_NN26	test
CN2_NN27	test
CN2_NN3	test
CN2_NN6	test
CN21_NN27	test
CN21_NN33	test
CN21_NN5	test
CN28_NN34	test
CN28_NN40	test
CN28_NN41	test
CN28_NN43	test
CN28_NN6	test
CN29_NN33	test
CN29_NN6	test
CN3_NN16	test
CN3_NN27	test
CN3_NN34	test
CN3_NN40	test
CN3_NN5	test
CN31_NN33	test
CN31_NN34	test
CN31_NN41	test
CN31_NN6	test
CN33_NN26	test
CN33_NN6	test
CN34_NN34	test
CN34_NN41	test
CN35_NN20	test
CN35_NN41	test
CN35_NN43	test
CN35_NN8	test
CN37_NN2	test
CN37_NN27	test
CN38_NN26	test
CN38_NN27	test
CN38_NN6	test
CN39_NN24	test
CN39_NN3	test
CN39_NN41	test
CN4_NN24	test
CN4_NN47	test
CN40_NN24	test
CN40_NN3	test
CN41_NN26	test
CN41_NN27	test
CN41_NN41	test
CN41_NN43	test
CN42_NN26	test
CN42_NN40	test
CN46_NN40	test
CN49_NN33	test
CN49_NN42	test
CN5_NN5	test
CN5_NN6	test
CN54_NN1	test
CN54_NN26	test
CN54_NN40	test
CN63_NN26	test
CN63_NN42	test
CN63_NN47	test
CN63_NN8	test
CN64_NN16	test
CN64_NN26	test
CN64_NN41	test
CN64_NN42	test
CN65_NN43	test
CN66_NN16	test
CN66_NN20	test
CN66_NN33	test
CN66_NN42	test
CN66_NN43	test
CN66_NN47	test
CN67_NN41	test
CN68_NN20	test
CN69_NN27	test
CN69_NN33	test
CN69_NN42	test
CN7_NN20	test
CN7_NN42	test
CN7_NN6	test
CN7_NN8	test
CN70_NN43	test
CN71_NN33	test
CN71_NN34	test
CN71_NN40	test
CN71_NN42	test
CN71_NN43	test
CN72_NN20	test
CN72_NN42	test
CN72_NN47	test
CN72_NN8	test
CN73_NN5	test
CN73_NN6	test
CN73_NN8	test
CN74_NN33	test
CN74_NN34	test
CN75_NN16	test
CN75_NN8	test
CN76_NN41	test
CN76_NN6	test
CN77_NN20	test
CN77_NN26	test
CN77_NN3	test
CN77_NN43	test
CN77_NN5	test
CN77_NN8	test
CN78_NN26	test
CN78_NN42	test
CN79_NN24	test
CN79_NN41	test
CN80_NN26	test
CN80_NN5	test
CN81_NN3	test
CN81_NN34	test
CN9_NN26	test
CN94_NN16	test
CN94_NN27	test
CN94_NN40	test
CN94_NN42	test
CN95_NN3	test
CN95_NN37	test
CN95_NN42	test
CN95_NN8	test
CN1_NN1	train
CN1_NN16	train
CN1_NN2	train
CN1_NN20	train
CN1_NN24	train
CN1_NN26	train
CN1_NN27	train
CN1_NN3	train
CN1_NN33	train
CN1_NN40	train
CN1_NN41	train
CN1_NN42	train
CN1_NN43	train
CN1_NN5	train
CN1_NN6	train
CN1_NN8	train
CN101_NN16	train
CN101_NN2	train
CN101_NN20	train
CN101_NN26	train
CN101_NN27	train
CN101_NN34	train
CN101_NN42	train
CN101_NN43	train
CN101_NN47	train
CN101_NN5	train
CN101_NN6	train
CN102_NN16	train
CN102_NN2	train
CN102_NN24	train
CN102_NN27	train
CN102_NN33	train
CN102_NN34	train
CN102_NN41	train
CN102_NN42	train
CN102_NN43	train
CN102_NN47	train
CN102_NN5	train
CN102_NN6	train
CN102_NN8	train
CN103_NN16	train
CN103_NN2	train
CN103_NN20	train
CN103_NN27	train
CN103_NN3	train
CN103_NN34	train
CN103_NN41	train
CN103_NN42	train
CN103_NN43	train
CN103_NN47	train
CN103_NN5	train
CN103_NN6	train
CN103_NN8	train
CN104_NN1	train
CN104_NN16	train
CN104_NN24	train
CN104_NN26	train
CN104_NN34	train
CN104_NN41	train
CN104_NN42	train
CN104_NN47	train
CN104_NN5	train
CN104_NN6	train
CN105_NN1	train
CN105_NN16	train
CN105_NN20	train
CN105_NN24	train
CN105_NN27	train
CN105_NN3	train
CN105_NN33	train
CN105_NN41	train
CN105_NN43	train
CN105_NN47	train
CN105_NN6	train
CN106_NN1	train
CN106_NN16	train
CN106_NN2	train
CN106_NN24	train
CN106_NN26	train
CN106_NN27	train
CN106_NN33	train
CN106_NN42	train
CN106_NN43	train
CN107_NN1	train
CN107_NN2	train
CN107_NN20	train
CN107_NN24	train
CN107_NN26	train
CN107_NN27	train
CN107_NN33	train
CN107_NN34	train
CN107_NN40	train
CN107_NN42	train
CN107_NN43	train
CN107_NN47	train
CN107_NN5	train
CN107_NN6	train
CN108_NN20	train
CN108_NN40	train
CN108_NN41	train
CN108_NN42	train
CN109_NN1	train
CN109_NN16	train
CN109_NN2	train
CN109_NN24	train
CN109_NN26	train
CN109_NN3	train
CN109_NN33	train
CN109_NN34	train
CN109_NN41	train
CN109_NN43	train
CN109_NN5	train
CN109_NN6	train
CN109_NN8	train
CN11_NN1	train
CN11_NN16	train
CN11_NN2	train
CN11_NN24	train
CN11_NN26	train
CN11_NN27	train
CN11_NN3	train
CN11_NN34	train
CN11_NN40	train
CN11_NN41	train
CN11_NN42	train
CN11_NN47	train
CN11_NN6	train
CN11_NN8	train
CN12_NN1	train
CN12_NN20	train
CN12_NN24	train
CN12_NN26	train
CN12_NN33	train
CN12_NN34	train
CN12_NN40	train
CN12_NN41	train
CN12_NN42	train
CN12_NN43	train
CN12_NN5	train
CN12_NN6	train
CN13_NN16	train
CN13_NN26	train
CN13_NN27	train
CN13_NN42	train
CN14_NN1	train
CN14_NN16	train
CN14_NN2	train
CN14_NN24	train
CN14_NN27	train
CN14_NN33	train
CN14_NN34	train
CN14_NN40	train
CN14_NN41	train
CN14_NN43	train
CN14_NN47	train
CN14_NN5	train
CN14_NN6	train
CN14_NN8	train
CN2_NN16	train
CN2_NN2	train
CN2_NN24	train
CN2_NN33	train
CN2_NN34	train
CN2_NN41	train
CN2_NN42	train
CN2_NN43	train
CN2_NN47	train
CN2_NN5	train
CN2_NN8	train
CN21_NN1	train
CN21_NN16	train
CN21_NN2	train
CN21_NN20	train
CN21_NN24	train
CN21_NN26	train
CN21_NN3	train
CN21_NN34	train
CN21_NN42	train
CN21_NN47	train
CN21_NN6	train
CN28_NN1	train
CN28_NN16	train
CN28_NN2	train
CN28_NN20	train
CN28_NN26	train
CN28_NN27	train
CN28_NN33	train
CN28_NN42	train
CN28_NN47	train
CN28_NN5	train
CN28_NN8	train
CN29_NN1	train
CN29_NN2	train
CN29_NN20	train
CN29_NN24	train
CN29_NN26	train
CN29_NN3	train
CN29_NN34	train
CN29_NN41	train
CN29_NN42	train
CN29_NN43	train
CN29_NN5	train
CN29_NN8	train
CN3_NN1	train
CN3_NN2	train
CN3_NN20	train
CN3_NN24	train
CN3_NN26	train
CN3_NN3	train
CN3_NN33	train
CN3_NN42	train
CN3_NN43	train
CN3_NN47	train
CN30_NN1	train
CN30_NN16	train
CN30_NN2	train
CN30_NN20	train
CN30_NN24	train
CN30_NN34	train
CN30_NN40	train
CN30_NN42	train
CN30_NN43	train
CN30_NN5	train
CN30_NN6	train
CN31_NN1	train
CN31_NN2	train
CN31_NN20	train
CN31_NN24	train
CN31_NN26	train
CN31_NN27	train
CN31_NN3	train
CN31_NN40	train
CN31_NN42	train
CN31_NN47	train
CN31_NN8	train
CN33_NN1	train
CN33_NN16	train
CN33_NN20	train
CN33_NN24	train
CN33_NN27	train
CN33_NN3	train
CN33_NN34	train
CN33_NN40	train
CN33_NN41	train
CN33_NN43	train
CN33_NN47	train
CN33_NN5	train
CN33_NN8	train
CN34_NN1	train
CN34_NN16	train
CN34_NN2	train
CN34_NN20	train
CN34_NN24	train
CN34_NN27	train
CN34_NN3	train
CN34_NN33	train
CN34_NN40	train
CN34_NN42	train
CN34_NN43	train
CN34_NN47	train
CN34_NN5	train
CN34_NN6	train
CN34_NN8	train
CN35_NN1	train
CN35_NN16	train
CN35_NN2	train
CN35_NN24	train
CN35_NN26	train
CN35_NN27	train
CN35_NN3	train
CN35_NN33	train
CN35_NN34	train
CN35_NN40	train
CN35_NN42	train
CN35_NN47	train
CN35_NN5	train
CN37_NN16	train
CN37_NN24	train
CN37_NN26	train
CN37_NN3	train
CN37_NN33	train
CN37_NN34	train
CN37_NN40	train
CN37_NN41	train
CN37_NN47	train
CN37_NN5	train
CN37_NN8	train
CN38_NN1	train
CN38_NN16	train
CN38_NN2	train
CN38_NN24	train
CN38_NN3	train
CN38_NN33	train
CN38_NN34	train
CN38_NN37	train
CN38_NN4	train
CN38_NN40	train
CN38_NN42	train
CN38_NN43	train
CN38_NN47	train
CN38_NN8	train
CN39_NN1	train
CN39_NN16	train
CN39_NN20	train
CN39_NN33	train
CN39_NN40	train
CN39_NN42	train
CN39_NN43	train
CN39_NN47	train
CN39_NN5	train
CN39_NN6	train
CN39_NN8	train
CN4_NN16	train
CN4_NN2	train
CN4_NN20	train
CN4_NN26	train
CN4_NN27	train
CN4_NN3	train
CN4_NN33	train
CN4_NN34	train
CN4_NN40	train
CN4_NN41	train
CN4_NN42	train
CN4_NN5	train
CN4_NN6	train
CN4_NN8	train
CN40_NN1	train
CN40_NN2	train
CN40_NN20	train
CN40_NN21	train
CN40_NN27	train
CN40_NN34	train
CN40_NN40	train
CN40_NN41	train
CN40_NN42	train
CN40_NN47	train
CN40_NN5	train
CN40_NN6	train
CN40_NN8	train
CN41_NN1	train
CN41_NN2	train
CN41_NN20	train
CN41_NN24	train
CN41_NN33	train
CN41_NN34	train
CN41_NN40	train
CN41_NN42	train
CN41_NN47	train
CN41_NN6	train
CN41_NN8	train
CN42_NN1	train
CN42_NN16	train
CN42_NN2	train
CN42_NN20	train
CN42_NN24	train
CN42_NN27	train
CN42_NN33	train
CN42_NN41	train
CN42_NN42	train
CN42_NN47	train
CN42_NN8	train
CN44_NN1	train
CN44_NN16	train
CN44_NN2	train
CN44_NN20	train
CN44_NN24	train
CN44_NN26	train
CN44_NN3	train
CN44_NN33	train
CN44_NN34	train
CN44_NN40	train
CN44_NN41	train
CN44_NN42	train
CN44_NN47	train
CN44_NN5	train
CN44_NN6	train
CN44_NN8	train
CN48_NN1	train
CN48_NN16	train
CN48_NN2	train
CN48_NN24	train
CN48_NN26	train
CN48_NN27	train
CN48_NN3	train
CN48_NN33	train
CN48_NN34	train
CN48_NN40	train
CN48_NN41	train
CN48_NN42	train
CN48_NN47	train
CN48_NN5	train
CN48_NN8	train
CN49_NN1	train
CN49_NN16	train
CN49_NN2	train
CN49_NN24	train
CN49_NN26	train
CN49_NN27	train
CN49_NN3	train
CN49_NN34	train
CN49_NN40	train
CN49_NN41	train
CN49_NN47	train
CN49_NN5	train
CN49_NN6	train
CN49_NN8	train
CN5_NN1	train
CN5_NN16	train
CN5_NN2	train
CN5_NN26	train
CN5_NN3	train
CN5_NN33	train
CN5_NN34	train
CN5_NN40	train
CN5_NN41	train
CN5_NN42	train
CN5_NN43	train
CN5_NN47	train
CN5_NN8	train
CN54_NN16	train
CN54_NN2	train
CN54_NN20	train
CN54_NN27	train
CN54_NN3	train
CN54_NN33	train
CN54_NN34	train
CN54_NN41	train
CN54_NN42	train
CN54_NN43	train
CN54_NN6	train
CN54_NN8	train
CN63_NN1	train
CN63_NN16	train
CN63_NN20	train
CN63_NN21	train
CN63_NN24	train
CN63_NN27	train
CN63_NN3	train
CN63_NN33	train
CN63_NN34	train
CN63_NN37	train
CN63_NN4	train
CN63_NN40	train
CN63_NN41	train
CN63_NN43	train
CN63_NN5	train
CN63_NN7	train
CN64_NN1	train
CN64_NN24	train
CN64_NN27	train
CN64_NN3	train
CN64_NN33	train
CN64_NN34	train
CN64_NN43	train
CN64_NN5	train
CN64_NN8	train
CN65_NN16	train
CN65_NN2	train
CN65_NN20	train
CN65_NN24	train
CN65_NN26	train
CN65_NN27	train
CN65_NN3	train
CN65_NN33	train
CN65_NN40	train
CN65_NN41	train
CN65_NN42	train
CN65_NN47	train
CN65_NN5	train
CN65_NN6	train
CN65_NN8	train
CN66_NN1	train
CN66_NN2	train
CN66_NN24	train
CN66_NN26	train
CN66_NN27	train
CN66_NN34	train
CN66_NN40	train
CN66_NN41	train
CN66_NN5	train
CN66_NN6	train
CN66_NN8	train
CN67_NN1	train
CN67_NN16	train
CN67_NN2	train
CN67_NN20	train
CN67_NN24	train
CN67_NN27	train
CN67_NN3	train
CN67_NN33	train
CN67_NN34	train
CN67_NN40	train
CN67_NN42	train
CN67_NN43	train
CN67_NN47	train
CN67_NN5	train
CN67_NN6	train
CN67_NN8	train
CN68_NN16	train
CN68_NN2	train
CN68_NN24	train
CN68_NN27	train
CN68_NN3	train
CN68_NN33	train
CN68_NN40	train
CN68_NN41	train
CN68_NN42	train
CN68_NN43	train
CN68_NN47	train
CN68_NN5	train
CN68_NN6	train
CN68_NN8	train
CN69_NN20	train
CN69_NN47	train
CN7_NN1	train
CN7_NN2	train
CN7_NN26	train
CN7_NN34	train
CN7_NN40	train
CN7_NN41	train
CN7_NN43	train
CN7_NN5	train
CN70_NN1	train
CN70_NN16	train
CN70_NN2	train
CN70_NN20	train
CN70_NN24	train
CN70_NN26	train
CN70_NN27	train
CN70_NN3	train
CN70_NN33	train
CN70_NN34	train
CN70_NN40	train
CN70_NN41	train
CN70_NN42	train
CN70_NN47	train
CN70_NN5	train
CN70_NN6	train
CN70_NN8	train
CN71_NN1	train
CN71_NN16	train
CN71_NN2	train
CN71_NN20	train
CN71_NN24	train
CN71_NN26	train
CN71_NN3	train
CN71_NN41	train
CN71_NN47	train
CN71_NN5	train
CN71_NN6	train
CN71_NN8	train
CN72_NN1	train
CN72_NN16	train
CN72_NN2	train
CN72_NN24	train
CN72_NN26	train
CN72_NN3	train
CN72_NN33	train
CN72_NN34	train
CN72_NN40	train
CN72_NN41	train
CN72_NN43	train
CN72_NN5	train
CN72_NN6	train
CN73_NN1	train
CN73_NN16	train
CN73_NN20	train
CN73_NN24	train
CN73_NN26	train
CN73_NN27	train
CN73_NN3	train
CN73_NN33	train
CN73_NN34	train
CN73_NN41	train
CN73_NN43	train
CN73_NN47	train
CN74_NN1	train
CN74_NN2	train
CN74_NN20	train
CN74_NN26	train
CN74_NN27	train
CN74_NN3	train
CN74_NN40	train
CN74_NN41	train
CN74_NN42	train
CN74_NN43	train
CN74_NN47	train
CN74_NN5	train
CN74_NN6	train
CN74_NN8	train
CN75_NN1	train
CN75_NN2	train
CN75_NN20	train
CN75_NN24	train
CN75_NN26	train
CN75_NN27	train
CN75_NN3	train
CN75_NN40	train
CN75_NN41	train
CN75_NN42	train
CN75_NN47	train
CN75_NN5	train
CN75_NN6	train
CN76_NN1	train
CN76_NN16	train
CN76_NN2	train
CN76_NN20	train
CN76_NN24	train
CN76_NN26	train
CN76_NN27	train
CN76_NN3	train
CN76_NN33	train
CN76_NN34	train
CN76_NN42	train
CN76_NN43	train
CN76_NN47	train
CN76_NN5	train
CN77_NN1	train
CN77_NN24	train
CN77_NN27	train
CN77_NN33	train
CN77_NN34	train
CN77_NN40	train
CN77_NN41	train
CN77_NN42	train
CN77_NN47	train
CN77_NN6	train
CN78_NN1	train
CN78_NN16	train
CN78_NN20	train
CN78_NN24	train
CN78_NN33	train
CN78_NN34	train
CN78_NN40	train
CN78_NN41	train
CN78_NN43	train
CN78_NN47	train
CN78_NN5	train
CN78_NN6	train
CN78_NN8	train
CN79_NN16	train
CN79_NN20	train
CN79_NN27	train
CN79_NN3	train
CN79_NN33	train
CN79_NN34	train
CN79_NN40	train
CN79_NN42	train
CN79_NN43	train
CN79_NN47	train
CN79_NN5	train
CN79_NN6	train
CN79_NN8	train
CN80_NN16	train
CN80_NN2	train
CN80_NN20	train
CN80_NN24	train
CN80_NN27	train
CN80_NN33	train
CN80_NN34	train
CN80_NN40	train
CN80_NN41	train
CN80_NN42	train
CN80_NN43	train
CN80_NN47	train
CN80_NN6	train
CN80_NN8	train
CN81_NN16	train
CN81_NN2	train
CN81_NN20	train
CN81_NN24	train
CN81_NN27	train
CN81_NN33	train
CN81_NN40	train
CN81_NN41	train
CN81_NN42	train
CN81_NN43	train
CN81_NN47	train
CN81_NN5	train
CN81_NN6	train
CN81_NN8	train
CN9_NN1	train
CN9_NN2	train
CN9_NN20	train
CN9_NN24	train
CN9_NN27	train
CN9_NN3	train
CN9_NN33	train
CN9_NN40	train
CN9_NN41	train
CN9_NN42	train
CN9_NN43	train
CN9_NN47	train
CN9_NN6	train
CN9_NN8	train
CN94_NN2	train
CN94_NN20	train
CN94_NN24	train
CN94_NN26	train
CN94_NN3	train
CN94_NN33	train
CN94_NN34	train
CN94_NN41	train
CN94_NN43	train
CN94_NN47	train
CN94_NN5	train
CN94_NN6	train
CN94_NN8	train
CN95_NN1	train
CN95_NN2	train
CN95_NN26	train
CN95_NN33	train
CN95_NN34	train
CN95_NN40	train
CN95_NN41	train
CN95_NN6	train
CN1_NN34	val
CN101_NN24	val
CN102_NN20	val
CN102_NN3	val
CN103_NN24	val
CN103_NN33	val
CN104_NN2	val
CN104_NN20	val
CN104_NN27	val
CN104_NN3	val
CN104_NN33	val
CN104_NN43	val
CN105_NN26	val
CN105_NN42	val
CN105_NN8	val
CN106_NN20	val
CN106_NN3	val
CN106_NN34	val
CN106_NN47	val
CN106_NN5	val
CN106_NN8	val
CN107_NN16	val
CN107_NN37	val
CN109_NN27	val
CN11_NN33	val
CN12_NN27	val
CN12_NN47	val
CN13_NN1	val
CN13_NN5	val
CN14_NN14	val
CN14_NN26	val
CN14_NN3	val
CN2_NN1	val
CN2_NN40	val
CN21_NN41	val
CN21_NN43	val
CN21_NN8	val
CN28_NN24	val
CN28_NN3	val
CN29_NN16	val
CN29_NN27	val
CN29_NN40	val
CN29_NN47	val
CN3_NN41	val
CN3_NN6	val
CN3_NN8	val
CN30_NN26	val
CN30_NN27	val
CN30_NN3	val
CN30_NN33	val
CN30_NN41	val
CN30_NN47	val
CN30_NN8	val
CN31_NN16	val
CN31_NN43	val
CN31_NN5	val
CN33_NN2	val
CN33_NN33	val
CN33_NN42	val
CN34_NN26	val
CN35_NN6	val
CN37_NN1	val
CN37_NN20	val
CN37_NN42	val
CN37_NN43	val
CN38_NN20	val
CN38_NN41	val
CN38_NN5	val
CN39_NN2	val
CN39_NN26	val
CN39_NN27	val
CN39_NN34	val
CN4_NN1	val
CN4_NN43	val
CN40_NN16	val
CN40_NN26	val
CN40_NN33	val
CN40_NN37	val
CN40_NN4	val
CN40_NN43	val
CN41_NN16	val
CN41_NN3	val
CN41_NN5	val
CN42_NN3	val
CN42_NN34	val
CN42_NN43	val
CN42_NN5	val
CN42_NN6	val
CN44_NN27	val
CN44_NN43	val
CN48_NN20	val
CN48_NN43	val
CN48_NN6	val
CN49_NN20	val
CN49_NN43	val
CN5_NN20	val
CN5_NN24	val
CN5_NN27	val
CN54_NN24	val
CN54_NN47	val
CN54_NN5	val
CN63_NN2	val
CN63_NN6	val
CN64_NN2	val
CN64_NN20	val
CN64_NN40	val
CN64_NN47	val
CN64_NN6	val
CN65_NN34	val
CN66_NN3	val
CN67_NN26	val
CN68_NN1	val
CN68_NN26	val
CN68_NN34	val
CN69_NN24	val
CN69_NN3	val
CN69_NN41	val
CN7_NN16	val
CN7_NN24	val
CN7_NN27	val
CN7_NN3	val
CN7_NN33	val
CN7_NN47	val
CN71_NN27	val
CN72_NN27	val
CN73_NN2	val
CN73_NN40	val
CN73_NN42	val
CN74_NN16	val
CN74_NN24	val
CN75_NN33	val
CN75_NN34	val
CN75_NN43	val
CN76_NN40	val
CN76_NN8	val
CN77_NN16	val
CN77_NN2	val
CN78_NN2	val
CN78_NN27	val
CN78_NN3	val
CN79_NN1	val
CN79_NN2	val
CN79_NN26	val
CN80_NN1	val
CN80_NN3	val
CN81_NN1	val
CN81_NN26	val
CN9_NN16	val
CN9_NN34	val
CN9_NN5	val
CN94_NN1	val
CN95_NN20	val
CN95_NN4	val
CN95_NN47	val
