# Supplementary material for: Low-cost machine learning prediction of excited state properties of iridium-centered phosphors
Source: Chem Sci. 2023 Jan 5;14(6):1419–33. doi: 10.1039/d2sc06150c (PMC9906783; doi:10.1039/d2sc06150c)
Supplement: SC-014-D2SC06150C-s001 [file SC-014-D2SC06150C-s001.zip › ZIP contents/HLS ligands/NN14.xyz]

22
	Energy:      29.4868375
C         -0.34373        0.00001        2.70552
C          0.27980       -0.00001        3.95374
C          1.68124       -0.00005        4.03988
C          2.43470       -0.00007        2.84687
C          0.43774       -0.00001        1.55025
N          1.79319       -0.00005        1.64507
C          3.91501       -0.00011        2.88396
C          4.60764       -0.00012        4.11342
C          6.01164       -0.00016        4.09768
C          6.69702       -0.00018        2.88234
N          4.61602       -0.00012        1.71601
C          5.97456       -0.00016        1.68927
H         -1.42372        0.00004        2.63413
H         -0.03323        0.00000        0.57637
H         -0.33127        0.00001        4.84766
C          2.37330       -0.00006        5.35086
C          3.85063       -0.00010        5.38787
H          6.57706       -0.00018        5.02114
H          6.49379       -0.00017        0.74029
H          7.77925       -0.00021        2.86525
O          4.43513       -0.00012        6.46177
O          1.73568       -0.00005        6.39394
