# Supplementary material for: Low-cost machine learning prediction of excited state properties of iridium-centered phosphors
Source: Chem Sci. 2023 Jan 5;14(6):1419–33. doi: 10.1039/d2sc06150c (PMC9906783; doi:10.1039/d2sc06150c)
Supplement: SC-014-D2SC06150C-s001 [file SC-014-D2SC06150C-s001.zip › ZIP contents/HLS ligands/CN68.xyz]

24
	Energy:      28.4259899
C         -5.28652        3.20846       -1.23076
C         -4.60645        4.36883       -0.85656
C         -3.25518        4.30701       -0.49172
C         -2.56284        3.07413       -0.49694
C         -4.62019        1.98485       -1.24170
C         -3.27381        1.91577       -0.87938
C         -1.11982        2.95081       -0.11650
C         -0.32725        4.04895        0.27894
C          1.01391        3.84903        0.61888
C          1.57045        2.56540        0.56790
N         -0.54022        1.71655       -0.15319
C          0.75943        1.49923        0.17245
H         -2.77326        5.22979       -0.21048
H         -5.14684        1.08479       -1.53171
H         -0.71318        5.05452        0.33277
H          1.15789        0.49409        0.12217
Cl        -5.45120        5.90677       -0.84481
C          3.00543        2.32050        0.92666
H          1.61624        4.69686        0.92153
H         -6.33060        3.25284       -1.51319
H          3.51903        3.26054        1.21945
H          3.53761        1.88446        0.05496
H          3.05993        1.60894        1.77749
H         -2.79280        0.94645       -0.90104
