# Supplementary material for: Low-cost machine learning prediction of excited state properties of iridium-centered phosphors
Source: Chem Sci. 2023 Jan 5;14(6):1419–33. doi: 10.1039/d2sc06150c (PMC9906783; doi:10.1039/d2sc06150c)
Supplement: SC-014-D2SC06150C-s001 [file SC-014-D2SC06150C-s001.zip › ZIP contents/HLS ligands/CN54.xyz]

27
	Energy:      29.5389388
C         -5.22957        2.75839       -0.96427
C         -4.53951        3.93411       -0.64358
C         -3.16468        3.90306       -0.39009
C         -2.44413        2.68927       -0.45172
C         -4.52867        1.54954       -1.02879
C         -3.15489        1.51406       -0.77623
C         -0.97150        2.60951       -0.18776
C         -0.18765        3.73503        0.14243
C          1.18101        3.58354        0.37519
C          1.77713        2.32252        0.28249
N         -0.35454        1.39504       -0.26898
C          0.97493        1.22472       -0.04665
C          3.24723        2.16377        0.53314
H          3.56776        1.10603        0.42163
H          3.48799        2.49697        1.56460
H          3.81814        2.78212       -0.19114
H         -2.69086        4.84055       -0.14874
H         -5.04728        0.63099       -1.27549
H         -0.60003        4.72741        0.22606
H          1.77760        4.45162        0.62836
H          1.40142        0.23327       -0.12747
H         -5.06425        4.88007       -0.58863
C         -6.70444        2.78042       -1.23803
H         -7.12135        3.80628       -1.14983
H         -7.22875        2.12506       -0.51102
H         -6.89860        2.41019       -2.26671
H         -2.65268        0.55712       -0.83720
