# Supplementary material for: Low-cost machine learning prediction of excited state properties of iridium-centered phosphors
Source: Chem Sci. 2023 Jan 5;14(6):1419–33. doi: 10.1039/d2sc06150c (PMC9906783; doi:10.1039/d2sc06150c)
Supplement: SC-014-D2SC06150C-s001 [file SC-014-D2SC06150C-s001.zip › ZIP contents/HLS ligands/CN40.xyz]

27
	Energy:      63.9429446
C         -5.80708        2.77066       -0.01162
C         -4.40900        2.78344       -0.01797
C         -6.50847        1.55289        0.01711
C         -5.78368        0.35152        0.03929
C         -4.38622        0.36387        0.03295
C         -3.68226        1.57995        0.00425
C         -2.20077        1.58223       -0.00222
S         -1.21873        2.97029       -0.03578
C          0.19418        2.06731       -0.02281
N         -1.45719        0.44596        0.01856
C         -0.12837        0.72085        0.00702
C          1.51394        2.51189       -0.03789
C          2.53563        1.54897       -0.02196
C          2.21950        0.17597        0.00840
C          0.87865       -0.24589        0.02309
H          1.74646        3.56860       -0.06121
H          3.57121        1.86308       -0.03306
H          0.63423       -1.30019        0.04642
H          3.01413       -0.55864        0.02049
H         -3.90215        3.73917       -0.04032
H         -6.33378        3.71602       -0.02926
C         -8.01582        1.50657        0.02465
H         -6.30293       -0.59894        0.06159
F         -8.56899        2.77534        0.00032
F         -8.45083        0.85893        1.16668
F         -8.46064        0.81146       -1.08523
H         -3.85799       -0.58121        0.05058
