# Supplementary material for: Low-cost machine learning prediction of excited state properties of iridium-centered phosphors
Source: Chem Sci. 2023 Jan 5;14(6):1419–33. doi: 10.1039/d2sc06150c (PMC9906783; doi:10.1039/d2sc06150c)
Supplement: SC-014-D2SC06150C-s001 [file SC-014-D2SC06150C-s001.zip › ZIP contents/HLS ligands/CN41.xyz]

27
	Energy:      66.7311656
C         -5.60295        2.78859       -0.01096
C         -4.20882        2.68221       -0.01287
C         -6.40518        1.63358       -0.01005
C         -5.78478        0.37410       -0.01110
C         -4.39106        0.26809       -0.01300
C         -3.59072        1.42194       -0.01390
C         -2.11770        1.31751       -0.01586
O         -1.30782        2.36713       -0.01677
C         -0.09271        1.88176       -0.01839
N         -1.44467        0.13720       -0.01687
C         -0.16004        0.52093       -0.01847
C          1.12186        2.56209       -0.01985
C          2.29947        1.78954       -0.02144
C          2.22958        0.37640       -0.02151
C          0.98149       -0.27629       -0.02001
H          1.15930        3.64352       -0.01977
H          3.26395        2.28037       -0.02260
H          0.91318       -1.35639       -0.02004
H          3.14095       -0.20715       -0.02273
H         -3.61430        3.58749       -0.01352
H         -6.04733        3.77545       -0.01020
C         -7.91103        1.71505       -0.00797
H         -6.38278       -0.52913       -0.01043
F         -8.35459        3.02639       -0.00714
F         -8.40474        1.08301        1.11881
F         -8.40783        1.08338       -1.13361
H         -3.94137       -0.71696       -0.01376
