# Supplementary material for: Low-cost machine learning prediction of excited state properties of iridium-centered phosphors
Source: Chem Sci. 2023 Jan 5;14(6):1419–33. doi: 10.1039/d2sc06150c (PMC9906783; doi:10.1039/d2sc06150c)
Supplement: SC-014-D2SC06150C-s001 [file SC-014-D2SC06150C-s001.zip › ZIP contents/HLS ligands/CN69.xyz]

24
	Energy:      35.6756780
C         -4.42975        2.79538        0.02441
C         -4.58726        1.41232       -0.03348
C         -3.14934        3.35398        0.03391
C         -1.99724        2.54247       -0.01425
C         -2.17837        1.14013       -0.07269
C         -3.46417        0.58780       -0.08186
C         -0.66181        3.28399        0.00252
C          0.67536        2.56751       -0.04365
H         -0.65393        3.89855        0.92962
H         -0.67443        3.97614       -0.86813
N          0.79256        1.21385       -0.10343
C          1.84490        3.34659       -0.02336
C          3.09434        2.72430       -0.06447
C          3.17506        1.33356       -0.12543
C          1.99778        0.58566       -0.14429
H         -5.30048        3.43729        0.06204
H         -3.05518        4.43260        0.07938
H         -5.57914        0.97913       -0.04086
H         -3.58949       -0.48666       -0.12680
H          1.78822        4.42734        0.02394
H          3.99799        3.31983       -0.04907
H          2.04043       -0.49422       -0.19139
H          4.13823        0.84097       -0.15768
H         -1.36924        0.43901       -0.11217
