# Supplementary material for: Low-cost machine learning prediction of excited state properties of iridium-centered phosphors
Source: Chem Sci. 2023 Jan 5;14(6):1419–33. doi: 10.1039/d2sc06150c (PMC9906783; doi:10.1039/d2sc06150c)
Supplement: SC-014-D2SC06150C-s001 [file SC-014-D2SC06150C-s001.zip › ZIP contents/HLS ligands/NN8.xyz]

28
	Energy:      34.2687979
C         -0.36152        0.00001        2.44224
C          0.22086       -0.00001        3.72176
C          1.61371       -0.00004        3.83476
C          2.42007       -0.00007        2.67883
C          0.46148       -0.00001        1.31638
N          1.81257       -0.00005        1.45864
C          3.90742       -0.00011        2.72732
C          4.63680       -0.00012        3.93354
C          6.03414       -0.00016        3.91128
C          6.69842       -0.00018        2.67240
N          4.59301       -0.00012        1.54943
C          5.95054       -0.00016        1.49536
H         -1.43493        0.00004        2.30884
H          0.02551       -0.00000        0.32616
O         -0.51269        0.00001        4.86452
H          2.03335       -0.00005        4.82791
H          4.15340       -0.00011        4.89721
O          6.69217       -0.00018        5.09921
H          6.45007       -0.00017        0.53572
H          7.77823       -0.00021        2.60905
C          8.06051       -0.00021        5.26502
C         -1.88882        0.00005        4.94192
H          8.29184       -0.00021        6.34995
H          8.50171        0.91084        4.80798
H          8.50167       -0.91128        4.80798
H         -2.18923        0.00006        6.00980
H         -2.29973       -0.91104        4.45758
H         -2.29968        0.91115        4.45757
