# Supplementary material for: Low-cost machine learning prediction of excited state properties of iridium-centered phosphors
Source: Chem Sci. 2023 Jan 5;14(6):1419–33. doi: 10.1039/d2sc06150c (PMC9906783; doi:10.1039/d2sc06150c)
Supplement: SC-014-D2SC06150C-s001 [file SC-014-D2SC06150C-s001.zip › ZIP contents/HLS ligands/CN80.xyz]

31
	Energy:      49.7837212
C         -3.55816        3.11943       -0.25726
C         -4.31181        1.95076       -0.14772
C         -2.16130        3.06626       -0.21542
C         -1.48751        1.83141       -0.06181
C         -2.27269        0.66165        0.04703
C         -3.66812        0.72308        0.00431
C          0.00855        1.71772       -0.01067
N          0.55801        0.48287        0.13991
C          0.87433        2.82975       -0.11099
C          2.28336        2.67271       -0.05696
C          2.77231        1.35562        0.10124
C          1.89436        0.28024        0.19705
H         -4.05481        4.07416       -0.37538
H         -1.63926        4.00425       -0.30547
Br        -6.21914        2.03169       -0.20575
H         -4.24821       -0.18692        0.08978
H          0.44755        3.80026       -0.22869
C          3.22677        3.85972       -0.16347
H          2.27816       -0.72424        0.31776
C          2.74599        5.18551       -0.33192
C          4.63569        3.69558       -0.09912
C          5.50199        4.78830       -0.19716
C          3.62179        6.27087       -0.42894
C          4.99687        6.07357       -0.36176
H          5.10659        2.73694        0.02716
H          1.69990        5.42677       -0.39403
H          3.22921        7.27169       -0.55722
H          5.67117        6.91690       -0.43729
H          6.57251        4.63516       -0.14481
H          3.81979        1.11731        0.15434
H         -1.81309       -0.31103        0.16619
