# Supplementary material for: Low-cost machine learning prediction of excited state properties of iridium-centered phosphors
Source: Chem Sci. 2023 Jan 5;14(6):1419–33. doi: 10.1039/d2sc06150c (PMC9906783; doi:10.1039/d2sc06150c)
Supplement: SC-014-D2SC06150C-s001 [file SC-014-D2SC06150C-s001.zip › ZIP contents/HLS ligands/CN94.xyz]

28
	Energy:      66.6846657
C         -5.79014        2.79454        0.03099
C         -4.39205        2.79995        0.04777
C         -6.49740        1.57833       -0.04394
C         -5.77824        0.37954       -0.10108
C         -4.38083        0.38377       -0.08439
C         -3.67099        1.59434       -0.00976
C         -2.18960        1.58874        0.00728
S         -1.20101        2.96978        0.09459
C          0.20749        2.06047        0.06106
N         -1.45151        0.44998       -0.04663
C         -0.12147        0.71745       -0.01649
C          1.52929        2.49745        0.10039
C          2.54630        1.53035        0.05909
C          2.22363        0.16081       -0.01984
C          0.88087       -0.25338       -0.05816
H          1.76684        3.55155        0.16101
H          3.58332        1.83855        0.08804
H          0.63142       -1.30501       -0.11880
H          3.01470       -0.57708       -0.05119
H         -3.88064        3.75176        0.10589
H         -6.30667        3.74302        0.07682
O         -7.85517        1.51225       -0.06362
H         -6.30630       -0.56416       -0.15898
C         -8.73712        2.57442       -0.01609
F         -8.56882        3.28459        1.15965
F        -10.02856        2.08592       -0.05810
F         -8.54195        3.40814       -1.10321
H         -3.85748       -0.56307       -0.13008
