# Supplementary material for: Low-cost machine learning prediction of excited state properties of iridium-centered phosphors
Source: Chem Sci. 2023 Jan 5;14(6):1419–33. doi: 10.1039/d2sc06150c (PMC9906783; doi:10.1039/d2sc06150c)
Supplement: SC-014-D2SC06150C-s001 [file SC-014-D2SC06150C-s001.zip › ZIP contents/HLS ligands/CN95.xyz]

30
	Energy:      75.2662195
C         -5.73019        3.05749        0.07871
C         -4.33570        2.90197        0.10436
C         -6.55998        1.92341       -0.09306
C         -5.97986        0.65562       -0.23588
C         -4.59041        0.51026       -0.20908
C         -3.75799        1.62938       -0.03913
C         -2.28925        1.47522       -0.01079
O         -1.44795        2.48786        0.14575
C         -0.24890        1.96484        0.11836
N         -1.65286        0.28192       -0.14198
C         -0.35777        0.61808       -0.05676
C          0.98526        2.59748        0.23936
C          2.13807        1.79101        0.17440
C          2.02503        0.39244       -0.00745
C          0.75822       -0.21163       -0.12589
H          1.05572        3.66832        0.37808
H          3.11661        2.24437        0.26420
H          0.65693       -1.28007       -0.26529
H          2.91764       -0.21751       -0.05589
C         -7.95468        2.08000       -0.11856
C         -8.52073        3.34996        0.02503
C         -7.70215        4.46970        0.19460
C         -6.31182        4.32729        0.22176
H         -8.14631        5.45052        0.30527
H         -5.69335        5.20706        0.35419
H         -8.60493        1.22316       -0.24909
H         -9.59661        3.46658        0.00483
H         -6.59999       -0.22307       -0.36822
H         -3.70128        3.77121        0.23597
H         -4.16762       -0.48026       -0.32164
