# Supplementary material for: Low-cost machine learning prediction of excited state properties of iridium-centered phosphors
Source: Chem Sci. 2023 Jan 5;14(6):1419–33. doi: 10.1039/d2sc06150c (PMC9906783; doi:10.1039/d2sc06150c)
Supplement: SC-014-D2SC06150C-s001 [file SC-014-D2SC06150C-s001.zip › ZIP contents/HLS ligands/CN81.xyz]

34
	Energy:      66.0635685
C         -3.52546        3.27821       -0.07586
C         -4.31889        2.13736        0.04683
C         -2.13129        3.17045       -0.09629
C         -1.50110        1.90811        0.00679
C         -2.32530        0.76727        0.12957
C         -3.71783        0.88305        0.14930
C         -0.01070        1.73849       -0.01048
N          0.50103        0.48429        0.09079
C          0.88746        2.81771       -0.11550
C          2.28612        2.61111       -0.11363
C          2.76282        1.26837       -0.02994
C          1.83022        0.22862        0.08274
H         -3.98886        4.25337       -0.15606
H         -1.57519        4.08804       -0.19417
Br        -6.22232        2.29252        0.07394
H         -4.32889       -0.00546        0.24447
H          0.51467        3.82492       -0.16847
C          3.17316        3.82462       -0.17554
H          2.16155       -0.80101        0.14061
C          2.79627        4.94787       -0.94666
C          4.37344        3.90581        0.56374
C          5.17419        5.05058        0.51146
C          3.60298        6.08834       -0.99775
C          4.79225        6.13875       -0.27199
H          4.68979        3.10092        1.21175
H          1.88558        4.94565       -1.53069
H          3.30380        6.93520       -1.60193
H          5.41374        7.02407       -0.31027
H          6.08971        5.09611        1.08719
C          4.20933        0.84446       -0.12054
H          4.91280        1.65287       -0.37632
H          4.31626        0.11114       -0.94822
H          4.52240        0.35656        0.82655
H         -1.89861       -0.22409        0.21158
