# Supplementary material for: Low-cost machine learning prediction of excited state properties of iridium-centered phosphors
Source: Chem Sci. 2023 Jan 5;14(6):1419–33. doi: 10.1039/d2sc06150c (PMC9906783; doi:10.1039/d2sc06150c)
Supplement: SC-014-D2SC06150C-s001 [file SC-014-D2SC06150C-s001.zip › ZIP contents/HLS ligands/CN42.xyz]

24
	Energy:      29.4149664
C         -5.22994        2.37276        0.20900
C         -4.56620        3.60750        0.23664
C         -3.16691        3.65189        0.19366
Cl        -5.46294        5.11844        0.32513
C         -2.40341        2.46486        0.12226
C         -4.48908        1.19226        0.13858
Cl        -6.98509        2.27560        0.26127
C         -3.09396        1.23494        0.09566
C         -0.90566        2.46836        0.07451
C         -0.13790        3.65185        0.09672
C          1.25577        3.57613        0.04917
C          1.89298        2.33390       -0.02027
N         -0.24828        1.27443        0.00633
C          1.10609        1.17748       -0.04080
C          3.38987        2.25671       -0.07117
H          3.74212        1.20451       -0.12400
H          3.81883        2.72555        0.83936
H          3.76107        2.79692       -0.96743
H         -2.70340        4.62463        0.21734
H         -4.99452        0.23494        0.11685
H         -0.58099        4.63295        0.14964
H          1.83970        4.48844        0.06654
H          1.56421        0.19837       -0.09413
H         -2.55928        0.29535        0.04138
