# Supplementary material for: Low-cost machine learning prediction of excited state properties of iridium-centered phosphors
Source: Chem Sci. 2023 Jan 5;14(6):1419–33. doi: 10.1039/d2sc06150c (PMC9906783; doi:10.1039/d2sc06150c)
Supplement: SC-014-D2SC06150C-s001 [file SC-014-D2SC06150C-s001.zip › ZIP contents/HLS ligands/NN16.xyz]

22
	Energy:      32.0575020
C         -0.30236        0.00001        2.73008
C          0.33586       -0.00001        3.97356
C          1.73796       -0.00005        4.03934
C          2.47460       -0.00007        2.83271
C          0.46411       -0.00001        1.56351
N          1.82032       -0.00005        1.63951
C          3.87582       -0.00010        2.86813
C          4.55103       -0.00012        4.10988
C          5.95462       -0.00016        4.11474
C          6.65450       -0.00018        2.90480
N          4.58929       -0.00012        1.70894
C          5.94750       -0.00016        1.70129
H         -1.38300        0.00004        2.66754
H         -0.01697       -0.00000        0.59488
H         -0.26388        0.00001        4.87593
C          2.41380       -0.00006        5.26992
C          3.81423       -0.00010        5.30515
H          6.50831       -0.00017        5.04603
H          6.47665       -0.00017        0.75799
H          7.73689       -0.00021        2.89663
H          1.86107       -0.00005        6.20237
H          4.31946       -0.00011        6.26410
