# Supplementary material for: Low-cost machine learning prediction of excited state properties of iridium-centered phosphors
Source: Chem Sci. 2023 Jan 5;14(6):1419–33. doi: 10.1039/d2sc06150c (PMC9906783; doi:10.1039/d2sc06150c)
Supplement: SC-014-D2SC06150C-s001 [file SC-014-D2SC06150C-s001.zip › ZIP contents/HLS ligands/CN46.xyz]

28
	Energy:      32.8360555
C         -5.25572        2.54789        0.15371
C         -4.56885        3.77526        0.13409
C         -3.16742        3.77659        0.10428
C         -2.43192        2.56936        0.09355
C         -4.54598        1.34879        0.14350
H         -6.33643        2.50903        0.17685
C         -3.15083        1.35607        0.11378
C         -0.93397        2.53534        0.06180
C         -0.13796        3.70007        0.04024
C          1.25387        3.58921        0.01104
C          1.86146        2.33034        0.00307
N         -0.30497        1.32431        0.05320
C          1.04704        1.19319        0.02492
C          3.35647        2.21544       -0.02833
H          3.68364        1.15387       -0.03111
H          3.78783        2.71371        0.86529
H          3.74929        2.70657       -0.94341
H         -2.67914        4.73764        0.08997
H         -5.07969        0.40706        0.15869
H         -0.55743        4.69287        0.04526
H          1.85954        4.48725       -0.00541
H          1.48180        0.20206        0.01957
O         -5.21174        4.97221        0.14287
C         -6.57883        5.15470        0.17114
H         -6.79921        6.24182        0.17139
H         -7.00715        4.70643        1.09291
H         -7.04579        4.69902       -0.72796
H         -2.63854        0.40257        0.10677
