# Supplementary material for: Low-cost machine learning prediction of excited state properties of iridium-centered phosphors
Source: Chem Sci. 2023 Jan 5;14(6):1419–33. doi: 10.1039/d2sc06150c (PMC9906783; doi:10.1039/d2sc06150c)
Supplement: SC-014-D2SC06150C-s001 [file SC-014-D2SC06150C-s001.zip › ZIP contents/HLS ligands/CN79.xyz]

27
	Energy:      32.2458234
C         -3.48135        3.27103        0.12527
C         -4.29540        2.15406        0.31637
C         -2.09621        3.12261        0.00261
C         -1.49733        1.84362        0.06963
C         -2.34047        0.72742        0.26353
C         -3.72396        0.88338        0.38529
C         -0.01898        1.63602       -0.05643
N          0.47465        0.36764        0.01991
C          0.89160        2.69344       -0.25114
C          2.25785        2.42524       -0.36009
C          2.73420        1.10478       -0.27689
C          1.79831        0.08150       -0.08305
H         -3.92147        4.25868        0.07130
H         -1.51893        4.02097       -0.14341
Br        -6.18641        2.36414        0.48310
H         -4.35108        0.01352        0.53344
H          0.57952        3.72283       -0.32186
H          2.12136       -0.94952       -0.01325
C          4.19855        0.72699       -0.38474
C          5.16387        1.89402       -0.59567
H          4.31804        0.02371       -1.23730
H          4.49502        0.20002        0.54807
H          4.92998        2.42513       -1.54282
H          6.20270        1.50703       -0.66043
H          5.10845        2.60293        0.25770
H          2.92824        3.25994       -0.50898
H         -1.93552       -0.27468        0.32242
