# Supplementary material for: Low-cost machine learning prediction of excited state properties of iridium-centered phosphors
Source: Chem Sci. 2023 Jan 5;14(6):1419–33. doi: 10.1039/d2sc06150c (PMC9906783; doi:10.1039/d2sc06150c)
Supplement: SC-014-D2SC06150C-s001 [file SC-014-D2SC06150C-s001.zip › ZIP contents/HLS ligands/CN78.xyz]

34
	Energy:      65.9828349
C         -3.52907        3.28621       -0.01327
C         -4.32860        2.14397        0.03578
C         -2.13519        3.17322       -0.02449
C         -1.51090        1.90401        0.01360
C         -2.34160        0.76211        0.06273
C         -3.73377        0.88303        0.07368
C         -0.02051        1.72683        0.00331
N          0.48096        0.46731        0.03669
C          0.88562        2.80244       -0.04069
C          2.28892        2.59707       -0.03862
C          2.75277        1.24163        0.00549
C          1.80691        0.20367        0.03404
H         -3.98710        4.26691       -0.04302
H         -1.57568        4.09300       -0.06358
Cl        -6.07639        2.29312        0.04953
H         -4.34906       -0.00703        0.11171
H          0.50479        3.80492       -0.05487
C          3.18209        3.82303       -0.11966
H          2.12051       -0.83244        0.05378
C          2.72607        4.98456       -0.79648
C          4.47158        3.88708        0.45794
C          5.25783        5.03945        0.35975
C          3.51875        6.13121       -0.89447
C          4.78411        6.15899       -0.31730
H          4.89355        3.08456        1.02018
H          1.76174        5.01990       -1.28180
H          3.14914        7.00044       -1.42341
H          5.39617        7.04859       -0.39184
H          6.23861        5.06459        0.81760
C          4.20231        0.82226       -0.03457
H          4.71251        1.28834       -0.90343
H          4.31101       -0.27825       -0.14251
H          4.71229        1.04935        0.91743
H         -1.92037       -0.23449        0.09321
