# Supplementary material for: Low-cost machine learning prediction of excited state properties of iridium-centered phosphors
Source: Chem Sci. 2023 Jan 5;14(6):1419–33. doi: 10.1039/d2sc06150c (PMC9906783; doi:10.1039/d2sc06150c)
Supplement: SC-014-D2SC06150C-s001 [file SC-014-D2SC06150C-s001.zip › ZIP contents/HLS ligands/CN44.xyz]

25
	Energy:      29.0071317
C         -5.29831        2.45724        0.20531
C         -4.64464        3.69154        0.22756
C         -3.23934        3.74640        0.18927
C         -5.43041        4.89786        0.28849
C         -2.47323        2.55532        0.12629
C         -4.55968        1.27957        0.14423
H         -6.38046        2.40435        0.23457
C         -3.16607        1.32503        0.10463
C         -0.97201        2.54138        0.08008
C         -0.18396        3.71105        0.10072
C          1.21148        3.60935        0.05230
C          1.82880        2.35550       -0.01653
N         -0.33211        1.33715        0.01313
C          1.02031        1.21450       -0.03489
C          3.32674        2.24865       -0.06928
H          3.66168        1.19021       -0.12176
H          3.76907        2.70898        0.83925
H          3.71050        2.77973       -0.96582
H         -2.77063        4.71934        0.20811
H         -5.06815        0.32451        0.12667
H         -0.61578        4.69788        0.15290
H          1.81412        4.50932        0.06805
H          1.45938        0.22635       -0.08761
N         -6.07420        5.85852        0.33753
H         -2.63508        0.38383        0.05655
