# Supplementary material for: Low-cost machine learning prediction of excited state properties of iridium-centered phosphors
Source: Chem Sci. 2023 Jan 5;14(6):1419–33. doi: 10.1039/d2sc06150c (PMC9906783; doi:10.1039/d2sc06150c)
Supplement: SC-014-D2SC06150C-s001 [file SC-014-D2SC06150C-s001.zip › ZIP contents/HLS ligands/CN109.xyz]

33
	Energy:      66.6304051
C         -5.37485        8.09584        0.64384
C         -3.99375        8.07192        0.85806
C         -3.30862        6.85388        0.98390
C         -6.11982        6.89746        0.54795
C         -5.41622        5.67997        0.67661
C         -4.03621        5.65923        0.89060
C         -1.84468        6.81394        1.21127
C         -0.97406        7.88147        1.32892
N          0.24418        7.35310        1.52616
N         -1.12418        5.67872        1.34118
N          0.13831        6.03459        1.53101
H         -5.83914        9.06653        0.55622
H         -3.46828        9.01473        0.92414
H         -5.93144        4.73137        0.61223
H         -1.19233        8.93978        1.27806
C          1.48867        8.08627        1.70716
H          2.33368        7.37964        1.84947
H          1.41087        8.74003        2.60116
H          1.68815        8.71121        0.81143
C         -7.64515        6.87686        0.31218
C         -8.25705        8.29356        0.19444
C         -8.33877        6.16354        1.49294
C         -7.95298        6.12301       -0.99973
H         -7.46431        6.62882       -1.86051
H         -9.04803        6.09255       -1.18895
H         -7.59350        5.07367       -0.96465
H         -8.13062        6.69881        2.44464
H         -7.99065        5.11539        1.60148
H         -9.43994        6.13370        1.34323
H         -8.09326        8.87592        1.12693
H         -9.35448        8.23598        0.02552
H         -7.81622        8.84683       -0.66293
H         -3.53878        4.70173        0.98315
