# Supplementary material for: Low-cost machine learning prediction of excited state properties of iridium-centered phosphors
Source: Chem Sci. 2023 Jan 5;14(6):1419–33. doi: 10.1039/d2sc06150c (PMC9906783; doi:10.1039/d2sc06150c)
Supplement: SC-014-D2SC06150C-s001 [file SC-014-D2SC06150C-s001.zip › ZIP contents/HLS ligands/CN7.xyz]

25
	Energy:      59.6493294
C          4.22359        3.20861       -0.57117
C          4.87505        4.39908       -0.92070
C          6.25276        4.40160       -1.21626
C          7.02565        3.21816       -1.16219
C          4.97479        2.02070       -0.50292
C          6.36397        2.03217       -0.76724
C          8.51046        3.17472       -1.47691
C          9.26237        4.31984       -1.85931
C         10.60181        4.20508       -2.13447
C         11.16519        2.96148       -2.02883
N          9.16372        1.97009       -1.40269
C         10.47638        1.83631       -1.66902
H          4.31898        5.33086       -0.97431
H          6.70449        5.33884       -1.48204
C          2.80149        3.21511       -0.28367
H          4.51964        1.07577       -0.22310
H          8.84882        5.30054       -1.95050
H         11.21935        5.06754       -2.43047
H         10.98845        0.86921       -1.60372
C         12.48881        2.82972       -2.29615
N          1.66508        3.21669       -0.05324
H         12.83934        3.80677       -2.55382
H         12.51085        2.13911       -3.11552
H         12.89418        2.46081       -1.37494
H          7.00886        1.12925       -0.48095
