# Supplementary material for: Low-cost machine learning prediction of excited state properties of iridium-centered phosphors
Source: Chem Sci. 2023 Jan 5;14(6):1419–33. doi: 10.1039/d2sc06150c (PMC9906783; doi:10.1039/d2sc06150c)
Supplement: SC-014-D2SC06150C-s001 [file SC-014-D2SC06150C-s001.zip › ZIP contents/HLS ligands/CN37.xyz]

24
	Energy:      64.1980847
C         -5.60031        2.80146       -0.01433
C         -4.20620        2.69088       -0.01737
C         -6.39481        1.65214        0.00983
C         -5.79562        0.38988        0.03099
C         -4.40187        0.27444        0.02805
C         -3.59434        1.42559        0.00380
C         -2.12202        1.31319        0.00051
O         -1.30654        2.35822       -0.02184
C         -0.09406        1.86632       -0.01716
N         -1.45538        0.12944        0.02001
C         -0.16870        0.50611        0.00833
C          1.12414        2.53992       -0.03410
C          2.29757        1.76112       -0.02395
C          2.22009        0.34862        0.00251
C          0.96852       -0.29717        0.01906
H          1.16739        3.62095       -0.05429
H          3.26467        2.24660       -0.03649
H          0.89442       -1.37669        0.03934
H          3.12831       -0.23978        0.01010
H         -3.60808        3.59348       -0.03625
H         -6.06375        3.77955       -0.03073
F         -7.74618        1.76164        0.01274
H         -6.41047       -0.50081        0.04971
H         -3.95805       -0.71309        0.04469
