# Supplementary material for: Low-cost machine learning prediction of excited state properties of iridium-centered phosphors
Source: Chem Sci. 2023 Jan 5;14(6):1419–33. doi: 10.1039/d2sc06150c (PMC9906783; doi:10.1039/d2sc06150c)
Supplement: SC-014-D2SC06150C-s001 [file SC-014-D2SC06150C-s001.zip › ZIP contents/HLS ligands/CN108.xyz]

23
	Energy:      55.4174844
C         -5.30776        8.63484        0.61908
C         -3.95037        8.49562        0.92442
C         -3.28833        7.27024        0.71269
C         -6.03556        7.54990        0.09405
C         -5.38014        6.33296       -0.11678
C         -4.02373        6.19184        0.18773
N         -1.88663        7.10455        1.02123
C         -1.03944        8.02847        1.52671
C          0.20210        7.45043        1.66569
N         -1.22769        5.96850        0.83669
C          0.04852        6.15511        1.22276
H         -5.78066        9.59159        0.79571
H         -3.43111        9.35332        1.32508
O         -7.35470        7.63359       -0.21873
H         -5.92565        5.48879       -0.51997
H         -1.28510        9.04929        1.78155
H          1.10429        7.91367        2.04181
H          0.81719        5.39521        1.18359
C         -8.14852        8.75240       -0.07383
H         -9.17724        8.51304       -0.41271
H         -8.18950        9.05863        0.99324
H         -7.75572        9.58514       -0.69540
H         -3.54975        5.23493        0.01134
