# Supplementary material for: Low-cost machine learning prediction of excited state properties of iridium-centered phosphors
Source: Chem Sci. 2023 Jan 5;14(6):1419–33. doi: 10.1039/d2sc06150c (PMC9906783; doi:10.1039/d2sc06150c)
Supplement: SC-014-D2SC06150C-s001 [file SC-014-D2SC06150C-s001.zip › ZIP contents/HLS ligands/CN4.xyz]

24
	Energy:      28.3763977
C          4.29031        3.20425       -0.54832
C          4.92231        4.39238       -0.91743
C          6.28733        4.40108       -1.22137
C          7.04926        3.21170       -1.16069
C          5.02462        2.01983       -0.48248
C          6.38909        2.02121       -0.78489
C          8.51304        3.17299       -1.47733
C          9.24710        4.31536       -1.86003
C         10.61076        4.20304       -2.14028
C         11.25057        2.96256       -2.04284
N          9.17184        1.98094       -1.39342
C         10.49718        1.84879       -1.66138
H          4.35603        5.31378       -0.96975
H          6.72055        5.34784       -1.49991
Cl         2.57779        3.19988       -0.16825
H          4.53964        1.09499       -0.19670
H          8.79934        5.29182       -1.94910
H         11.16536        5.08604       -2.43325
H         10.96190        0.87478       -1.57653
C         12.71362        2.81670       -2.33861
H         13.16996        3.78762       -2.62676
H         12.85565        2.09991       -3.17463
H         13.23993        2.43447       -1.43873
H          6.92379        1.08217       -0.72217
