# Supplementary material for: Low-cost machine learning prediction of excited state properties of iridium-centered phosphors
Source: Chem Sci. 2023 Jan 5;14(6):1419–33. doi: 10.1039/d2sc06150c (PMC9906783; doi:10.1039/d2sc06150c)
Supplement: SC-014-D2SC06150C-s001 [file SC-014-D2SC06150C-s001.zip › ZIP contents/HLS ligands/CN34.xyz]

28
	Energy:      69.3086469
C         -5.76009        2.84022       -0.00978
C         -4.36138        2.83412       -0.02148
C         -6.47855        1.62722        0.05181
C         -5.76323        0.42473        0.10069
C         -4.36625        0.41893        0.08898
C         -3.64835        1.62420        0.02771
C         -2.16693        1.60886        0.01570
S         -1.16880        2.98396       -0.05569
C          0.23347        2.06494       -0.02577
N         -1.43663        0.46473        0.06168
C         -0.10474        0.72352        0.03841
C          1.55828        2.49337       -0.05673
C          2.56866        1.51912       -0.02092
C          2.23656        0.15112        0.04442
C          0.89094       -0.25437        0.07451
H          1.80309        3.54636       -0.10693
H          3.60780        1.82059       -0.04363
H          0.63426       -1.30481        0.12469
H          3.02257       -0.59233        0.07161
H         -3.84233        3.78248       -0.06927
H         -6.24808        3.80043       -0.04945
O         -7.83712        1.54768        0.06709
H         -6.29586       -0.51709        0.14832
C         -8.77457        2.56369        0.02770
H         -9.40698        2.50494        0.93725
H         -9.42275        2.42059       -0.86115
H         -8.34145        3.57739       -0.02376
H         -3.84975       -0.53199        0.12803
