# Supplementary material for: Low-cost machine learning prediction of excited state properties of iridium-centered phosphors
Source: Chem Sci. 2023 Jan 5;14(6):1419–33. doi: 10.1039/d2sc06150c (PMC9906783; doi:10.1039/d2sc06150c)
Supplement: SC-014-D2SC06150C-s001 [file SC-014-D2SC06150C-s001.zip › ZIP contents/HLS ligands/CN35.xyz]

28
	Energy:      72.0943189
C         -5.60341        2.79518       -0.01177
C         -4.20941        2.67971       -0.01657
C         -6.41448        1.64026        0.02794
C         -5.79501        0.38437        0.06223
C         -4.40245        0.27007        0.05740
C         -3.59690        1.41811        0.01790
C         -2.12436        1.30650        0.01248
O         -1.30952        2.35164       -0.02395
C         -0.09674        1.86052       -0.01640
N         -1.45694        0.12343        0.04418
C         -0.17052        0.50066        0.02507
C          1.12102        2.53456       -0.04406
C          2.29493        1.75659       -0.02764
C          2.21834        0.34445        0.01543
C          0.96719       -0.30180        0.04245
H          1.16358        3.61531       -0.07692
H          3.26171        2.24244       -0.04811
H          0.89377       -1.38105        0.07545
H          3.12693       -0.24331        0.02770
H         -3.60953        3.58107       -0.04737
H         -6.01471        3.79104       -0.03939
O         -7.77518        1.66646        0.03523
H         -6.39955       -0.51371        0.09297
C         -8.63045        2.75289        0.00677
H         -9.27119        2.72994        0.91209
H         -9.28222        2.67408       -0.88747
H         -8.11941        3.73040       -0.02679
H         -3.95817       -0.71708        0.08459
