# Supplementary material for: Low-cost machine learning prediction of excited state properties of iridium-centered phosphors
Source: Chem Sci. 2023 Jan 5;14(6):1419–33. doi: 10.1039/d2sc06150c (PMC9906783; doi:10.1039/d2sc06150c)
Supplement: SC-014-D2SC06150C-s001 [file SC-014-D2SC06150C-s001.zip › ZIP contents/HLS ligands/CN21.xyz]

19
	Energy:      51.1019327
C         -5.18039        7.78123        0.65687
C         -3.81666        7.89738        0.94430
C         -2.96208        6.78123        0.82579
C         -5.71035        6.55616        0.24879
C         -4.87763        5.44290        0.12686
C         -3.51353        5.55226        0.41267
N         -1.55021        6.87582        1.11693
C         -0.86382        7.96774        1.52103
C          0.45713        7.61592        1.68289
N         -0.71403        5.85119        1.01808
C          0.51652        6.27843        1.35840
H         -5.82760        8.64378        0.75097
H         -3.44463        8.86151        1.25694
H         -6.76622        6.46963        0.02710
H         -5.28913        4.49310       -0.18964
H         -1.27311        8.95315        1.69088
H          1.27303        8.25268        1.99727
H          1.39988        5.65442        1.36906
H         -2.88972        4.67378        0.31014
