# Supplementary material for: Low-cost machine learning prediction of excited state properties of iridium-centered phosphors
Source: Chem Sci. 2023 Jan 5;14(6):1419–33. doi: 10.1039/d2sc06150c (PMC9906783; doi:10.1039/d2sc06150c)
Supplement: SC-014-D2SC06150C-s001 [file SC-014-D2SC06150C-s001.zip › ZIP contents/HLS ligands/CN5.xyz]

24
	Energy:      28.3061704
C          4.28815        3.17757       -0.61634
C          4.92930        4.37597       -0.93193
C          6.29649        4.38927       -1.22571
C          7.05137        3.19397       -1.20850
C          5.01526        1.98730       -0.59397
C          6.38188        1.99297       -0.88645
C          8.51716        3.15971       -1.51618
C          9.26010        4.31236       -1.84744
C         10.62513        4.20366       -2.12243
C         11.25753        2.95666       -2.07048
N          9.16890        1.96152       -1.47571
C         10.49541        1.83275       -1.73944
H          4.36808        5.30160       -0.95021
H          6.73692        5.34413       -1.46210
Br         2.42064        3.16676       -0.21617
H          4.52260        1.05481       -0.34974
H          8.81824        5.29412       -1.90031
H         11.18657        5.09456       -2.37576
H         10.95426        0.85350       -1.69058
C         12.72188        2.81452       -2.36160
H         13.18550        3.79362       -2.60730
H         12.86610        2.13107       -3.22473
H         13.23960        2.39350       -1.47414
H          6.91083        1.04901       -0.85853
