# Supplementary material for: Low-cost machine learning prediction of excited state properties of iridium-centered phosphors
Source: Chem Sci. 2023 Jan 5;14(6):1419–33. doi: 10.1039/d2sc06150c (PMC9906783; doi:10.1039/d2sc06150c)
Supplement: SC-014-D2SC06150C-s001 [file SC-014-D2SC06150C-s001.zip › ZIP contents/HLS ligands/CN1.xyz]

21
	Energy:      27.3721586
C          4.34151        3.18897       -0.50464
C          4.96308        4.36834       -0.91313
C          6.32686        4.37660       -1.22312
C          7.09662        3.19418       -1.12829
C          5.08202        2.01219       -0.40448
C          6.44540        2.01177       -0.71242
C          8.55924        3.15473       -1.44978
C          9.28478        4.29026       -1.87159
C         10.64824        4.17581       -2.15364
C         11.28891        2.94592       -2.01909
N          9.22662        1.96937       -1.33136
C         10.55215        1.83985       -1.60144
H          4.38638        5.28123       -0.99033
H          6.75286        5.31687       -1.53309
H          3.28584        3.18716       -0.26572
H          4.59932        1.09669       -0.08734
H          8.83104        5.26088       -1.98949
H         11.20879        5.04347       -2.47733
H         11.03242        0.87684       -1.49125
H         12.34499        2.85103       -2.23614
H          6.98606        1.07838       -0.62243
