# Supplementary material for: Low-cost machine learning prediction of excited state properties of iridium-centered phosphors
Source: Chem Sci. 2023 Jan 5;14(6):1419–33. doi: 10.1039/d2sc06150c (PMC9906783; doi:10.1039/d2sc06150c)
Supplement: SC-014-D2SC06150C-s001 [file SC-014-D2SC06150C-s001.zip › ZIP contents/HLS ligands/CN31.xyz]

24
	Energy:      64.1211071
C         -5.45806        2.81379        0.01039
C         -4.06500        2.69072        0.00384
C         -6.26234        1.67225        0.05265
C         -5.67498        0.40516        0.08844
C         -4.28236        0.27682        0.08206
C         -3.46449        1.42023        0.03964
C         -1.99327        1.29440        0.03259
O         -1.16847        2.33159       -0.00648
C          0.03952        1.82878        0.00039
N         -1.33731        0.10500        0.06538
C         -0.04733        0.46976        0.04413
C          1.26370        2.49098       -0.02979
C          2.43006        1.70173       -0.01352
C          2.33990        0.29047        0.03190
C          1.08260       -0.34363        0.06144
H          1.31666        3.57121       -0.06443
H          3.40147        2.17819       -0.03591
H          0.99881       -1.42207        0.09626
H          3.24278       -0.30602        0.04403
H         -3.45888        3.58757       -0.02917
H         -5.91413        3.79500       -0.01732
H         -7.34030        1.76950        0.05765
H         -6.29907       -0.47857        0.12117
H         -3.84752       -0.71444        0.11025
