# Supplementary material for: Low-cost machine learning prediction of excited state properties of iridium-centered phosphors
Source: Chem Sci. 2023 Jan 5;14(6):1419–33. doi: 10.1039/d2sc06150c (PMC9906783; doi:10.1039/d2sc06150c)
Supplement: SC-014-D2SC06150C-s001 [file SC-014-D2SC06150C-s001.zip › ZIP contents/HLS ligands/CN30.xyz]

24
	Energy:      61.3333103
C         -5.68547        2.71122       -0.00005
C         -4.28716        2.73153        0.00000
C         -6.36933        1.49376       -0.00047
C         -5.65619        0.29329       -0.00084
C         -4.25796        0.30753       -0.00078
C         -3.55642        1.52788       -0.00036
C         -2.07507        1.53427       -0.00029
S         -1.09683        2.92537        0.00009
C          0.31852        2.02608       -0.00002
N         -1.32852        0.39979       -0.00049
C         -0.00043        0.67841       -0.00034
C          1.63711        2.47438        0.00017
C          2.66137        1.51405        0.00004
C          2.34889        0.13988       -0.00027
C          1.00917       -0.28576       -0.00047
H          1.86683        3.53195        0.00041
H          3.69613        1.83107        0.00019
H          0.76755       -1.34096       -0.00070
H          3.14548       -0.59271       -0.00036
H         -3.78424        3.68952        0.00034
H         -6.23937        3.64117        0.00024
H         -7.45160        1.48063       -0.00052
H         -6.18708       -0.64997       -0.00117
H         -3.72779       -0.63658       -0.00108
