# Supplementary material for: Low-cost machine learning prediction of excited state properties of iridium-centered phosphors
Source: Chem Sci. 2023 Jan 5;14(6):1419–33. doi: 10.1039/d2sc06150c (PMC9906783; doi:10.1039/d2sc06150c)
Supplement: SC-014-D2SC06150C-s001 [file SC-014-D2SC06150C-s001.zip › ZIP contents/HLS ligands/CN2.xyz]

24
	Energy:      28.4324961
C          4.25240        3.15944       -0.59408
C          4.88761        4.35729       -0.91924
C          6.25446        4.37370       -1.21508
C          7.01364        3.18091       -1.18987
C          4.98227        1.97220       -0.56347
C          6.34862        1.97979       -0.85780
C          8.47911        3.14939       -1.49930
C          9.21767        4.30216       -1.83979
C         10.58268        4.19613       -2.11590
C         11.21938        2.95167       -2.05596
N          9.13496        1.95373       -1.45119
C         10.46153        1.82757       -1.71585
H          4.31916        5.27829       -0.94249
H          6.69105        5.32837       -1.45926
H          3.19440        3.15139       -0.36583
H          4.48898        1.04233       -0.31102
H          8.77237        5.28200       -1.89901
H         11.14075        5.08710       -2.37633
H         10.92378        0.85025       -1.66067
C         12.68380        2.81241       -2.34812
H         13.14377        3.79131       -2.60140
H         12.82915        2.12335       -3.20658
H         13.20417        2.39945       -1.45842
H          6.88070        1.03780       -0.82343
