# Supplementary material for: Low-cost machine learning prediction of excited state properties of iridium-centered phosphors
Source: Chem Sci. 2023 Jan 5;14(6):1419–33. doi: 10.1039/d2sc06150c (PMC9906783; doi:10.1039/d2sc06150c)
Supplement: SC-014-D2SC06150C-s001 [file SC-014-D2SC06150C-s001.zip › ZIP contents/HLS ligands/CN33.xyz]

27
	Energy:      65.2126540
C         -5.38006        2.81524        0.00357
C         -3.98738        2.69120        0.00551
C         -6.19241        1.67156       -0.02727
C         -5.59480        0.40375       -0.05612
C         -4.20233        0.27877       -0.05420
C         -3.38624        1.42222       -0.02334
C         -1.91480        1.29791       -0.02110
O         -1.09090        2.33617        0.00724
C          0.11757        1.83455       -0.00064
N         -1.25771        0.10896       -0.04776
C          0.03196        0.47517       -0.03415
C          1.34117        2.49820        0.02001
C          2.50828        1.71003        0.00499
C          2.41940        0.29838       -0.02981
C          1.16266       -0.33718       -0.04989
H          1.39314        3.57870        0.04659
H          3.47927        2.18761        0.02018
H          1.07985       -1.41593       -0.07653
H          3.32285       -0.29727       -0.04108
H         -3.38119        3.58833        0.02960
H         -5.82190        3.80371        0.02614
C         -7.68784        1.78972       -0.02971
H         -6.20832       -0.48864       -0.08011
H         -8.01390        2.85135       -0.00493
H         -8.10434        1.27393        0.86102
H         -8.09790        1.31812       -0.94751
H         -3.76590       -0.71196       -0.07684
