# Supplementary material for: Low-cost machine learning prediction of excited state properties of iridium-centered phosphors
Source: Chem Sci. 2023 Jan 5;14(6):1419–33. doi: 10.1039/d2sc06150c (PMC9906783; doi:10.1039/d2sc06150c)
Supplement: SC-014-D2SC06150C-s001 [file SC-014-D2SC06150C-s001.zip › ZIP contents/HLS ligands/CN3.xyz]

24
	Energy:      28.5110161
C          4.27077        3.16798       -0.59589
C          4.90654        4.36536       -0.92317
C          6.27331        4.38077       -1.21938
C          7.03219        3.18792       -1.19255
C          5.00078        1.98047       -0.56372
C          6.36703        1.98752       -0.85847
C          8.49758        3.15559       -1.50234
C          9.23632        4.30767       -1.84477
C         10.60123        4.20089       -2.12109
C         11.23765        2.95638       -2.05946
N          9.15315        1.95985       -1.45262
C         10.47963        1.83297       -1.71746
H          4.33958        5.28732       -0.94811
H          6.71013        5.33493       -1.46517
F          2.94554        3.15864       -0.30958
H          4.50870        1.05025       -0.30986
H          8.79126        5.28754       -1.90535
H         11.15945        5.09134       -2.38302
H         10.94165        0.85562       -1.66093
C         12.70195        2.81632       -2.35182
H         13.16209        3.79473       -2.60670
H         12.84689        2.12593       -3.20928
H         13.22247        2.40457       -1.46164
H          6.89899        1.04551       -0.82282
