# Supplementary material for: Low-cost machine learning prediction of excited state properties of iridium-centered phosphors
Source: Chem Sci. 2023 Jan 5;14(6):1419–33. doi: 10.1039/d2sc06150c (PMC9906783; doi:10.1039/d2sc06150c)
Supplement: SC-014-D2SC06150C-s001 [file SC-014-D2SC06150C-s001.zip › ZIP contents/HLS ligands/NN42.xyz]

21
	Energy:      64.9004081
C          4.66851       -0.05057        3.33963
C          5.38175       -0.02573        4.54798
C          6.78269       -0.01793        4.52208
C          7.45618       -0.03519        3.27955
N          5.34507       -0.06676        2.15831
C          6.70293       -0.05978        2.09935
H          4.85453       -0.01266        5.49503
H          7.19010       -0.07343        1.13233
C          3.19700       -0.05944        3.32732
N          2.41520       -0.04535        4.42178
N          1.17528       -0.06053        3.96047
N          1.19467       -0.08303        2.63660
N          2.44757       -0.08292        2.21133
C          7.52509        0.00677        5.71314
C          8.92266        0.01422        5.66798
C          9.58724       -0.00287        4.43819
C          8.85880       -0.02753        3.24510
H         10.66922        0.00301        4.40978
H          9.38891       -0.04055        2.30026
H          7.02673        0.02027        6.67514
H          9.49201        0.03329        6.58830
