# Supplementary material for: Low-cost machine learning prediction of excited state properties of iridium-centered phosphors
Source: Chem Sci. 2023 Jan 5;14(6):1419–33. doi: 10.1039/d2sc06150c (PMC9906783; doi:10.1039/d2sc06150c)
Supplement: SC-014-D2SC06150C-s001 [file SC-014-D2SC06150C-s001.zip › ZIP contents/HLS ligands/NN43.xyz]

74
	Energy:      46.2588712
C          0.50645       -0.00845        3.08081
C          1.05131       -0.00571        4.37740
C          2.44750       -0.00299        4.52213
C          3.28257       -0.00300        3.38667
C          1.35874       -0.00835        1.97712
N          2.70513       -0.00566        2.15291
C          4.76978       -0.00034        3.46756
C          5.47675        0.00194        4.68694
C          6.88041        0.00417        4.69450
C          7.56268        0.00418        3.46465
N          5.47763       -0.00027        2.30375
C          6.83516        0.00194        2.27503
H         -0.56029       -0.01063        2.90742
H          0.94873       -0.01042        0.97594
C          0.21362       -0.00553        5.64142
H          2.85109       -0.00093        5.52240
H          4.96704        0.00192        5.63753
C          7.57611        0.00633        6.04193
H          7.35133        0.00191        1.32423
H          8.64194        0.00585        3.40795
C          9.11197        0.00826        6.00098
H          7.24167       -0.89593        6.59999
H          7.23922        0.90856        6.59856
C          9.68715        0.00974        7.42299
H          9.46656        0.91608        5.46500
H          9.46875       -0.89938        5.46615
C         11.21987        0.01126        7.40732
H          9.32886       -0.89449        7.96325
H          9.32695        0.91380        7.96228
C         11.77623        0.01223        8.83644
H         11.58153        0.91592        6.87045
H         11.58325       -0.89312        6.87113
C         13.30907        0.01344        8.83647
H         11.41127       -0.89216        9.37190
H         11.40975        0.91632        9.37136
C         13.85498        0.01407       10.26955
H         13.67570        0.91810        8.30290
H         13.67710       -0.89086        8.30324
C         15.38764        0.01514       10.27617
H         13.48696       -0.89045       10.80269
H         13.48566        0.91820       10.80244
C         15.93126        0.01562       11.70212
H         15.76308        0.91907        9.74868
H         15.76434       -0.88837        9.74885
H         15.58690        0.92080       12.24641
H         17.04132        0.01638       11.67762
H         15.58816       -0.88996       12.24654
C         -1.30876       -0.00884        5.43433
H          0.48517        0.89809        6.23056
H          0.48866       -0.90639        6.23316
C         -2.03440       -0.00820        6.78577
H         -1.60256       -0.91804        4.86495
H         -1.60622        0.89742        4.86218
C         -3.55645       -0.01177        6.60462
H         -1.73752        0.89752        7.35974
H         -1.73370       -0.91076        7.36270
C         -4.26374       -0.01089        7.96539
H         -3.85697       -0.91795        6.03368
H         -3.86089        0.89110        6.03051
C         -5.78765       -0.01465        7.80025
H         -3.95989        0.89507        8.53524
H         -3.95583       -0.91339        8.53855
C         -6.48467       -0.01361        9.16623
H         -6.09332       -0.92091        7.23211
H         -6.09744        0.88804        7.22866
C         -8.00913       -0.01746        9.00790
H         -6.17761        0.89254        9.73406
H         -6.17342       -0.91609        9.73760
C         -8.70299       -0.01635       10.36710
H         -8.32417       -0.92305        8.44491
H         -8.32838        0.88438        8.44129
H         -8.41769       -0.91990       10.94710
H         -9.80398       -0.01922       10.22335
H         -8.42193        0.89085       10.94345
