# Supplementary material for: Low-cost machine learning prediction of excited state properties of iridium-centered phosphors
Source: Chem Sci. 2023 Jan 5;14(6):1419–33. doi: 10.1039/d2sc06150c (PMC9906783; doi:10.1039/d2sc06150c)
Supplement: SC-014-D2SC06150C-s001 [file SC-014-D2SC06150C-s001.zip › ZIP contents/HLS ligands/CN101.xyz]

30
	Energy:      39.7661824
C         -5.21462        2.99728        0.15839
C         -3.81690        2.89303        0.24587
C         -5.99500        1.83755       -0.05107
C         -5.36514        0.59469       -0.16938
C         -3.97502        0.49771       -0.08151
C         -3.17334        1.64013        0.12722
C         -7.39215        1.94357       -0.13826
C         -8.00966        3.19156       -0.01839
C         -7.24007        4.33900        0.18866
C         -5.84820        4.24562        0.27714
H         -7.72329        5.30313        0.28081
H         -5.26900        5.14712        0.43798
H         -8.00462        1.06422       -0.29859
H         -9.08709        3.26952       -0.08614
H         -5.94743       -0.30503       -0.33020
H         -3.25467        3.79930        0.40610
C         -1.68476        1.48473        0.21451
C         -0.80725        2.57035        0.42142
C          0.56972        2.34722        0.49168
C          1.08187        1.05220        0.35775
N         -1.14704        0.23677        0.08866
C          0.18858       -0.00305        0.15371
C          2.55636        0.78761        0.42958
H          3.13088        1.72387        0.59483
H          2.89971        0.32790       -0.52103
H          2.77016        0.09165        1.26792
H         -1.15125        3.58582        0.53061
H          1.23454        3.18735        0.65077
H          0.55224       -1.01698        0.04615
H         -3.53065       -0.48448       -0.17887
