# Supplementary material for: Low-cost machine learning prediction of excited state properties of iridium-centered phosphors
Source: Chem Sci. 2023 Jan 5;14(6):1419–33. doi: 10.1039/d2sc06150c (PMC9906783; doi:10.1039/d2sc06150c)
Supplement: SC-014-D2SC06150C-s001 [file SC-014-D2SC06150C-s001.zip › ZIP contents/HLS ligands/CN103.xyz]

28
	Energy:      57.0966772
C         -5.57369        8.04424        0.83030
C         -4.18932        8.07462        1.02264
C         -3.42540        6.89519        0.92924
C         -6.22996        6.83616        0.54000
C         -5.47086        5.65882        0.44626
C         -4.08697        5.68842        0.63841
N         -1.99389        6.90351        1.12436
C         -1.20704        7.96705        1.40826
C          0.09573        7.53260        1.51217
N         -1.24064        5.81451        1.04470
C          0.03472        6.17641        1.27773
H         -6.13029        8.96988        0.90944
H         -3.72990        9.02638        1.24358
C         -7.69946        6.80019        0.33529
H         -5.94482        4.71094        0.22402
H         -1.53533        8.98865        1.53422
H          0.97274        8.12756        1.73014
C          1.19060        5.23347        1.27698
H          0.84444        4.20144        1.05799
H          1.68285        5.24618        2.27176
H          1.92257        5.54142        0.50144
O         -8.31286        5.62064        0.05568
C         -9.66958        5.48714       -0.14983
H        -10.22719        5.80439        0.75728
H         -9.90291        4.42299       -0.35886
H         -9.98719        6.10085       -1.01984
O         -8.35480        7.83090        0.41860
H         -3.53311        4.76190        0.55877
