# Supplementary material for: Low-cost machine learning prediction of excited state properties of iridium-centered phosphors
Source: Chem Sci. 2023 Jan 5;14(6):1419–33. doi: 10.1039/d2sc06150c (PMC9906783; doi:10.1039/d2sc06150c)
Supplement: SC-014-D2SC06150C-s001 [file SC-014-D2SC06150C-s001.zip › ZIP contents/HLS ligands/NN41.xyz]

25
	Energy:      75.7072814
C          4.20856       -0.05041        3.12429
C          5.00205       -0.00637        4.28230
C          6.41665        0.00508        4.19281
C          6.97231       -0.02987        2.89088
N          4.80119       -0.08244        1.90419
C          6.14830       -0.07319        1.76592
H          4.48937        0.01791        5.22731
C          7.29436        0.05245        5.43046
H          6.58417       -0.09964        0.77589
H          8.03153       -0.02508        2.70301
C          2.73804       -0.06263        3.20663
N          2.02664       -0.03423        4.34798
N          0.76010       -0.05884        3.96633
N          0.69584       -0.10065        2.64439
N          1.91935       -0.10404        2.14084
C          6.73946        0.08709        6.73656
C          7.55382        0.13065        7.87204
C          8.93894        0.14105        7.74417
C          9.51540        0.10789        6.47864
C          8.71057        0.06422        5.33643
H          7.10570        0.15646        8.85728
H          9.56573        0.17482        8.62598
H         10.59350        0.11601        6.37961
H          9.23256        0.04057        4.39617
H          5.67986        0.08180        6.92123
