# Supplementary material for: Low-cost machine learning prediction of excited state properties of iridium-centered phosphors
Source: Chem Sci. 2023 Jan 5;14(6):1419–33. doi: 10.1039/d2sc06150c (PMC9906783; doi:10.1039/d2sc06150c)
Supplement: SC-014-D2SC06150C-s001 [file SC-014-D2SC06150C-s001.zip › ZIP contents/HLS ligands/CN29.xyz]

34
	Energy:      50.4953379
C         -4.91956        1.84114       -2.17967
C         -5.70686        2.93287       -2.53078
C         -5.22252        4.23438       -2.37003
C         -3.92542        4.48083       -1.84887
C         -3.14907        3.34457       -1.50100
C         -3.64343        2.04736       -1.66591
H         -5.29845        0.83508       -2.30575
H         -6.70002        2.77181       -2.93063
H         -5.89230        5.02270       -2.66491
H         -3.03107        1.19731       -1.39276
H         -2.15450        3.41874       -1.09805
C         -3.39392        5.89174       -1.67200
C         -4.16706        7.02563       -2.01595
C         -3.67769        8.32500       -1.85307
C         -2.38984        8.55733       -1.33782
C         -2.10071        6.13871       -1.15497
C         -1.61386        7.43809       -0.99315
H         -5.16236        6.94833       -2.41682
H         -4.33176        9.13255       -2.13988
H         -1.43138        5.34900       -0.86255
C         -1.82820        9.93362       -1.14776
C         -2.54296       11.10694       -1.46888
C         -1.95424       12.35688       -1.26442
C         -0.65931       12.44933       -0.74274
N         -0.56789       10.06448       -0.64114
C          0.02396       11.26973       -0.43421
C         -0.00598       13.77985       -0.51431
H         -0.67399       14.61760       -0.80739
H          0.92529       13.84636       -1.11532
H          0.24670       13.89175        0.56110
H         -3.54213       11.08773       -1.87280
H         -2.51136       13.25151       -1.51415
H          1.02716       11.30650       -0.02912
H         -0.61530        7.55811       -0.59205
