# Supplementary material for: Low-cost machine learning prediction of excited state properties of iridium-centered phosphors
Source: Chem Sci. 2023 Jan 5;14(6):1419–33. doi: 10.1039/d2sc06150c (PMC9906783; doi:10.1039/d2sc06150c)
Supplement: SC-014-D2SC06150C-s001 [file SC-014-D2SC06150C-s001.zip › ZIP contents/HLS ligands/CN14.xyz]

24
	Energy:      34.0194163
C          3.98170        2.99713       -0.80012
C          4.55892        4.22148       -1.12762
C          5.93658        4.32423       -1.35447
C          6.77307        3.17748       -1.25430
C          4.77951        1.86200       -0.69643
C          6.15511        1.94829       -0.91974
C          8.26334        3.18474       -1.47926
C          9.01089        4.33384       -1.81748
C         10.39203        4.23926       -2.00603
C         11.04657        3.00886       -1.86212
N          8.93878        2.00565       -1.34858
C         10.27988        1.88876       -1.52674
H          3.93368        5.10195       -1.20708
F          6.40640        5.55311       -1.66675
H          4.33295        0.90918       -0.44197
H          8.57805        5.30743       -1.94411
H         10.94365        5.13408       -2.26483
H         10.74704        0.91965       -1.40613
C         12.53463        2.86586       -2.05719
F          2.64608        2.91144       -0.58293
F         13.12710        4.07361       -2.38368
F         12.78087        1.96466       -3.07700
F         13.10884        2.39487       -0.89045
H          6.73154        1.03705       -0.82690
