# Supplementary material for: Low-cost machine learning prediction of excited state properties of iridium-centered phosphors
Source: Chem Sci. 2023 Jan 5;14(6):1419–33. doi: 10.1039/d2sc06150c (PMC9906783; doi:10.1039/d2sc06150c)
Supplement: SC-014-D2SC06150C-s001 [file SC-014-D2SC06150C-s001.zip › ZIP contents/HLS ligands/CN28.xyz]

23
	Energy:      33.5442730
C         -5.21849        7.75257        0.72235
C         -3.84709        7.92111        0.97130
C         -2.98832        6.79097        0.98894
C         -5.74030        6.47798        0.49218
C         -4.90133        5.36270        0.50816
C         -3.53416        5.51317        0.75438
C         -1.61061        6.97157        1.24030
C         -1.10186        8.27185        1.47114
C          1.10853        7.31948        1.73543
N         -0.75787        5.90762        1.26432
C          0.57219        6.05229        1.50366
H         -5.88631        8.60578        0.70576
C         -3.32474        9.20207        1.20227
H         -6.79844        6.35433        0.30080
H         -5.31187        4.37731        0.32902
C         -1.96260        9.37635        1.45031
H          1.21409        5.18163        1.51394
H         -1.58185       10.37551        1.62599
H         -3.97171       10.07133        1.19099
C          0.26819        8.43329        1.71907
H          0.68694        9.41624        1.89930
H          2.16739        7.43720        1.92625
H         -2.91003        4.62825        0.76009
