# Supplementary material for: Low-cost machine learning prediction of excited state properties of iridium-centered phosphors
Source: Chem Sci. 2023 Jan 5;14(6):1419–33. doi: 10.1039/d2sc06150c (PMC9906783; doi:10.1039/d2sc06150c)
Supplement: SC-014-D2SC06150C-s001 [file SC-014-D2SC06150C-s001.zip › ZIP contents/HLS ligands/NN40.xyz]

17
	Energy:      47.6298849
C          3.76707       -0.06141        2.96827
C          4.54149        0.04061        4.13724
C          5.93457        0.05970        4.03797
C          6.54484       -0.02217        2.78598
N          4.39304       -0.13969        1.76042
C          5.74775       -0.12254        1.64486
H          4.08402        0.10491        5.11491
H          6.54056        0.13794        4.93140
H          6.20526       -0.18686        0.66671
H          7.62369       -0.00800        2.70072
C          2.29176       -0.08632        3.01038
C          1.47921       -0.01838        4.12509
C          0.19791       -0.07994        3.62781
N          0.24908       -0.17933        2.28607
N          1.51964       -0.18327        1.91040
H          1.76613        0.06481        5.16422
H         -0.71624       -0.05410        4.20539
