# Supplementary material for: Low-cost machine learning prediction of excited state properties of iridium-centered phosphors
Source: Chem Sci. 2023 Jan 5;14(6):1419–33. doi: 10.1039/d2sc06150c (PMC9906783; doi:10.1039/d2sc06150c)
Supplement: SC-014-D2SC06150C-s001 [file SC-014-D2SC06150C-s001.zip › ZIP contents/HLS ligands/CN102.xyz]

19
	Energy:      51.1802331
C         -5.17686        7.79095        0.65768
C         -3.81200        7.90341        0.94120
C         -2.96643        6.77791        0.85094
C         -5.71722        6.55986        0.28143
C         -4.89299        5.43715        0.18774
C         -3.52788        5.54322        0.46989
N         -1.55362        6.86875        1.13874
C         -0.85830        7.96520        1.51433
C          0.45995        7.60718        1.68437
N         -0.72564        5.83534        1.06569
C          0.50852        6.26139        1.39421
H         -5.81591        8.66171        0.73038
H         -3.43202        8.87225        1.22873
F         -7.04089        6.45487        0.00737
H         -5.31081        4.48208       -0.10389
H         -1.25965        8.95785        1.65911
H          1.28112        8.24531        1.98185
H          1.38693        5.63088        1.42034
H         -2.91105        4.65752        0.38966
