# Supplementary material for: Low-cost machine learning prediction of excited state properties of iridium-centered phosphors
Source: Chem Sci. 2023 Jan 5;14(6):1419–33. doi: 10.1039/d2sc06150c (PMC9906783; doi:10.1039/d2sc06150c)
Supplement: SC-014-D2SC06150C-s001 [file SC-014-D2SC06150C-s001.zip › ZIP contents/HLS ligands/CN106.xyz]

21
	Energy:      54.9641555
C         -5.63626        8.07479        0.60853
C         -4.25475        8.05963        0.82545
C         -3.56422        6.83760        0.93930
C         -6.34343        6.87495        0.50288
C         -5.66960        5.65667        0.61409
C         -4.28840        5.63582        0.83099
C         -2.10084        6.80081        1.16916
C         -1.23481        7.87041        1.30023
N         -0.01485        7.34475        1.49408
N         -1.37618        5.66707        1.28802
N         -0.11548        6.02584        1.48426
H         -6.15810        9.01928        0.52241
H         -3.73526        9.00469        0.90278
H         -6.21678        4.72626        0.53235
H         -1.45735        8.92832        1.26051
C          1.22637        8.08081        1.68554
H          2.07391        7.37602        1.82175
H          1.14426        8.72444        2.58648
H          1.42509        8.71631        0.79708
F         -7.68270        6.89290        0.29257
H         -3.78827        4.67897        0.91376
