# Supplementary material for: Low-cost machine learning prediction of excited state properties of iridium-centered phosphors
Source: Chem Sci. 2023 Jan 5;14(6):1419–33. doi: 10.1039/d2sc06150c (PMC9906783; doi:10.1039/d2sc06150c)
Supplement: SC-014-D2SC06150C-s001 [file SC-014-D2SC06150C-s001.zip › ZIP contents/HLS ligands/CN38.xyz]

24
	Energy:      61.2702939
C         -5.80694        2.71878        0.00313
C         -4.40899        2.74694       -0.01282
C         -6.48415        1.49817        0.07073
C         -5.76151        0.30316        0.12249
C         -4.36361        0.32671        0.10677
C         -3.67044        1.54957        0.03889
C         -2.18924        1.56512        0.02271
S         -1.22046        2.96058       -0.05656
C          0.20085        2.07123       -0.02722
N         -1.43508        0.43670        0.07083
C         -0.10897        0.72326        0.04284
C          1.51630        2.52722       -0.06350
C          2.54698        1.57450       -0.02696
C          2.24383        0.20009        0.04434
C          0.90709       -0.23340        0.07972
H          1.73883        3.58491       -0.11826
H          3.57951        1.89760       -0.05370
H          0.67263       -1.28880        0.13449
H          3.04532       -0.52661        0.07206
H         -3.91225        3.70670       -0.06561
H         -6.36239        3.64719       -0.03715
Cl        -8.23787        1.46614        0.09059
H         -6.28135       -0.64503        0.17494
H         -3.82692       -0.61282        0.14779
