# Supplementary material for: Low-cost machine learning prediction of excited state properties of iridium-centered phosphors
Source: Chem Sci. 2023 Jan 5;14(6):1419–33. doi: 10.1039/d2sc06150c (PMC9906783; doi:10.1039/d2sc06150c)
Supplement: SC-014-D2SC06150C-s001 [file SC-014-D2SC06150C-s001.zip › ZIP contents/HLS ligands/CN39.xyz]

24
	Energy:      64.0612866
C         -5.58376        2.81204       -0.00923
C         -4.18991        2.69991       -0.01612
C         -6.37999        1.66378        0.04090
C         -5.78049        0.40135        0.08419
C         -4.38692        0.28537        0.07744
C         -3.57890        1.43504        0.02717
C         -2.10668        1.32151        0.01970
O         -1.29063        2.36531       -0.02652
C         -0.07846        1.87270       -0.01750
N         -1.44073        0.13788        0.05935
C         -0.15388        0.51330        0.03477
C          1.14009        2.54495       -0.05281
C          2.31305        1.76563       -0.03259
C          2.23476        0.35397        0.02168
C          0.98286       -0.29045        0.05620
H          1.18395        3.62535       -0.09421
H          3.28040        2.25007       -0.05875
H          0.90814       -1.36932        0.09779
H          3.14263       -0.23484        0.03677
H         -3.59112        3.60142       -0.05526
H         -6.04320        3.79174       -0.04287
Cl        -8.12825        1.80679        0.04945
H         -6.39273       -0.49066        0.12308
H         -3.94349       -0.70189        0.11150
