# Supplementary material for: Low-cost machine learning prediction of excited state properties of iridium-centered phosphors
Source: Chem Sci. 2023 Jan 5;14(6):1419–33. doi: 10.1039/d2sc06150c (PMC9906783; doi:10.1039/d2sc06150c)
Supplement: SC-014-D2SC06150C-s001 [file SC-014-D2SC06150C-s001.zip › ZIP contents/HLS ligands/CN11.xyz]

24
	Energy:      32.5418987
C          3.98204        2.99430       -0.85527
C          4.56236        4.22712       -1.14313
C          5.94112        4.33459       -1.36088
C          6.77558        3.18409       -1.29183
C          4.77784        1.85535       -0.78252
C          6.15451        1.94628       -0.99722
C          8.26679        3.19599       -1.51009
C          9.01735        4.35457       -1.81089
C         10.39916        4.26292       -1.99614
C         11.04660        3.02885       -1.88559
N          8.94037        2.01193       -1.41165
C         10.28235        1.89919       -1.58760
H          3.93869        5.11054       -1.19861
F          6.41403        5.57163       -1.63380
H          4.32887        0.89596       -0.55888
H          8.58669        5.33223       -1.91043
H         10.96258        5.15899       -2.22631
H         10.75101        0.92781       -1.49465
C         12.52867        2.90668       -2.08030
F          2.64538        2.90409       -0.64648
H         12.99194        3.88975       -2.31037
H         12.73857        2.21381       -2.92218
H         12.99482        2.50653       -1.15538
H          6.72928        1.03180       -0.92950
