# Supplementary material for: Low-cost machine learning prediction of excited state properties of iridium-centered phosphors
Source: Chem Sci. 2023 Jan 5;14(6):1419–33. doi: 10.1039/d2sc06150c (PMC9906783; doi:10.1039/d2sc06150c)
Supplement: SC-014-D2SC06150C-s001 [file SC-014-D2SC06150C-s001.zip › ZIP contents/HLS ligands/CN9.xyz]

28
	Energy:      36.4397091
C          3.99665        3.01924       -0.81610
C          4.61948        4.23882       -1.14824
C          6.00057        4.29576       -1.36432
C          6.80211        3.13920       -1.25590
C          4.78769        1.87201       -0.70792
C          6.16639        1.92640       -0.92317
C          8.28362        3.15749       -1.47931
C          8.99619        4.32797       -1.81508
C         10.37815        4.26848       -2.00846
C         11.05758        3.05319       -1.87045
N          8.98111        1.99137       -1.35364
C         10.32481        1.91060       -1.53716
H          4.06821        5.15979       -1.24746
H          6.41615        5.25820       -1.61517
H          4.32894        0.92438       -0.45358
H          8.51816        5.28688       -1.93260
H         10.91593        5.17268       -2.26596
H         10.82022        0.95490       -1.42286
C         12.54091        2.96406       -2.07306
O          2.66133        2.88243       -0.59110
C          1.66330        3.83899       -0.63167
H          1.16830        3.88447        0.36008
H          0.90884        3.53958       -1.38786
H          2.01802        4.85293       -0.88446
H         12.97702        3.95235       -2.33200
H         12.76286        2.25505       -2.89825
H         13.02355        2.60027       -1.14160
H          6.73148        1.00822       -0.82651
