# Supplementary material for: Low-cost machine learning prediction of excited state properties of iridium-centered phosphors
Source: Chem Sci. 2023 Jan 5;14(6):1419–33. doi: 10.1039/d2sc06150c (PMC9906783; doi:10.1039/d2sc06150c)
Supplement: SC-014-D2SC06150C-s001 [file SC-014-D2SC06150C-s001.zip › ZIP contents/HLS ligands/CN107.xyz]

21
	Energy:      54.8866263
C         -5.63118        8.06022        0.60707
C         -4.24970        8.05183        0.82460
C         -3.55351        6.83301        0.93949
C         -6.33227        6.85718        0.50190
C         -5.65329        5.64226        0.61406
C         -4.27209        5.62773        0.83158
C         -2.09007        6.80315        1.17000
C         -1.22910        7.87686        1.30085
N         -0.00679        7.35699        1.49553
N         -1.36020        5.67287        1.28983
N         -0.10127        6.03763        1.48642
H         -6.15872        9.00136        0.51994
H         -3.73472        8.99938        0.90158
H         -6.19744        4.71015        0.53243
H         -1.45655        8.93369        1.26043
C          1.23090        8.09893        1.68712
H          2.08166        7.39817        1.82410
H          1.14540        8.74267        2.58766
H          1.42705        8.73485        0.79840
H         -7.40141        6.86644        0.33354
H         -3.76764        4.67323        0.91513
