# Supplementary material for: Low-cost machine learning prediction of excited state properties of iridium-centered phosphors
Source: Chem Sci. 2023 Jan 5;14(6):1419–33. doi: 10.1039/d2sc06150c (PMC9906783; doi:10.1039/d2sc06150c)
Supplement: SC-014-D2SC06150C-s001 [file SC-014-D2SC06150C-s001.zip › ZIP contents/HLS ligands/CN105.xyz]

24
	Energy:      57.5051997
C         -5.60972        8.06053        0.61865
C         -4.22819        8.04818        0.83381
C         -3.53814        6.83177        0.98177
C         -6.33075        6.85606        0.54687
C         -5.64247        5.64217        0.69446
C         -4.26166        5.62935        0.90952
C         -2.07427        6.80150        1.21037
C         -1.20787        7.87431        1.30921
N          0.01232        7.35427        1.51635
N         -1.34951        5.67158        1.36087
N         -0.08848        6.03565        1.54478
H         -6.10834        9.01491        0.50922
H         -3.70730        8.99441        0.88313
C         -7.82093        6.83706        0.31590
H         -6.17731        4.70156        0.64279
F         -8.33813        8.11522        0.19276
F         -8.44387        6.21119        1.38037
F         -8.09814        6.13677       -0.84411
H         -1.43023        8.93069        1.23931
C          1.25390        8.09534        1.68465
H          2.10156        7.39464        1.83992
H          1.17320        8.76472        2.56676
H          1.45140        8.70489        0.77794
H         -3.76089        4.67551        1.01928
