# Supplementary material for: Low-cost machine learning prediction of excited state properties of iridium-centered phosphors
Source: Chem Sci. 2023 Jan 5;14(6):1419–33. doi: 10.1039/d2sc06150c (PMC9906783; doi:10.1039/d2sc06150c)
Supplement: SC-014-D2SC06150C-s001 [file SC-014-D2SC06150C-s001.zip › ZIP contents/HLS ligands/NN47.xyz]

40
	Energy:      54.3670485
C         -0.30526        0.08387        2.65956
C          0.28413        0.05768        3.93703
C          1.67040        0.02331        4.09025
C          2.49604        0.01614        2.95315
C          0.56358        0.08028        1.54813
N          1.91014        0.04579        1.72514
C          3.98187       -0.01986        3.02087
C          4.70000       -0.05365        4.22830
C          6.09451       -0.08598        4.20183
C          6.79834       -0.08383        2.98339
N          4.67770       -0.02229        1.85127
C          6.03485       -0.05415        1.79748
C         -1.83480        0.12515        2.54115
H          0.19329        0.10241        0.53476
H          2.06673        0.00434        5.09330
H          4.21354       -0.05700        5.19104
H          6.49633       -0.05370        0.82201
C          8.33234       -0.12400        3.00452
H          6.62691       -0.11750        5.14390
H         -0.33227        0.06840        4.82691
C          8.86176        1.14434        3.71106
H          8.54182        2.05613        3.16167
H          9.97223        1.13454        3.75319
H          8.49045        1.21434        4.75431
C          8.95511       -0.19480        1.59182
H          8.68808        0.70180        0.99182
H          8.61323       -1.10984        1.06226
H         10.06365       -0.23847        1.65712
C         -2.42532       -1.15833        3.16736
H         -2.05550       -2.05777        2.62904
H         -3.53500       -1.14833        3.10792
H         -2.15096       -1.25233        4.23835
C         -2.32575        0.22858        1.07936
H         -2.00401       -0.65447        0.48615
H         -1.93780        1.15503        0.60417
H         -3.43567        0.27191        1.04392
O          8.71727       -1.27203        3.72476
H          9.70617       -1.26504        3.82003
O         -2.28521        1.25696        3.24897
H         -3.27866        1.24884        3.25317
