# Supplementary material for: Low-cost machine learning prediction of excited state properties of iridium-centered phosphors
Source: Chem Sci. 2023 Jan 5;14(6):1419–33. doi: 10.1039/d2sc06150c (PMC9906783; doi:10.1039/d2sc06150c)
Supplement: SC-014-D2SC06150C-s001 [file SC-014-D2SC06150C-s001.zip › ZIP contents/HLS ligands/CN13.xyz]

24
	Energy:      41.2855023
C          3.96929        2.93179       -0.87229
C          4.53473        4.19496       -1.00857
C          5.91411        4.35671       -1.21377
C          6.76601        3.20479       -1.28743
C          4.77654        1.80476       -0.93050
C          6.14967        1.93682       -1.13060
C          8.26250        3.20198       -1.50526
C          9.01407        4.29804       -1.97956
C         10.39591        4.18192       -2.15132
C         11.04550        2.97986       -1.85923
N          8.93972        2.04341       -1.24561
C         10.28162        1.90561       -1.40221
H          3.88901        5.06237       -0.94625
Br         6.44509        6.20079       -1.30207
H          4.33905        0.82056       -0.82044
H          8.58524        5.23706       -2.24992
H         10.95671        5.03255       -2.51925
H         10.74961        0.95723       -1.17106
C         12.52742        2.83144       -2.03586
F          2.63419        2.80184       -0.67423
H         12.98961        3.77071       -2.40751
H         12.73698        2.02319       -2.76778
H         12.99484        2.57095       -1.06297
H          6.72579        1.02155       -1.17160
