# Supplementary material for: Low-cost machine learning prediction of excited state properties of iridium-centered phosphors
Source: Chem Sci. 2023 Jan 5;14(6):1419–33. doi: 10.1039/d2sc06150c (PMC9906783; doi:10.1039/d2sc06150c)
Supplement: SC-014-D2SC06150C-s001 [file SC-014-D2SC06150C-s001.zip › ZIP contents/HLS ligands/CN12.xyz]

24
	Energy:      39.8804324
C          3.96176        2.93415       -0.88922
C          4.51989        4.19551       -1.06370
C          5.89851        4.35783       -1.27204
C          6.75992        3.21117       -1.30911
C          4.77544        1.81077       -0.91514
C          6.14807        1.94450       -1.11876
C          8.26041        3.21118       -1.52423
C          9.03186        4.33100       -1.90836
C         10.41328        4.20847       -2.08078
C         11.04516        2.97939       -1.87774
N          8.92423        2.02949       -1.34533
C         10.26486        1.88521       -1.50535
H          3.86915        5.06114       -1.03195
Cl         6.39343        6.03784       -1.43193
H          4.34334        0.82770       -0.77703
H          8.62772        5.29938       -2.09995
H         10.98844        5.07724       -2.37742
H         10.71891        0.91613       -1.34230
C         12.52614        2.82468       -2.05708
F          2.62715        2.80233       -0.68906
H         13.00289        3.78279       -2.35488
H         12.72977        2.07071       -2.84636
H         12.98400        2.48583       -1.10396
H          6.72634        1.03003       -1.13119
