# Supplementary material for: Low-cost machine learning prediction of excited state properties of iridium-centered phosphors
Source: Chem Sci. 2023 Jan 5;14(6):1419–33. doi: 10.1039/d2sc06150c (PMC9906783; doi:10.1039/d2sc06150c)
Supplement: SC-014-D2SC06150C-s001 [file SC-014-D2SC06150C-s001.zip › ZIP contents/HLS ligands/NN46.xyz]

10
	Energy:      24.2572816
S         -6.26173        1.65163       -0.75745
C         -4.82794        0.70552       -0.14017
H         -4.79398       -0.28194       -0.64548
H         -4.87661        0.55106        0.95908
H         -3.89672        1.25644       -0.38617
C         -7.50533        0.56579        0.02121
H         -8.51138        1.01564       -0.10795
H         -7.30953        0.42403        1.10571
H         -7.49701       -0.42298       -0.48260
O         -6.24066        2.62374        0.43382
