# Supplementary material for: Low-cost machine learning prediction of excited state properties of iridium-centered phosphors
Source: Chem Sci. 2023 Jan 5;14(6):1419–33. doi: 10.1039/d2sc06150c (PMC9906783; doi:10.1039/d2sc06150c)
Supplement: SC-014-D2SC06150C-s001 [file SC-014-D2SC06150C-s001.zip › ZIP contents/HLS ligands/CN104.xyz]

28
	Energy:      69.8493824
C         -5.55616        8.08593        0.42924
C         -4.17233        8.12905        0.62730
C         -3.45142        6.96200        0.95161
C         -6.25694        6.87468        0.54185
C         -5.54440        5.70670        0.84370
C         -4.16181        5.74863        1.03766
N         -2.01478        6.95122        1.14808
C         -1.14922        7.94086        1.51686
C          0.13297        7.43031        1.51111
N         -1.31278        5.84141        0.94989
C         -0.01226        6.11185        1.15561
H         -6.07188        9.00388        0.17797
H         -3.69036        9.07821        0.48154
C         -7.74876        6.79843        0.33402
H         -6.06093        4.75816        0.92746
C         -1.44048        9.35156        1.94483
H          1.05116        7.94655        1.76060
C          1.08683        5.11208        1.02291
H          0.67429        4.12449        0.72735
H          1.61499        5.00732        1.99356
H          1.80647        5.44971        0.24818
F         -8.29065        8.03789        0.03998
F         -8.34945        6.31733        1.48317
F         -8.02460        5.93808       -0.71319
H         -2.50727        9.57490        2.08807
H         -0.98560       10.06616        1.22768
H         -0.98308        9.51488        2.94331
H         -3.64619        4.82542        1.26930
