# Supplementary material for: Low-cost machine learning prediction of excited state properties of iridium-centered phosphors
Source: Chem Sci. 2023 Jan 5;14(6):1419–33. doi: 10.1039/d2sc06150c (PMC9906783; doi:10.1039/d2sc06150c)
Supplement: SC-014-D2SC06150C-s001 [file SC-014-D2SC06150C-s001.zip › ZIP contents/HLS ligands/NN21.xyz]

32
	Energy:      50.6913139
C         -0.24741        0.00001        2.11880
C          0.36571       -0.00001        3.36589
C          1.75562       -0.00005        3.46182
C          2.56697       -0.00007        2.29778
C          0.56479       -0.00001        0.96172
N          1.93480       -0.00005        1.08169
C          4.08362       -0.00011        2.39104
C          4.73341       -0.00013        3.64636
C          6.11984       -0.00017        3.73542
C          6.89476       -0.00019        2.58279
N          4.87276       -0.00013        1.26220
C          6.24770       -0.00017        1.32622
C         -1.65020        0.00004        2.00622
H          2.15260       -0.00006        4.45972
H          4.20709       -0.00012        4.58215
C          8.29635       -0.00022        2.67083
H          6.58823       -0.00018        4.71238
H         -0.22980        0.00000        4.27262
C          9.06946       -0.00024        1.51119
C          8.44722       -0.00022        0.26002
C          7.04330       -0.00019        0.16168
C         -2.24894        0.00006        0.74578
C         -1.45407        0.00004       -0.40381
C         -0.05301        0.00000       -0.29932
H          8.79340       -0.00024        3.63502
H         10.15171       -0.00027        1.58657
H          9.06305       -0.00024       -0.63164
H          6.58930       -0.00017       -0.81987
H         -2.28225        0.00006        2.88852
H         -3.33049        0.00009        0.66043
H          0.54236       -0.00001       -1.20161
H         -1.92951        0.00006       -1.37668
