# Supplementary material for: Low-cost machine learning prediction of excited state properties of iridium-centered phosphors
Source: Chem Sci. 2023 Jan 5;14(6):1419–33. doi: 10.1039/d2sc06150c (PMC9906783; doi:10.1039/d2sc06150c)
Supplement: SC-014-D2SC06150C-s001 [file SC-014-D2SC06150C-s001.zip › ZIP contents/HLS ligands/CN49.xyz]

28
	Energy:      33.8041667
C         -5.32689        2.75198       -1.00848
C         -4.63445        3.92736       -0.66455
C         -3.26009        3.89335       -0.40852
C         -2.53718        2.68306       -0.48874
C         -4.61792        1.55122       -1.08967
C         -3.24498        1.51335       -0.83459
C         -1.06500        2.60146       -0.22256
C         -0.28395        3.72267        0.12835
C          1.08439        3.56970        0.36192
C          1.68299        2.31146        0.24962
N         -0.44567        1.38960       -0.32258
C          0.88358        1.21791       -0.09983
C          3.15276        2.15116        0.50126
H          3.47550        1.09601        0.37289
H          3.39035        2.46752        1.53874
H          3.72432        2.78257       -0.21115
H         -2.78801        4.82723       -0.15013
H         -5.13498        0.63679       -1.35311
H         -0.69822        4.71281        0.22757
H          1.67880        4.43446        0.63106
H          1.31205        0.22871       -0.19617
H         -5.14538        4.87725       -0.59080
O         -6.66136        2.72746       -1.26741
C         -7.53080        3.80061       -1.23969
F         -8.79899        3.35743       -1.56145
F         -7.14503        4.75375       -2.16581
F         -7.56307        4.35841        0.02634
H         -2.74125        0.55827       -0.91063
