# Supplementary material for: Low-cost machine learning prediction of excited state properties of iridium-centered phosphors
Source: Chem Sci. 2023 Jan 5;14(6):1419–33. doi: 10.1039/d2sc06150c (PMC9906783; doi:10.1039/d2sc06150c)
Supplement: SC-014-D2SC06150C-s001 [file SC-014-D2SC06150C-s001.zip › ZIP contents/HLS ligands/CN75.xyz]

34
	Energy:      66.1210412
C         -3.54576        3.30471        0.00108
C         -4.34744        2.16488        0.04761
C         -2.15210        3.18812       -0.01391
C         -1.53142        1.91669        0.01782
C         -2.36555        0.77689        0.06456
C         -3.75738        0.90242        0.07925
C         -0.04160        1.73510        0.00326
N          0.45617        0.47399        0.03109
C          0.86762        2.80815       -0.03932
C          2.27035        2.59865       -0.04152
C          2.73021        1.24165       -0.00311
C          1.78131        0.20642        0.02427
H         -4.00443        4.28509       -0.02369
H         -1.59010        4.10648       -0.05077
F         -5.69794        2.28417        0.06189
H         -4.37836        0.01643        0.11528
H          0.48963        3.81174       -0.04915
C          3.16699        3.82227       -0.12080
H          2.09185       -0.83069        0.03976
C          2.71238        4.98772       -0.79185
C          4.45855        3.88034        0.45287
C          5.24796        5.03068        0.35642
C          3.50821        6.13234       -0.88812
C          4.77547        6.15415       -0.31492
H          4.88000        3.07450        1.01072
H          1.74667        5.02789       -1.27402
H          3.13954        7.00464       -1.41265
H          5.38998        7.04217       -0.38813
H          6.23029        5.05115        0.81118
C          4.17835        0.81797       -0.04807
H          4.68793        1.28542       -0.91655
H          4.28344       -0.28249       -0.15999
H          4.69119        1.04023        0.90355
H         -1.94739       -0.22114        0.09020
