# Supplementary material for: Low-cost machine learning prediction of excited state properties of iridium-centered phosphors
Source: Chem Sci. 2023 Jan 5;14(6):1419–33. doi: 10.1039/d2sc06150c (PMC9906783; doi:10.1039/d2sc06150c)
Supplement: SC-014-D2SC06150C-s001 [file SC-014-D2SC06150C-s001.zip › ZIP contents/HLS ligands/CN74.xyz]

31
	Energy:      49.9918057
C         -3.57606        3.14004       -0.22027
C         -4.33202        1.97682       -0.08092
C         -2.17919        3.08420       -0.17806
C         -1.50882        1.85140        0.00610
C         -2.29743        0.68685        0.14482
C         -3.69281        0.75167        0.10143
C         -0.01306        1.73464        0.05906
N          0.53290        0.50233        0.24012
C          0.85589        2.84125       -0.06977
C          2.26450        2.68145       -0.01302
C          2.74973        1.36728        0.17768
C          1.86871        0.29725        0.30120
H         -4.07293        4.09146       -0.36189
H         -1.65458        4.01816       -0.29199
F         -5.68586        2.03723       -0.12268
H         -4.27826       -0.15244        0.20979
H          0.43181        3.80969       -0.21179
C          3.21131        3.86263       -0.15004
H          2.24967       -0.70501        0.44686
C          2.73408        5.18614       -0.34452
C          4.62000        3.69506       -0.08952
C          5.48942        4.78241       -0.21568
C          3.61298        6.26613       -0.46946
C          4.98772        6.06557       -0.40529
H          5.08839        2.73770        0.05458
H          1.68848        5.42968       -0.40597
H          3.22305        7.26532       -0.61712
H          5.66443        6.90474       -0.50252
H          6.55968        4.62671       -0.16575
H          3.79654        1.12731        0.23619
H         -1.84070       -0.28392        0.28808
