# Supplementary material for: Low-cost machine learning prediction of excited state properties of iridium-centered phosphors
Source: Chem Sci. 2023 Jan 5;14(6):1419–33. doi: 10.1039/d2sc06150c (PMC9906783; doi:10.1039/d2sc06150c)
Supplement: SC-014-D2SC06150C-s001 [file SC-014-D2SC06150C-s001.zip › ZIP contents/HLS ligands/CN48.xyz]

30
	Energy:     120.5258047
C         -5.14075        2.67286       -0.54508
C         -4.44681        3.84743       -0.24387
C         -3.05813        3.82756       -0.08201
C         -2.33122        2.62317       -0.21768
C         -4.43860        1.47300       -0.68012
S         -6.92412        2.70328       -0.74679
C         -3.05078        1.44674       -0.51952
C         -0.84377        2.55431       -0.05291
C         -0.05090        3.68152        0.24865
C          1.33153        3.54057        0.38764
C          1.93252        2.28843        0.22935
N         -0.22175        1.34868       -0.20019
C          1.12112        1.18868       -0.06941
C          3.41745        2.14103        0.37939
H          3.74028        1.08943        0.22477
H          3.72245        2.45582        1.39957
H          3.93322        2.78037       -0.36768
H         -2.57915        4.76509        0.14874
H         -4.96555        0.55557       -0.90970
H         -0.46660        4.66731        0.38007
H          1.93501        4.40991        0.61925
H          1.55102        0.20391       -0.19900
H         -4.98182        4.78219       -0.13332
C         -8.13816        2.45005        0.57682
H         -8.00328        3.22619        1.35791
H         -8.00799        1.43783        1.01174
H         -9.16233        2.53409        0.15825
O         -7.28112        4.01762       -1.45810
O         -7.27132        1.73251       -1.88605
H         -2.54481        0.49663       -0.63317
