# Supplementary material for: Low-cost machine learning prediction of excited state properties of iridium-centered phosphors
Source: Chem Sci. 2023 Jan 5;14(6):1419–33. doi: 10.1039/d2sc06150c (PMC9906783; doi:10.1039/d2sc06150c)
Supplement: SC-014-D2SC06150C-s001 [file SC-014-D2SC06150C-s001.zip › ZIP contents/HLS ligands/NN20.xyz]

34
	Energy:      47.5922592
C         -0.31854        0.00001        2.63633
C          0.30720       -0.00001        3.91017
C          1.72604       -0.00005        3.97764
C          2.47401       -0.00007        2.77688
C          0.48036       -0.00001        1.48449
N          1.83123       -0.00005        1.58072
C          3.87923       -0.00010        2.81234
C          4.56602       -0.00012        4.04889
C          5.98642       -0.00016        4.05287
C          6.67536       -0.00018        2.81198
N          4.58133       -0.00012        1.64972
C          5.93525       -0.00016        1.62155
C         -1.81655        0.00005        2.47578
H          0.02964       -0.00000        0.50019
C         -0.50957        0.00002        5.18742
C          2.41954       -0.00006        5.20303
C          3.81184       -0.00010        5.23805
C          6.73805       -0.00018        5.36947
H          6.43486       -0.00017        0.66108
C          8.17952       -0.00022        2.72688
H          1.90000       -0.00005        6.15106
H          4.28314       -0.00011        6.21092
H          8.53604       -0.00023        1.67497
H          8.58376       -0.90847        3.22136
H          8.58381        0.90800        3.22136
H          7.83863       -0.00021        5.26282
H          6.46719       -0.90643        5.95130
H          6.46724        0.90608        5.95130
H         -1.60340        0.00005        5.02564
H         -0.26826        0.90627        5.78211
H         -0.26831       -0.90625        5.78211
H         -2.11980        0.00006        1.40731
H         -2.24510        0.90830        2.94935
H         -2.24515       -0.90817        2.94935
