# Supplementary material for: Low-cost machine learning prediction of excited state properties of iridium-centered phosphors
Source: Chem Sci. 2023 Jan 5;14(6):1419–33. doi: 10.1039/d2sc06150c (PMC9906783; doi:10.1039/d2sc06150c)
Supplement: SC-014-D2SC06150C-s001 [file SC-014-D2SC06150C-s001.zip › ZIP contents/HLS ligands/NN34.xyz]

28
	Energy:      32.6560942
C         -0.30653        0.00001        2.84394
C          0.33705       -0.00001        4.08393
C          1.73693       -0.00005        4.14462
C          2.47203       -0.00007        2.93797
C          0.45689       -0.00001        1.66929
N          1.81459       -0.00005        1.74615
C          3.87317       -0.00010        2.97305
C          4.54673       -0.00012        4.21526
C          5.94792       -0.00016        4.22485
C          6.65292       -0.00018        3.01877
N          4.58957       -0.00012        1.81591
C          5.94947       -0.00016        1.80723
H         -1.38856        0.00004        2.79815
C         -0.20843        0.00001        0.33037
H         -0.25651        0.00001        4.99035
C          2.41220       -0.00006        5.37452
C          3.81058       -0.00010        5.40962
H          6.49521       -0.00017        5.15994
C          6.68115       -0.00018        0.50344
H          7.73589       -0.00021        3.02734
H          1.85973       -0.00005        6.30663
H          4.31556       -0.00011        6.36832
H          5.96438       -0.00016       -0.34556
H          7.31871       -0.90602        0.43039
H          7.31876        0.90563        0.43039
H          0.55006       -0.00002       -0.48156
H         -0.84152        0.90584        0.22541
H         -0.84157       -0.90580        0.22541
