# Supplementary material for: Low-cost machine learning prediction of excited state properties of iridium-centered phosphors
Source: Chem Sci. 2023 Jan 5;14(6):1419–33. doi: 10.1039/d2sc06150c (PMC9906783; doi:10.1039/d2sc06150c)
Supplement: SC-014-D2SC06150C-s001 [file SC-014-D2SC06150C-s001.zip › ZIP contents/HLS ligands/NN1.xyz]

20
	Energy:      25.6190778
C         -0.36879        0.00001        2.58544
C          0.20183       -0.00001        3.85732
C          1.59494       -0.00004        4.00210
C          2.41512       -0.00007        2.85127
C          0.46303       -0.00001        1.46853
N          1.81425       -0.00005        1.62554
C          3.90739       -0.00011        2.89848
C          4.64874       -0.00013        4.09937
C          6.04798       -0.00016        4.04767
C          6.70342       -0.00018        2.81701
N          4.58815       -0.00012        1.71470
C          5.94716       -0.00016        1.64675
H         -1.44453        0.00004        2.46465
H          0.03297       -0.00000        0.47534
H         -0.44054        0.00001        4.72982
H          1.99858       -0.00005        5.00403
H          4.17624       -0.00011        5.07022
H          6.62783       -0.00018        4.96212
H          6.44032       -0.00017        0.68285
H          7.78548       -0.00021        2.77084
