# Supplementary material for: Low-cost machine learning prediction of excited state properties of iridium-centered phosphors
Source: Chem Sci. 2023 Jan 5;14(6):1419–33. doi: 10.1039/d2sc06150c (PMC9906783; doi:10.1039/d2sc06150c)
Supplement: SC-014-D2SC06150C-s001 [file SC-014-D2SC06150C-s001.zip › ZIP contents/HLS ligands/NN3.xyz]

26
	Energy:      27.6697514
C         -0.37775        0.00001        2.46215
C          0.19536       -0.00001        3.73854
C          1.58431       -0.00004        3.88642
C          2.40490       -0.00007        2.74127
C          0.46655       -0.00001        1.34643
N          1.81399       -0.00005        1.51309
C          3.88935       -0.00011        2.79709
C          4.62153       -0.00013        4.00075
C          6.01767       -0.00016        3.95766
C          6.68509       -0.00018        2.72797
N          4.57086       -0.00012        1.61688
C          5.92707       -0.00016        1.55192
C         -1.86820        0.00005        2.30412
H          0.05922        0.00000        0.34380
H          1.98738       -0.00006        4.88731
H          4.14437       -0.00011        4.96849
H          6.40858       -0.00017        0.58276
C          8.18321       -0.00022        2.68239
H          6.57956       -0.00018        4.88380
H         -0.43455        0.00001        4.61982
H         -2.16323        0.00006        1.23306
H         -2.29358        0.90516        2.78609
H         -2.29363       -0.90503        2.78609
H          8.55789       -0.00023        1.63652
H          8.57118       -0.90533        3.19496
H          8.57123        0.90487        3.19496
