# Supplementary material for: Low-cost machine learning prediction of excited state properties of iridium-centered phosphors
Source: Chem Sci. 2023 Jan 5;14(6):1419–33. doi: 10.1039/d2sc06150c (PMC9906783; doi:10.1039/d2sc06150c)
Supplement: SC-014-D2SC06150C-s001 [file SC-014-D2SC06150C-s001.zip › ZIP contents/HLS ligands/CN76.xyz]

27
	Energy:      32.3161820
C         -3.48267        3.27873        0.11437
C         -4.29942        2.16013        0.28452
C         -2.09722        3.12985       -0.00441
C         -1.50066        1.84902        0.04543
C         -2.34635        0.73131        0.21824
C         -3.73016        0.88748        0.33626
C         -0.02207        1.64101       -0.07725
N          0.46924        0.37079       -0.01851
C          0.89103        2.69985       -0.25137
C          2.25734        2.43115       -0.35837
C          2.73125        1.10878       -0.29367
C          1.79290        0.08413       -0.12002
H         -3.92049        4.26820        0.07368
H         -1.51786        4.02940       -0.13392
Cl        -6.03659        2.35350        0.43291
H         -4.35885        0.01595        0.46811
H          0.58089        3.73072       -0.30741
H          2.11402       -0.94838       -0.06487
C          4.19547        0.73033       -0.40085
C          5.16356        1.89894       -0.58918
H          4.31771        0.04026       -1.26375
H          4.48692        0.18838        0.52493
H          4.93477        2.44517       -1.52895
H          6.20206        1.51131       -0.65532
H          5.10540        2.59452        0.27492
H          2.92969        3.26698       -0.49122
H         -1.94317       -0.27221        0.26337
