# Supplementary material for: Low-cost machine learning prediction of excited state properties of iridium-centered phosphors
Source: Chem Sci. 2023 Jan 5;14(6):1419–33. doi: 10.1039/d2sc06150c (PMC9906783; doi:10.1039/d2sc06150c)
Supplement: SC-014-D2SC06150C-s001 [file SC-014-D2SC06150C-s001.zip › ZIP contents/HLS ligands/CN77.xyz]

31
	Energy:      49.8547672
C         -3.56836        3.13449       -0.21788
C         -4.32484        1.97076       -0.07753
C         -2.17159        3.07890       -0.17581
C         -1.50067        1.84680        0.00910
C         -2.28854        0.68216        0.14879
C         -3.68387        0.74573        0.10567
C         -0.00483        1.73082        0.06188
N          0.54178        0.49892        0.24373
C          0.86356        2.83776       -0.06793
C          2.27226        2.67868       -0.01133
C          2.75817        1.36490        0.18024
C          1.87770        0.29453        0.30471
H         -4.06231        4.08749       -0.36028
H         -1.64732        4.01294       -0.29050
Cl        -6.07651        2.04794       -0.13130
H         -4.26561       -0.16081        0.21519
H          0.43903        3.80590       -0.21059
C          3.21846        3.86022       -0.14939
H          2.25917       -0.70743        0.45103
C          2.74055        5.18341       -0.34435
C          4.62725        3.69331       -0.08941
C          5.49612        4.78098       -0.21653
C          3.61890        6.26373       -0.47024
C          4.99376        6.06382       -0.40658
H          5.09613        2.73624        0.05497
H          1.69481        5.42646       -0.40543
H          3.22847        7.26267       -0.61825
H          5.67005        6.90324       -0.50456
H          6.56648        4.62579       -0.16701
H          3.80510        1.12548        0.23874
H         -1.83112       -0.28821        0.29268
