# Supplementary material for: Low-cost machine learning prediction of excited state properties of iridium-centered phosphors
Source: Chem Sci. 2023 Jan 5;14(6):1419–33. doi: 10.1039/d2sc06150c (PMC9906783; doi:10.1039/d2sc06150c)
Supplement: SC-014-D2SC06150C-s001 [file SC-014-D2SC06150C-s001.zip › ZIP contents/HLS ligands/CN63.xyz]

41
	Energy:      71.9736304
C         -5.27626        3.32205       -1.16583
C         -4.52941        4.46087       -0.78374
C         -3.17991        4.37020       -0.42980
C         -2.50587        3.13440       -0.43942
C         -4.58914        2.08623       -1.17195
C         -3.24077        1.99747       -0.81797
C         -1.05845        2.98626       -0.06768
C         -0.24342        4.07182        0.32464
C          1.12030        3.88228        0.66716
C          1.61763        2.56077        0.59606
N         -0.50403        1.74517       -0.11063
C          0.79036        1.51203        0.20613
H         -2.69147        5.28974       -0.15259
H         -5.06238        1.15987       -1.44596
H         -0.67371        5.04721        0.35995
H          1.18017        0.50393        0.15472
H         -4.95670        5.44746       -0.74596
C         -6.74155        3.42131       -1.54998
C         -7.43080        4.66215       -1.54034
C         -8.78034        4.74763       -1.89503
C         -9.48290        3.60666       -2.26866
C         -8.83753        2.37456       -2.28893
C         -7.48829        2.27757       -1.93610
C          2.00876        5.04053        1.09092
C          1.51927        6.37180        1.16439
C          3.37246        4.84263        1.43344
C          4.18825        5.90888        1.82298
C          2.34439        7.43049        1.55529
C          3.67602        7.20040        1.88402
H          0.50452        6.63771        0.92793
H          1.94624        8.43619        1.60300
H          5.22494        5.73018        2.07898
H          4.31114        8.02316        2.18614
H          3.84547        3.87697        1.41251
H          2.63374        2.29900        0.83234
H         -9.28313        5.70634       -1.87939
H        -10.52769        3.67731       -2.54257
H         -6.96002        5.58897       -1.26394
H         -9.38479        1.48684       -2.57985
H         -7.06345        1.29024       -1.97768
H         -2.77624        1.01982       -0.84429
