# Supplementary material for: Low-cost machine learning prediction of excited state properties of iridium-centered phosphors
Source: Chem Sci. 2023 Jan 5;14(6):1419–33. doi: 10.1039/d2sc06150c (PMC9906783; doi:10.1039/d2sc06150c)
Supplement: SC-014-D2SC06150C-s001 [file SC-014-D2SC06150C-s001.zip › ZIP contents/HLS ligands/NN37.xyz]

20
	Energy:      24.9345413
C         -0.37441        0.00001        2.61270
C          0.19901       -0.00001        3.88344
C          1.58915       -0.00005        4.02523
C          2.40480       -0.00007        2.87469
C          0.45648       -0.00001        1.49255
N          1.80651       -0.00005        1.64946
C          3.89103       -0.00011        2.92595
C          4.62623       -0.00013        4.12901
C          6.02273       -0.00016        4.08286
C          6.68178       -0.00018        2.85417
N          4.57194       -0.00012        1.74389
C          5.92927       -0.00016        1.67995
Br        -0.28922        0.00001       -0.26272
H          1.99620       -0.00006        5.02407
H          4.15177       -0.00011        5.09788
Br         6.79336       -0.00018       -0.02030
H          6.59495       -0.00018        5.00172
H         -0.43467        0.00001        4.76111
H          7.76337       -0.00021        2.81552
H         -1.45088        0.00004        2.50012
