# Supplementary material for: Low-cost machine learning prediction of excited state properties of iridium-centered phosphors
Source: Chem Sci. 2023 Jan 5;14(6):1419–33. doi: 10.1039/d2sc06150c (PMC9906783; doi:10.1039/d2sc06150c)
Supplement: SC-014-D2SC06150C-s001 [file SC-014-D2SC06150C-s001.zip › ZIP contents/HLS ligands/NN2.xyz]

26
	Energy:      27.8700063
C         -0.36590        0.00001        2.46415
C          0.20795       -0.00001        3.74106
C          1.60288       -0.00004        3.86974
C          2.41575       -0.00007        2.71774
C          0.46324       -0.00001        1.34331
N          1.81391       -0.00005        1.49431
C          3.90361       -0.00011        2.77119
C          4.63307       -0.00013        3.97826
C          6.03532       -0.00016        3.94755
C          6.69539       -0.00018        2.71412
N          4.59000       -0.00012        1.59318
C          5.94748       -0.00016        1.53771
H         -1.44110        0.00004        2.33491
H          0.03286       -0.00000        0.35060
C         -0.64712        0.00002        4.97352
H          2.01967       -0.00006        4.86457
H          4.14235       -0.00011        4.93841
C          6.83050       -0.00018        5.22078
H          6.44638       -0.00017        0.57762
H          7.77743       -0.00021        2.66464
H         -1.72906        0.00005        4.72375
H         -0.42469        0.90444        5.57846
H         -0.42474       -0.90442        5.57846
H          6.17078       -0.00017        6.11449
H          7.47206        0.90495        5.26130
H          7.47201       -0.90536        5.26130
