# Supplementary material for: Low-cost machine learning prediction of excited state properties of iridium-centered phosphors
Source: Chem Sci. 2023 Jan 5;14(6):1419–33. doi: 10.1039/d2sc06150c (PMC9906783; doi:10.1039/d2sc06150c)
Supplement: SC-014-D2SC06150C-s001 [file SC-014-D2SC06150C-s001.zip › ZIP contents/HLS ligands/NN6.xyz]

44
	Energy:      49.2459876
C         -0.36590       -0.00106        2.33198
C          0.16969       -0.00042        3.63816
C          1.57711       -0.00034        3.76889
C          2.40839       -0.00088        2.62942
C          0.48280       -0.00159        1.22772
N          1.82709       -0.00148        1.39925
C          3.89791       -0.00081        2.69310
C          4.62882       -0.00032        3.90072
C          6.04466       -0.00027        3.88633
C          6.68452       -0.00071        2.63030
N          4.58071       -0.00125        1.51603
C          5.93435       -0.00120        1.45810
H         -1.42841       -0.00117        2.14089
H          0.07058       -0.00208        0.22740
C         -0.71735        0.00020        4.90263
H          2.00180        0.00015        4.75675
H          4.10627        0.00002        4.83729
C          6.89886        0.00026        5.17372
H          6.43028       -0.00155        0.49661
H          7.76272       -0.00070        2.54769
C         -2.23081        0.00003        4.57802
C         -0.41929        1.26230        5.74120
C         -0.41927       -1.26106        5.74245
C          6.04927        0.00068        6.46772
C          7.78918        1.26171        5.19936
C          7.78935       -1.26104        5.20029
H          8.47486       -1.29882        4.32841
H          7.16144       -2.17819        5.18825
H          8.41773       -1.28063        6.11715
H          5.40754        0.90668        6.52206
H          6.70217        0.00104        7.36769
H          5.40765       -0.90537        6.52271
H          8.47467        1.29895        4.32744
H          8.41756        1.28205        6.11621
H          7.16114        2.17875        5.18665
H         -0.63545       -2.17828        5.15296
H         -1.04660       -1.28046        6.66003
H          0.64128       -1.29971        6.06660
H         -0.63546        2.17893        5.15079
H          0.64126        1.30128        6.06530
H         -1.04661        1.28261        6.65875
H         -2.51303        0.90544        3.99828
H         -2.83425        0.00050        5.51188
H         -2.51302       -0.90595        3.99918
