# Supplementary material for: Low-cost machine learning prediction of excited state properties of iridium-centered phosphors
Source: Chem Sci. 2023 Jan 5;14(6):1419–33. doi: 10.1039/d2sc06150c (PMC9906783; doi:10.1039/d2sc06150c)
Supplement: SC-014-D2SC06150C-s001 [file SC-014-D2SC06150C-s001.zip › ZIP contents/HLS ligands/NN27.xyz]

40
	Energy:      59.6126910
C         -0.39992        0.42822        3.25302
C          0.22556        0.18375        4.47524
C          1.63284        0.17286        4.57440
C          2.37463        0.41842        3.39116
C          0.37385        0.66328        2.12245
N          1.72624        0.65326        2.21558
C          3.77588        0.42329        3.41271
C          4.48262        0.18273        4.61822
C          5.89217        0.20338        4.56237
C          6.55323        0.45234        3.35994
N          4.45847        0.66276        2.25760
C          5.81298        0.68217        2.20609
H         -1.48023        0.43517        3.18380
H         -0.09935        0.85417        1.16858
H         -0.41788        0.00859        5.31553
C          2.33701       -0.06865        5.78455
C          3.74327       -0.06379        5.80617
H          6.51068        0.03258        5.42206
H          6.31395        0.87647        1.26722
H          7.63508        0.46680        3.32397
C          4.27430       -0.34407        7.20119
C          1.76529       -0.35272        7.16262
C          3.00806       -0.51116        7.98169
C          0.95273        0.83365        7.71948
H          1.56630        1.76087        7.70821
H          0.64827        0.63252        8.76928
H          0.03039        1.03276        7.14641
C          0.96918       -1.67250        7.20975
H          1.59437       -2.51383        6.83875
H          0.04795       -1.64356        6.60208
H          0.66492       -1.90127        8.25392
C          5.06118        0.84778        7.78268
H          4.44188        1.77076        7.75248
H          5.99932        1.05331        7.23823
H          5.33460        0.64861        8.84136
C          5.07764       -1.65835        7.27287
H          4.46995       -2.50392        6.88290
H          5.35125       -1.88517        8.32591
H          6.01689       -1.62299        6.69378
O          2.99046       -0.75524        9.18109
