# Supplementary material for: Low-cost machine learning prediction of excited state properties of iridium-centered phosphors
Source: Chem Sci. 2023 Jan 5;14(6):1419–33. doi: 10.1039/d2sc06150c (PMC9906783; doi:10.1039/d2sc06150c)
Supplement: SC-014-D2SC06150C-s001 [file SC-014-D2SC06150C-s001.zip › ZIP contents/HLS ligands/NN33.xyz]

28
	Energy:      38.6738554
C         -0.30382        0.00001        2.61457
C          0.31547       -0.00001        3.87350
C          1.73042       -0.00004        3.94454
C          2.47506       -0.00007        2.73906
C          0.47203       -0.00001        1.45696
N          1.82604       -0.00005        1.54267
C          3.88009       -0.00010        2.77446
C          4.56330       -0.00012        4.01565
C          5.98001       -0.00016        4.01579
C          6.66176       -0.00018        2.78952
N          4.58840       -0.00012        1.61198
C          5.94497       -0.00016        1.59447
H         -1.38332        0.00004        2.52596
H         -0.00467       -0.00000        0.48580
C         -0.54364        0.00002        5.11198
C          2.41951       -0.00006        5.17098
C          3.81351       -0.00010        5.20605
C          6.77588       -0.00018        5.29582
H          6.46984       -0.00017        0.64841
H          7.74431       -0.00021        2.75523
H          1.89137       -0.00005        6.11493
H          4.29357       -0.00011        6.17525
H          7.86969       -0.00021        5.10370
H          6.53237       -0.90676        5.88903
H          6.53242        0.90641        5.88902
H         -1.62643        0.00005        4.86517
H         -0.33023        0.90660        5.71665
H         -0.33028       -0.90657        5.71665
