# Supplementary material for: Low-cost machine learning prediction of excited state properties of iridium-centered phosphors
Source: Chem Sci. 2023 Jan 5;14(6):1419–33. doi: 10.1039/d2sc06150c (PMC9906783; doi:10.1039/d2sc06150c)
Supplement: SC-014-D2SC06150C-s001 [file SC-014-D2SC06150C-s001.zip › ZIP contents/HLS ligands/CN67.xyz]

27
	Energy:      32.6612017
C         -5.27733        3.21243       -1.22757
C         -4.59677        4.38770       -0.85085
C         -3.23857        4.30478       -0.48747
C         -2.55072        3.07050       -0.49416
C         -4.60728        1.99040       -1.23723
C         -3.26369        1.91721       -0.87635
C         -1.10747        2.94111       -0.11463
C         -0.30953        4.03511        0.28164
C          1.03052        3.82848        0.62020
C          1.58194        2.54417        0.56768
N         -0.53282        1.70432       -0.15310
C          0.76601        1.48046        0.17127
H         -2.74126        5.21892       -0.20334
H         -5.13228        1.08911       -1.52699
H         -0.68917        5.04276        0.33754
H          1.15664        0.47258        0.11838
C         -5.27037        5.74205       -0.82101
C          3.01945        2.32197        0.93078
H          1.63984        4.67115        0.92396
F         -6.58524        3.23067       -1.58735
F         -6.59952        5.68254       -1.19911
F         -4.61185        6.60020       -1.68296
F         -5.20639        6.25725        0.46098
H          3.30124        1.25125        0.83765
H          3.19258        2.64046        1.98008
H          3.67066        2.91622        0.25607
H         -2.78609        0.94615       -0.89923
