# Supplementary material for: Low-cost machine learning prediction of excited state properties of iridium-centered phosphors
Source: Chem Sci. 2023 Jan 5;14(6):1419–33. doi: 10.1039/d2sc06150c (PMC9906783; doi:10.1039/d2sc06150c)
Supplement: SC-014-D2SC06150C-s001 [file SC-014-D2SC06150C-s001.zip › ZIP contents/HLS ligands/CN73.xyz]

27
	Energy:      32.4512703
C         -3.49904        3.27169        0.08083
C         -4.32209        2.14811        0.15290
C         -2.11193        3.12513       -0.02141
C         -1.52121        1.84076       -0.05344
C         -2.37452        0.71765        0.02089
C         -3.75985        0.87253        0.12291
C         -0.04128        1.63453       -0.16205
N          0.44400        0.36087       -0.18610
C          0.87902        2.69849       -0.24104
C          2.24617        2.43121       -0.34066
C          2.71377        1.10520       -0.36288
C          1.76834        0.07550       -0.28233
H         -3.93576        4.26205        0.10413
H         -1.52687        4.02880       -0.07362
F         -5.66621        2.29584        0.25191
H         -4.39740       -0.00057        0.17876
H          0.57386        3.73229       -0.22816
H          2.08446       -0.95993       -0.29602
C          4.17840        0.72796       -0.46873
C          5.15436        1.90214       -0.55302
H          4.31508        0.10158       -1.37686
H          4.44947        0.11889        0.42081
H          4.94622        2.51614       -1.45498
H          6.19252        1.51497       -0.62690
H          5.08176        2.53363        0.35793
H          2.92413        3.27099       -0.39939
H         -1.97627       -0.28865        0.00062
