# Supplementary material for: Low-cost machine learning prediction of excited state properties of iridium-centered phosphors
Source: Chem Sci. 2023 Jan 5;14(6):1419–33. doi: 10.1039/d2sc06150c (PMC9906783; doi:10.1039/d2sc06150c)
Supplement: SC-014-D2SC06150C-s001 [file SC-014-D2SC06150C-s001.zip › ZIP contents/HLS ligands/CN72.xyz]

34
	Energy:      66.1952140
C         -3.48904        3.24003        0.06162
C         -4.27775        2.09303        0.13694
C         -2.09649        3.13579       -0.01616
C         -1.46470        1.86971       -0.01962
C         -2.28572        0.72219        0.05703
C         -3.67656        0.83570        0.13451
C          0.02386        1.70305       -0.10182
N          0.53718        0.44541       -0.10199
C          0.91911        2.78774       -0.16786
C          2.31663        2.58290       -0.23016
C          2.79421        1.23805       -0.25240
C          1.86487        0.19218       -0.17487
H         -3.95800        4.21575        0.06320
H         -1.54317        4.05850       -0.07304
H         -5.35506        2.17876        0.19693
H         -4.28906       -0.05491        0.19276
H          0.54599        3.79587       -0.14085
C          3.20249        3.79877       -0.24406
H          2.19667       -0.83869       -0.19699
C          4.23593        0.82252       -0.42295
C          2.79947        4.96994       -0.92545
C          4.42880        3.83238        0.45510
C          5.22865        4.97896        0.44937
C          3.60532        6.11216       -0.93049
C          4.82010        6.11594       -0.24644
H          4.76730        2.98691        1.03686
H          1.86828        5.00520       -1.47507
H          3.28562        6.99662       -1.46641
H          5.44096        7.00252       -0.24880
H          6.16444        4.98748        0.99338
H          4.93081        1.64676       -0.65010
H          4.31191        0.14549       -1.30049
H          4.58234        0.27355        0.47799
H         -1.85798       -0.27210        0.05781
