# Supplementary material for: Low-cost machine learning prediction of excited state properties of iridium-centered phosphors
Source: Chem Sci. 2023 Jan 5;14(6):1419–33. doi: 10.1039/d2sc06150c (PMC9906783; doi:10.1039/d2sc06150c)
Supplement: SC-014-D2SC06150C-s001 [file SC-014-D2SC06150C-s001.zip › ZIP contents/HLS ligands/CN66.xyz]

24
	Energy:      32.4551906
C         -5.33133        3.36674       -1.21787
C         -4.64265        4.51723       -0.84286
C         -3.29237        4.45505       -0.47836
C         -2.59869        3.21262       -0.48473
C         -4.67439        2.14073       -1.23180
C         -3.32784        2.06196       -0.87098
C         -1.14893        3.04172       -0.11003
C         -0.30203        4.09797        0.29378
C          1.03074        3.83732        0.62167
C          1.53449        2.53639        0.55329
N         -0.61505        1.78569       -0.16288
C          0.67708        1.50897        0.15118
F         -2.70730        5.62306       -0.12928
H         -5.20932        1.24588       -1.52328
H         -0.62068        5.11975        0.36884
H          1.03008        0.48795        0.08576
H         -5.16004        5.46831       -0.83421
C          2.96605        2.26197        0.90638
H          1.67260        4.65379        0.93026
H         -6.37521        3.42607       -1.49786
H          3.21199        1.18371        0.80212
H          3.15593        2.56563        1.95740
H          3.63374        2.84121        0.23440
H         -2.86253        1.08524       -0.89818
